# Supplementary material for: Different conformations and packing motifs in the crystal structures of four thio­phene–carbohydrazide–pyridine derivatives
Source: Acta Crystallogr E Crystallogr Commun. 2022 May 17;78(Pt 6):619–24. doi: 10.1107/S2056989022005151 (PMC9431791; doi:10.1107/S2056989022005151)
Supplement: Supplementary file 1 [file e-78-00619-sup1.cif]

##############################################################################
#                                                                            #
# This CIF contains the data in a paper accepted for publication in          #
# Acta Crystallographica Section E. It conforms to the requirements of       #
# Notes for Authors for Acta Crystallographica Section E, and has been       #
# peer reviewed under the auspices of the IUCr Commission on Journals.       #
#                                                                            #
# Full details of the Crystallographic Information File format               #
# are given in the paper "The Crystallographic Information File (CIF):       #
# a New Standard Archive File for Crystallography" by S. R. Hall, F. H.      #
# Allen and I. D. Brown [Acta Cryst. (1991), A47, 655-685].                  #
#                                                                            #
# The current version of the core CIF dictionary is obtainable from          #
# ftp://ftp.iucr.org/pub/cif_core.dic.                                       #
#                                                                            #
# Software is freely available for graphical display of the structure(s)     #
# in this CIF. For information consult the CIF software page                 #
# http://www.iucr.org/resources/cif/software.                                #
#                                                                            #
# This file may be used for bona fide research purposes within the           #
# scientific community so long as proper attribution is given to the journal # 
# article from which it was obtained.                                        #
#                                                                            #
##############################################################################
data_I
_audit_creation_method     'SHELXL-2018/3'
_chemical_name_systematic
;
<i>N</i>'-[(<i>E</i>)-Pyridin-3-ylmethylidene]thiophene-2-carbohydrazide
;
_chemical_name_common     ?
_chemical_formula_moiety     'C11 H9 N3 O S'
_chemical_formula_sum     'C11 H9 N3 O S'
_chemical_formula_iupac     'C11 H9 N3 O S'
_chemical_formula_weight     231.27
_chemical_melting_point     ?
_chemical_absolute_configuration     ad
_space_group_crystal_system     orthorhombic
_space_group_name_H-M_alt     'P c a 21'
_space_group_name_Hall     'P 2c -2ac'
loop_
    _space_group_symop_operation_xyz
    'x, y, z'
    '-x, -y, z+1/2'
    '-x+1/2, y, z+1/2'
    'x+1/2, -y, z'
_cell_length_a     10.6845(9)
_cell_length_b     9.4974(9)
_cell_length_c     10.0917(10)
_cell_angle_alpha     90
_cell_angle_beta     90
_cell_angle_gamma     90
_cell_volume     1024.05(16)
_cell_formula_units_Z     4
_cell_measurement_reflns_used     5861
_cell_measurement_theta_min     3.5
_cell_measurement_theta_max     27.5
_cell_measurement_temperature     100(2)
_exptl_crystal_description     chip
_exptl_crystal_colour     colourless
_exptl_crystal_size_max     0.050
_exptl_crystal_size_mid     0.040
_exptl_crystal_size_min     0.010
_exptl_crystal_density_diffrn     1.500
_exptl_crystal_density_meas     ?
_exptl_crystal_density_method     ?
_exptl_crystal_F_000     480
_exptl_absorpt_coefficient_mu     0.295
_exptl_absorpt_correction_type     multi-scan
_exptl_absorpt_process_details
;
(CrystalClear; Rigaku, 2012)
;
_exptl_absorpt_correction_T_min     0.484
_exptl_absorpt_correction_T_max     1.000
_diffrn_ambient_temperature     100(2)
_diffrn_source     ?
_diffrn_radiation_type     MoK\a
_diffrn_radiation_wavelength     0.71073
_diffrn_measurement_device_type     'Rigaku Saturn724+ CCD'
_diffrn_measurement_method     \w
_diffrn_detector_area_resol_mean     ?
_diffrn_reflns_number     6740
_diffrn_reflns_av_R_equivalents     0.0580
_diffrn_reflns_av_unetI/netI     0.0583
_diffrn_reflns_theta_min     3.509
_diffrn_reflns_theta_max     27.471
_diffrn_reflns_theta_full     25.242
_diffrn_measured_fraction_theta_max     0.998
_diffrn_measured_fraction_theta_full     0.998
_diffrn_reflns_limit_h_min     -12
_diffrn_reflns_limit_h_max     13
_diffrn_reflns_limit_k_min     -12
_diffrn_reflns_limit_k_max     12
_diffrn_reflns_limit_l_min     -7
_diffrn_reflns_limit_l_max     13
_refine_special_details     ?
_reflns_number_total     1822
_reflns_number_gt     1559
_reflns_threshold_expression     'I > 2\s(I)'
_refine_ls_structure_factor_coef     Fsqd
_refine_ls_matrix_type     full
_refine_ls_R_factor_all     0.0593
_refine_ls_R_factor_gt     0.0458
_refine_ls_wR_factor_gt     0.1027
_refine_ls_wR_factor_ref     0.1115
_refine_ls_goodness_of_fit_ref     1.079
_refine_ls_restrained_S_all     1.078
_refine_ls_number_reflns     1822
_refine_ls_number_parameters     148
_refine_ls_number_restraints     1
_refine_ls_hydrogen_treatment     mixed
_refine_ls_weighting_scheme     calc
_refine_ls_weighting_details
              'w=1/[\s^2^(Fo^2^)+(0.0492P)^2^+0.5837P] where P=(Fo^2^+2Fc^2^)/3'
_atom_sites_solution_hydrogens     mixed
_atom_sites_solution_primary     direct
_atom_sites_solution_secondary     ?
_refine_ls_shift/su_max     0.000
_refine_ls_shift/su_mean     0.000
_refine_diff_density_max     0.266
_refine_diff_density_min     -0.430
_refine_ls_extinction_method     none
_refine_ls_extinction_coef     .
_refine_ls_abs_structure_details
;
Parsons <i>et al.</i> (2013)
;
_refine_ls_abs_structure_Flack     0.02(13)
loop_
    _atom_type_symbol
    _atom_type_description
    _atom_type_scat_dispersion_real
    _atom_type_scat_dispersion_imag
    _atom_type_scat_source
    'C' 'C' 0.0033 0.0016
                         'International Tables Vol C Tables 4.2.6.8 and 6.1.1.4'
    'H' 'H' 0.0000 0.0000
                         'International Tables Vol C Tables 4.2.6.8 and 6.1.1.4'
    'N' 'N' 0.0061 0.0033
                         'International Tables Vol C Tables 4.2.6.8 and 6.1.1.4'
    'O' 'O' 0.0106 0.0060
                         'International Tables Vol C Tables 4.2.6.8 and 6.1.1.4'
    'S' 'S' 0.1246 0.1234
                         'International Tables Vol C Tables 4.2.6.8 and 6.1.1.4'
_computing_data_collection
;
CrystalClear (Rigaku, 2012)
;
_computing_cell_refinement
;
CrystalClear (Rigaku, 2012)
;
_computing_data_reduction
;
CrystalClear (Rigaku, 2012)
;
_computing_structure_solution
;
SHELXS97 (Sheldrick, 2008)
;
_computing_structure_refinement
;
<i>SHELXL2018/3</i> (Sheldrick, 2015)
;
_computing_molecular_graphics
;
ORTEP-3 for Windows (Farrugia, 2012)
;
_computing_publication_material
;
Publcif (Westrip, 2010)
;
loop_
    _atom_site_type_symbol
    _atom_site_label
    _atom_site_fract_x
    _atom_site_fract_y
    _atom_site_fract_z
    _atom_site_U_iso_or_equiv
    _atom_site_adp_type
    _atom_site_calc_flag
    _atom_site_occupancy
    _atom_site_disorder_assembly
    _atom_site_disorder_group
    C C1 0.4074(4) 0.5100(5) -0.3833(5) 0.0253(10) Uani d 1 . .
    H H1 0.444915 0.579791 -0.437808 0.030 Uiso calc 1 . .
    C C2 0.2866(4) 0.4653(4) -0.3959(5) 0.0239(10) Uani d 1 . .
    H H2 0.230294 0.500393 -0.460776 0.029 Uiso calc 1 . .
    C C3 0.2544(4) 0.3608(4) -0.3018(5) 0.0236(10) Uani d 1 . .
    H H3 0.173924 0.318696 -0.296656 0.028 Uiso calc 1 . .
    C C4 0.3510(4) 0.3271(4) -0.2195(4) 0.0199(10) Uani d 1 . .
    C C5 0.3644(4) 0.2257(4) -0.1092(4) 0.0194(9) Uani d 1 . .
    C C6 0.1581(4) 0.0118(5) 0.0671(5) 0.0215(9) Uani d 1 . .
    H H6 0.084911 0.035530 0.018411 0.026 Uiso calc 1 . .
    C C7 0.1483(4) -0.0844(4) 0.1798(4) 0.0188(9) Uani d 1 . .
    C C8 0.2501(3) -0.1470(4) 0.2449(6) 0.0215(9) Uani d 1 . .
    H H8 0.333133 -0.132248 0.214145 0.026 Uiso calc 1 . .
    C C9 0.2277(4) -0.2306(4) 0.3544(5) 0.0208(9) Uani d 1 . .
    H H9 0.295199 -0.273712 0.400284 0.025 Uiso calc 1 . .
    C C10 0.1052(4) -0.2507(5) 0.3966(5) 0.0228(10) Uani d 1 . .
    H H10 0.091113 -0.306383 0.473419 0.027 Uiso calc 1 . .
    C C11 0.0286(3) -0.1154(4) 0.2275(5) 0.0196(9) Uani d 1 . .
    H H11 -0.041192 -0.077506 0.181272 0.023 Uiso calc 1 . .
    N N1 0.2581(3) 0.1569(4) -0.0731(4) 0.0196(8) Uani d 1 . .
    H H1N 0.186(4) 0.181(5) -0.107(5) 0.023 Uiso d 1 . .
    N N2 0.2634(3) 0.0646(4) 0.0328(4) 0.0211(8) Uani d 1 . .
    N N3 0.0061(3) -0.1955(4) 0.3344(4) 0.0217(8) Uani d 1 . .
    O O1 0.4666(3) 0.2073(3) -0.0557(4) 0.0278(8) Uani d 1 . .
    S S1 0.48271(9) 0.42487(11) -0.25732(14) 0.0248(3) Uani d 1 . .
loop_
    _atom_site_aniso_label
    _atom_site_aniso_U_11
    _atom_site_aniso_U_22
    _atom_site_aniso_U_33
    _atom_site_aniso_U_12
    _atom_site_aniso_U_13
    _atom_site_aniso_U_23
    C1 0.030(2) 0.024(2) 0.022(3) -0.0009(18) 0.009(2) 0.002(2)
    C2 0.030(2) 0.026(2) 0.016(3) 0.0038(18) 0.000(2) 0.006(2)
    C3 0.026(2) 0.022(2) 0.022(3) 0.0033(16) -0.0001(18) 0.0045(19)
    C4 0.025(2) 0.0204(19) 0.015(2) 0.0014(16) -0.0012(18) -0.0021(17)
    C5 0.020(2) 0.022(2) 0.017(2) -0.0029(16) 0.0016(18) -0.0019(19)
    C6 0.0196(19) 0.025(2) 0.019(2) -0.0002(17) -0.004(2) -0.0007(19)
    C7 0.018(2) 0.0216(19) 0.017(2) -0.0014(15) 0.0001(18) -0.0027(18)
    C8 0.0177(18) 0.0242(19) 0.023(2) -0.0026(13) -0.002(3) -0.005(2)
    C9 0.020(2) 0.026(2) 0.017(2) 0.0002(16) -0.006(2) 0.001(2)
    C10 0.025(2) 0.027(2) 0.017(2) 0.0016(17) -0.001(2) -0.0001(19)
    C11 0.0169(17) 0.0238(18) 0.018(2) 0.0012(14) -0.001(2) -0.002(2)
    N1 0.0164(17) 0.0258(18) 0.016(2) -0.0001(14) -0.0040(16) 0.0038(16)
    N2 0.0247(19) 0.0223(18) 0.016(2) -0.0014(14) -0.0010(18) 0.0000(16)
    N3 0.0250(18) 0.0222(16) 0.018(2) 0.0005(15) 0.0031(17) -0.0009(16)
    O1 0.0179(15) 0.0385(18) 0.0270(19) -0.0039(12) -0.0050(15) 0.0063(17)
    S1 0.0222(5) 0.0301(5) 0.0221(6) -0.0036(4) 0.0015(6) 0.0037(6)
_geom_special_details
;
 All esds (except the esd in the dihedral angle between two l.s. planes)
 are estimated using the full covariance matrix.  The cell esds are taken
 into account individually in the estimation of esds in distances, angles
 and torsion angles; correlations between esds in cell parameters are only
 used when they are defined by crystal symmetry.  An approximate (isotropic)
 treatment of cell esds is used for estimating esds involving l.s. planes.
;
loop_
    _geom_bond_atom_site_label_1
    _geom_bond_atom_site_label_2
    _geom_bond_site_symmetry_2
    _geom_bond_distance
    _geom_bond_publ_flag
    C1 C2 . 1.364(6) ?
    C1 S1 . 1.708(5) ?
    C1 H1 . 0.9500 ?
    C2 C3 . 1.415(6) ?
    C2 H2 . 0.9500 ?
    C3 C4 . 1.363(6) ?
    C3 H3 . 0.9500 ?
    C4 C5 . 1.479(6) ?
    C4 S1 . 1.729(4) ?
    C5 O1 . 1.230(5) ?
    C5 N1 . 1.360(5) ?
    C6 N2 . 1.280(5) ?
    C6 C7 . 1.463(6) ?
    C6 H6 . 0.9500 ?
    C7 C11 . 1.398(5) ?
    C7 C8 . 1.403(6) ?
    C8 C9 . 1.381(7) ?
    C8 H8 . 0.9500 ?
    C9 C10 . 1.390(6) ?
    C9 H9 . 0.9500 ?
    C10 N3 . 1.338(5) ?
    C10 H10 . 0.9500 ?
    C11 N3 . 1.342(6) ?
    C11 H11 . 0.9500 ?
    N1 N2 . 1.384(5) ?
    N1 H1N . 0.87(5) ?
loop_
    _geom_angle_atom_site_label_1
    _geom_angle_atom_site_label_2
    _geom_angle_atom_site_label_3
    _geom_angle_site_symmetry_1
    _geom_angle_site_symmetry_3
    _geom_angle
    _geom_angle_publ_flag
    C2 C1 S1 . . 111.6(3) ?
    C2 C1 H1 . . 124.2 ?
    S1 C1 H1 . . 124.2 ?
    C1 C2 C3 . . 112.7(4) ?
    C1 C2 H2 . . 123.7 ?
    C3 C2 H2 . . 123.7 ?
    C4 C3 C2 . . 112.9(4) ?
    C4 C3 H3 . . 123.5 ?
    C2 C3 H3 . . 123.5 ?
    C3 C4 C5 . . 133.3(4) ?
    C3 C4 S1 . . 110.8(3) ?
    C5 C4 S1 . . 115.9(3) ?
    O1 C5 N1 . . 123.7(4) ?
    O1 C5 C4 . . 120.6(4) ?
    N1 C5 C4 . . 115.7(4) ?
    N2 C6 C7 . . 121.1(4) ?
    N2 C6 H6 . . 119.4 ?
    C7 C6 H6 . . 119.4 ?
    C11 C7 C8 . . 117.3(4) ?
    C11 C7 C6 . . 117.7(4) ?
    C8 C7 C6 . . 125.0(4) ?
    C9 C8 C7 . . 118.9(4) ?
    C9 C8 H8 . . 120.5 ?
    C7 C8 H8 . . 120.5 ?
    C8 C9 C10 . . 119.2(4) ?
    C8 C9 H9 . . 120.4 ?
    C10 C9 H9 . . 120.4 ?
    N3 C10 C9 . . 123.2(4) ?
    N3 C10 H10 . . 118.4 ?
    C9 C10 H10 . . 118.4 ?
    N3 C11 C7 . . 124.1(4) ?
    N3 C11 H11 . . 118.0 ?
    C7 C11 H11 . . 118.0 ?
    C5 N1 N2 . . 118.5(4) ?
    C5 N1 H1N . . 120(3) ?
    N2 N1 H1N . . 120(3) ?
    C6 N2 N1 . . 114.8(4) ?
    C10 N3 C11 . . 117.3(4) ?
    C1 S1 C4 . . 92.0(2) ?
loop_
    _geom_torsion_atom_site_label_1
    _geom_torsion_atom_site_label_2
    _geom_torsion_atom_site_label_3
    _geom_torsion_atom_site_label_4
    _geom_torsion_site_symmetry_1
    _geom_torsion_site_symmetry_2
    _geom_torsion_site_symmetry_3
    _geom_torsion_site_symmetry_4
    _geom_torsion
    _geom_torsion_publ_flag
    S1 C1 C2 C3 . . . . 0.2(5) ?
    C1 C2 C3 C4 . . . . -0.3(6) ?
    C2 C3 C4 C5 . . . . -179.1(5) ?
    C2 C3 C4 S1 . . . . 0.2(5) ?
    C3 C4 C5 O1 . . . . 174.4(5) ?
    S1 C4 C5 O1 . . . . -4.9(6) ?
    C3 C4 C5 N1 . . . . -5.6(7) ?
    S1 C4 C5 N1 . . . . 175.1(3) ?
    N2 C6 C7 C11 . . . . 167.6(4) ?
    N2 C6 C7 C8 . . . . -11.8(7) ?
    C11 C7 C8 C9 . . . . -2.5(6) ?
    C6 C7 C8 C9 . . . . 176.9(4) ?
    C7 C8 C9 C10 . . . . 0.3(6) ?
    C8 C9 C10 N3 . . . . 1.6(7) ?
    C8 C7 C11 N3 . . . . 3.2(6) ?
    C6 C7 C11 N3 . . . . -176.2(4) ?
    O1 C5 N1 N2 . . . . 2.4(6) ?
    C4 C5 N1 N2 . . . . -177.6(3) ?
    C7 C6 N2 N1 . . . . -178.2(4) ?
    C5 N1 N2 C6 . . . . 175.1(4) ?
    C9 C10 N3 C11 . . . . -1.0(6) ?
    C7 C11 N3 C10 . . . . -1.5(6) ?
    C2 C1 S1 C4 . . . . -0.1(4) ?
    C3 C4 S1 C1 . . . . -0.1(4) ?
    C5 C4 S1 C1 . . . . 179.4(3) ?
loop_
    _geom_hbond_atom_site_label_D
    _geom_hbond_atom_site_label_H
    _geom_hbond_atom_site_label_A
    _geom_hbond_site_symmetry_A
    _geom_hbond_distance_DH
    _geom_hbond_distance_HA
    _geom_hbond_distance_DA
    _geom_hbond_angle_DHA
    _geom_hbond_publ_flag
    N1 H1N N3 2_554 0.87(5) 2.14(5) 2.995(5) 166(4) yes
    C1 H1 O1 2_664 0.95 2.53 3.471(6) 171 yes
    C3 H3 N3 2_554 0.95 2.61 3.479(6) 152 yes
    C6 H6 N3 2_554 0.95 2.59 3.410(6) 145 yes
    C9 H9 O1 2_655 0.95 2.66 3.397(5) 135 yes
    C11 H11 N2 4_455 0.95 2.57 3.481(6) 160 yes
_shelx_space_group_comment
;
The symmetry employed for this shelxl refinement is uniquely defined
by the following loop, which should always be used as a source of
symmetry information in preference to the above space-group names.
They are only intended as comments.
;
_shelx_estimated_absorpt_T_min     0.985
_shelx_estimated_absorpt_T_max     0.997
_shelx_hkl_file
;
   0   0  -2   20.98    1.40
   0   0   3    0.38    1.12
   0   0  -3    0.99    0.89
   0   0   4 1049.83   84.36
   0   0  -4 1078.57   83.80
   0   0   5    0.03    1.07
   0   0  -5    1.04    0.76
   0   0   5   -0.13    0.49
   0   0   6   12.42    0.97
   0   0  -6   11.81    1.08
   0   0   6   11.10    1.38
   0   0   7    0.72    0.56
   0   0  -7    0.25    0.65
   0   0   7    0.66    0.91
   0   0  -8  440.91   25.71
   0   0   8  463.96   28.83
   0   0  -8  485.98   29.27
   0   0   8  427.87   26.75
   0   0  -9    1.24    0.63
   0   0   9    0.27    1.15
   0   0   9    0.43    0.59
   0   0  -9    0.70    0.63
   0   0  10   28.63    2.38
   0   0 -10   27.70    1.48
   0   0  11   -1.26    1.22
   0   0  12   20.20    2.36
   0   0  13    1.73    1.26
   0   1  -2 1254.26  102.36
   0  -1   2 1201.30   98.96
   0   1  -2 1128.57   92.67
   0  -1   2 1218.00  100.47
   0  -1  -2 1098.82   85.18
   0   1  -3    0.60    1.34
   0  -1   3   -0.21    1.11
   0  -1  -3    0.26    0.36
   0  -1  -3    0.21    0.35
   0   1  -3    0.15    0.67
   0  -1   3    0.04    0.86
   0   1   4   54.75    1.94
   0   1  -4   50.26    2.83
   0  -1  -4   45.25    1.79
   0   1  -4   50.46    2.67
   0  -1   4   49.16    2.29
   0  -1   4   50.38    2.99
   0  -1  -4   53.27    1.90
   0  -1   5   -0.82    0.84
   0   1  -5    0.16    0.88
   0   1   5   -0.38    0.39
   0  -1  -5    0.48    0.45
   0  -1   5    0.31    1.02
   0  -1   6   61.40    3.37
   0  -1  -6   64.77    2.56
   0   1  -6   71.58    3.26
   0   1   6   76.12    2.76
   0  -1  -6   76.39    2.77
   0  -1   6   69.78    3.03
   0  -1  -7    0.51    0.41
   0  -1  -7   -0.14    0.38
   0   1  -7   -0.63    0.90
   0   1   7   -0.03    0.38
   0  -1   7    0.21    0.56
   0  -1   7    0.17    0.90
   0  -1   8   94.82    4.60
   0  -1  -8   91.65    3.56
   0   1  -8  102.62    4.68
   0   1   8   97.76    5.13
   0  -1  -8   90.46    3.53
   0  -1   8   89.54    4.80
   0   1   8  100.26    3.97
   0   1   9    0.43    1.11
   0  -1  -9   -0.18    0.37
   0   1  -9    0.76    0.67
   0  -1   9    0.69    1.06
   0  -1   9    0.33    0.69
   0  -1  -9    0.26    0.35
   0   1  10  182.85   10.65
   0   1 -10  188.78    9.21
   0  -1  10  173.84   10.17
   0   1 -11   -0.13    0.74
   0  -1  11    1.30    1.16
   0   1  11    2.04    1.22
   0   1  12   10.56    1.95
   0  -1  12    6.49    1.57
   0   1  13    1.08    1.44
   0  -1  13    0.61    1.21
   0  -2   0  445.34   25.41
   0   2   0  453.89   26.19
   0   2  -1    0.68    1.04
   0  -2   1   -0.70    0.80
   0   2   1    0.28    1.06
   0  -2  -1    0.50    0.75
   0   2  -2  317.82   16.81
   0   2  -2  349.59   18.73
   0  -2   2  317.17   17.17
   0   2   2  328.73   16.13
   0  -2  -2  313.25   15.71
   0   2  -3   -0.28    0.95
   0   2   3   -0.06    0.39
   0   2  -3   -0.32    1.28
   0   2   3    0.00    0.38
   0  -2   3    0.94    0.95
   0  -2   3   -0.51    1.33
   0  -2  -3   -0.23    0.37
   0  -2   4  176.07    9.09
   0   2  -4  162.11    8.22
   0  -2   4  166.29    7.82
   0   2  -4  172.95    8.43
   0  -2   5   -0.69    0.78
   0   2  -5   -0.36    1.31
   0  -2   5    0.61    1.12
   0   2  -5   -0.52    0.83
   0   2  -6  184.34    8.87
   0  -2   6  183.56    8.69
   0  -2   6  167.02    8.74
   0  -2   7    0.44    0.62
   0  -2   7    1.14    0.99
   0   2  -7    0.66    0.92
   0   2  -8  107.53    4.98
   0  -2   8   91.89    5.07
   0   2  -9    0.57    0.94
   0  -2   9    1.52    1.15
   0   2 -10    2.28    0.95
   0  -2  10    3.39    1.23
   0   2  10    4.30    1.29
   0   2 -11    1.04    0.78
   0   2  11    0.93    1.18
   0  -2  11   -0.79    1.14
   0   2  12   10.51    1.59
   0  -2  12    6.91    1.94
   0   2  13   -1.07    1.34
   0  -2  13    0.99    1.28
   0   3   0    0.22    1.30
   0  -3   0    0.23    1.03
   0  -3  -1    0.26    0.90
   0   3   1    0.68    1.02
   0  -3   1    0.62    1.09
   0   3  -1   -0.14    1.06
   0  -3  -2  147.48    6.54
   0   3   2  154.04    6.90
   0  -3   2  152.57    7.47
   0   3  -2  144.92    7.03
   0   3  -3   -0.82    1.01
   0  -3   3    0.26    0.97
   0   3  -3    0.64    0.95
   0  -3  -3    0.28    0.57
   0  -3   4   19.06    1.55
   0   3   4   17.28    0.86
   0   3   4   18.50    0.90
   0   3  -4   16.07    1.54
   0  -3  -4   16.73    0.78
   0   3  -4   17.05    2.08
   0   3  -5   -0.46    1.17
   0   3  -5   -0.48    0.56
   0  -3   5    0.75    0.79
   0  -3   5   -0.77    1.20
   0  -3   6   52.41    2.75
   0   3  -6   55.58    3.07
   0  -3   7    0.26    1.20
   0   3  -7   -1.07    1.07
   0  -3   8   73.40    4.60
   0   3  -8   83.32    4.27
   0   3  -9   -0.71    1.05
   0  -3   9    0.05    1.31
   0   3 -10   19.33    2.02
   0  -3  10   15.64    2.16
   0  -3  11    0.81    1.34
   0   3 -11    2.02    0.96
   0   3  11    0.69    1.23
   0  -3  12   15.53    2.19
   0   3  12   19.24    2.07
   0  -3  13    0.79    1.35
   0   3  13   -0.13    1.23
   0  -4   0  112.19    5.30
   0   4   0  115.99    6.06
   0   4  -1    2.56    1.43
   0  -4  -1    0.16    0.83
   0  -4   1    0.24    1.02
   0   4   1    0.93    1.09
   0  -4   2  108.13    5.64
   0   4  -2  134.03    7.07
   0  -4  -2  125.35    5.49
   0   4  -3   -0.47    1.00
   0  -4  -3   -0.13    0.65
   0   4  -3    0.37    1.42
   0   4   3    0.39    0.82
   0  -4   3    0.30    0.93
   0   4  -4  295.87   15.85
   0  -4  -4  298.44   14.61
   0  -4   4  286.59   16.09
   0   4   4  330.33   16.10
   0   4   5    0.44    0.34
   0   4  -5    1.23    0.87
   0   4   5    0.05    0.36
   0   4  -6   52.43    3.32
   0   4  -7    1.04    1.23
   0   4  -8   28.27    2.36
   0   4  -9    1.15    1.33
   0   4 -10   26.27    2.21
   0   4 -11    0.52    1.01
   0   4  12   10.83    1.68
   0   4 -12    6.84    1.50
   0   4  13    1.42    1.34
   0   5   0   -0.83    1.22
   0  -5   0    0.23    0.86
   0  -5  -1    1.25    0.87
   0  -5   1    0.18    0.96
   0   5   1    0.35    1.16
   0   5  -1    0.58    1.37
   0  -5  -2   15.01    1.18
   0   5  -2   16.03    1.54
   0   5  -3    2.51    1.48
   0   5  -4   99.87    4.75
   0  -5  -4   90.17    3.88
   0   5   4  100.90    4.24
   0   5  -5   -0.62    1.26
   0   5   5    0.02    0.53
   0  -5  -5   -0.29    0.39
   0   5   6   52.26    1.80
   0   5   6   52.52    1.86
   0   5  -6   57.90    3.63
   0   5  -7   -0.66    1.45
   0   5  -8  179.90   10.28
   0   5  -9   -0.80    1.38
   0   5 -10   35.43    2.86
   0   5 -11    2.70    1.29
   0   5 -12   47.05    3.43
   0   6   0  476.69   29.54
   0   6   1    0.65    1.10
   0   6  -1    0.16    1.25
   0  -6  -1   -1.08    0.75
   0  -6  -2   46.53    2.41
   0   6   2   52.71    2.76
   0   6  -2   57.62    3.45
   0   6   3   -0.73    0.80
   0  -6  -3    0.27    0.71
   0   6  -3   -0.77    1.33
   0   6   4   59.87    2.64
   0   6  -4   56.59    3.80
   0  -6  -4   48.91    2.28
   0   6  -5    0.92    1.51
   0   6   5    0.60    0.59
   0  -6  -5    0.95    0.53
   0   6   6    7.78    0.71
   0   6   6    6.86    0.73
   0  -6  -6    6.52    0.56
   0   6  -6   12.05    1.94
   0   6  -7    2.45    1.61
   0   6  -8   54.98    3.89
   0   6  -9    0.38    1.50
   0   6 -10    1.99    1.56
   0   6 -11   -1.90    1.88
   0   6 -12    2.93    1.57
   0   7   0    1.58    1.31
   0   7   1   -0.06    1.07
   0   7  -1   -0.09    1.34
   0   7   2   39.36    2.43
   0   7  -2   38.56    2.39
   0   7   3    0.27    0.91
   0  -7  -3    0.23    0.65
   0   7  -3    0.45    1.44
   0   7  -4   11.50    1.89
   0   7   4    8.96    1.15
   0  -7  -4    5.29    0.81
   0   7   5   -0.29    0.80
   0  -7  -5   -0.00    0.46
   0   7  -5    0.10    1.02
   0   7  -6   20.74    2.48
   0   7   6   15.91    1.17
   0   7  -7    1.03    1.14
   0   7  -8    4.18    1.79
   0   7  -9    0.70    1.49
   0   7 -10   48.28    3.79
   0   7 -11    0.59    1.61
   0   8   0   32.57    2.72
   0   8   1   -0.64    1.49
   0   8  -1    0.44    1.48
   0   8  -2   88.85    5.50
   0   8   2   99.35    5.31
   0   8   3    0.61    1.07
   0   8  -3   -0.69    1.52
   0   8  -4  111.98    6.70
   0   8   4  107.73    5.46
   0   8   5   -0.11    0.95
   0   8  -5    1.09    1.25
   0   8   6    9.51    1.16
   0   8  -6    8.12    2.18
   0   8  -7   -0.68    1.78
   0   8  -8    5.97    2.01
   0   8  -9    2.40    1.75
   0   8 -10   45.28    3.98
   0   9   0    1.71    1.51
   0   9   1   -0.44    1.41
   0   9  -1   -1.52    1.15
   0   9   2    6.86    1.66
   0   9  -2    9.61    2.17
   0   9  -3    1.72    1.73
   0   9   3    1.18    1.26
   0   9   4   58.56    3.33
   0   9  -4   49.84    3.38
   0   9  -5    0.08    1.63
   0   9   5    0.01    1.06
   0   9  -6  129.66    8.49
   0   9  -7    2.04    1.83
   0   9  -8   11.82    2.44
   0   9  -9   -0.73    1.81
   0   9 -10   20.75    2.24
   0  10   0   58.15    4.19
   0  10   1    0.96    1.52
   0  10  -1    1.00    1.61
   0  10  -2   51.08    4.32
   0  10   2   62.92    4.04
   0  10  -3   -4.16    1.70
   0  10   3   -0.11    1.34
   0  10   4  262.59   15.65
   0  10  -4  246.30   15.92
   0  10   5    0.85    1.04
   0  10  -5    3.08    1.80
   0  10  -6   23.03    2.22
   0  10  -7   -1.61    1.82
   0  10  -8    9.36    2.50
   0  11   0   -0.12    1.46
   0  11  -1   -0.00    1.15
   0  11   1   -0.20    1.48
   0  11   2    4.20    1.75
   0  11  -2    5.63    1.87
   0  11   3    0.38    1.29
   0  11  -3   -1.25    1.55
   0  11   4   19.31    2.06
   0  11  -4   20.01    2.70
   0  11  -5   -1.96    1.76
   0  11  -6   31.33    3.30
   0  11  -7   -0.72    1.76
   0  12   0   13.50    2.25
   0  12  -1    2.03    1.78
   0  12   1    0.60    1.61
   0  12   2   54.13    4.28
   0  12  -2   52.51    4.31
   0  12  -3   -0.68    1.74
   0  12   3   -1.68    1.40
   0  12  -4   24.31    3.22
   0  12  -5   -0.25    1.69
   0  13   0   -0.47    1.71
   0  13   1   -0.56    1.66
   0  13  -1   -2.64    1.78
  -1   0  -2  261.23   12.65
   1   0   2  281.28   12.85
   1   0  -2  278.32   13.91
  -1   0   2  283.47   13.94
   1   0  -2  279.23   14.32
  -1   0   2  281.37   14.31
  -1   0   3    1.54    0.84
   1   0   3    2.00    0.87
   1   0  -3    1.58    1.01
   1   0  -3    1.62    0.85
  -1   0  -3    1.93    0.95
   1   0   3    1.87    0.79
  -1   0   4    6.09    0.89
   1   0  -4    5.91    1.02
  -1   0   4    6.96    1.50
   1   0  -4    4.91    0.90
  -1   0  -4    6.51    1.02
   1   0   4    7.12    0.90
   1   0   4    5.73    0.81
   1   0   5   10.45    0.99
  -1   0   5   10.61    1.31
   1   0   5   10.88    1.08
   1   0  -5   11.45    1.32
  -1   0  -5   10.57    1.07
  -1   0   5   10.99    1.01
  -1   0  -6    5.47    0.83
   1   0  -6    5.99    0.91
  -1   0   6    6.12    1.36
   1   0  -6    5.90    0.84
   1   0   6    5.32    0.75
  -1   0   6    5.22    0.71
   1   0   6    6.98    1.19
  -1   0   7   23.83    1.96
   1   0   7   19.80    1.78
  -1   0   7   25.56    1.49
   1   0  -7   24.34    1.42
   1   0   7   24.63    1.28
   1   0  -7   21.21    1.24
  -1   0  -7   23.13    1.32
  -1   0   8   -0.15    0.77
   1   0   8   -0.43    0.52
   1   0  -8    0.15    0.73
  -1   0   8    0.13    0.51
   1   0  -8   -0.60    0.63
  -1   0  -8    0.48    0.61
   1   0  -9   58.02    3.18
   1   0   9   55.24    2.74
  -1   0   9   51.10    3.10
  -1   0   9   56.59    3.69
  -1   0  -9   66.09    2.79
   1   0   9   65.09    3.52
   1   0  -9   59.12    2.95
   1   0  10   68.95    4.03
  -1   0 -10   78.78    3.40
   1   0 -10   68.05    3.21
  -1   0  10   72.08    4.76
   1   0  11    1.33    1.06
  -1   0  11    2.81    1.31
  -1   0  12    0.46    1.32
   1   0  12   -1.56    1.13
  -1   0  13    1.56    1.17
   1   0  13   -0.77    1.17
   1   1   1   21.53    1.48
   1  -1  -1   20.94    1.43
   1   1   1   23.77    1.43
  -1  -1   1   21.38    1.26
  -1  -1   1   21.07    1.32
  -1   1  -1   21.51    1.93
   1  -1  -1   21.12    1.40
  -1  -1  -1   20.38    1.59
   1   1  -1   23.31    1.52
   1   1  -1   21.27    1.44
  -1   1   1   22.70    1.93
   1  -1   1   19.00    1.16
  -1  -1  -1   20.64    1.26
  -1   1   1   23.01    1.79
  -1  -1   2   10.46    1.60
   1  -1  -2    8.54    1.23
  -1   1  -2    9.15    0.99
   1   1   2    8.58    0.89
   1   1   2    8.71    0.90
  -1  -1   2    9.38    1.37
  -1   1  -2   11.16    1.57
   1   1   2    8.40    0.83
   1  -1  -2    9.47    1.35
   1   1  -2    9.50    1.07
  -1  -1  -2    9.46    0.98
   1   1  -2    9.38    1.20
  -1   1   2    9.03    1.34
   1  -1   2   10.53    1.28
  -1   1   2    9.45    1.44
   1  -1  -3    6.94    1.04
  -1  -1   3    5.80    1.49
   1   1   3    5.60    0.58
  -1  -1   3    7.60    1.22
   1  -1  -3    7.61    1.11
  -1   1  -3    8.00    1.34
  -1   1  -3    7.09    1.06
   1  -1  -3    6.45    0.96
  -1   1   3    7.21    1.06
   1   1  -3    7.01    1.45
   1   1  -3   10.22    1.34
   1  -1   3    7.27    1.11
   1  -1   3    7.88    1.12
   1  -1  -4   30.95    1.60
  -1  -1   4   32.95    1.89
  -1  -1   4   33.82    2.58
   1   1   4   28.83    1.16
   1  -1  -4   31.59    1.73
   1  -1  -4   32.37    1.76
  -1   1  -4   29.55    2.26
  -1   1  -4   33.38    1.84
   1   1  -4   28.82    2.48
   1  -1   4   32.07    2.03
   1  -1   4   32.34    2.48
  -1  -1  -4   32.23    1.29
  -1  -1   5    4.98    1.47
   1  -1  -5    4.41    0.79
  -1  -1   5    5.30    0.87
  -1   1  -5    6.24    1.02
   1   1   5    4.10    0.52
   1  -1  -5    4.43    0.79
  -1  -1  -5    3.89    0.61
   1   1  -5    4.23    1.19
   1  -1   5    4.97    1.14
   1  -1   5    6.14    1.02
  -1  -1   6   79.83    3.51
   1   1   6   75.21    2.73
  -1   1  -6   80.83    3.84
   1  -1  -6   78.27    3.29
  -1  -1   6   79.64    4.27
   1   1  -6   79.40    3.67
  -1  -1  -6   84.02    3.08
   1  -1   6   80.55    3.76
   1  -1   6   80.21    3.73
  -1  -1   7   20.19    1.20
   1  -1  -7   19.38    1.06
   1   1   7   17.93    1.26
   1  -1  -7   15.62    1.04
  -1   1  -7   17.90    1.25
  -1  -1   7   17.29    1.68
   1  -1   7   16.93    1.42
   1   1  -7   16.99    1.32
   1  -1   7   17.79    1.14
   1   1   8   35.23    2.11
  -1  -1   8   34.20    2.55
  -1   1  -8   37.55    1.91
   1   1   8   36.85    1.43
   1  -1  -8   34.45    1.71
   1  -1  -8   34.93    1.69
  -1  -1   8   33.74    1.97
   1  -1  -8   37.27    1.68
  -1  -1  -8   36.20    1.51
   1  -1   8   37.64    2.06
   1  -1   8   34.87    2.24
  -1   1   8   39.38    2.69
   1   1  -8   43.18    2.48
  -1  -1  -8   35.75    1.32
  -1  -1   9    8.16    1.27
   1  -1  -9   10.10    0.84
   1   1   9   11.75    1.48
   1   1   9   10.58    0.59
   1  -1  -9   11.05    0.89
  -1  -1   9   13.62    1.77
   1  -1  -9   10.63    0.92
  -1   1  -9   14.03    1.11
  -1   1   9   10.79    1.76
  -1  -1  -9   11.35    0.69
   1   1  -9   13.06    1.38
  -1  -1  -9   10.97    0.60
   1  -1   9   11.46    0.99
  -1  -1  -9   11.41    0.57
   1  -1   9   12.72    1.50
   1   1  -9   11.25    1.27
  -1   1 -10   30.97    1.82
  -1  -1  10   27.52    2.52
   1   1  10   30.64    2.23
   1  -1 -10   23.34    1.30
   1   1 -10   27.68    1.73
  -1   1  10   29.58    2.67
   1  -1  10   25.41    2.25
   1   1  11   15.28    1.84
  -1  -1  11   19.97    2.17
   1  -1  11   13.08    1.76
   1   1 -11   17.96    1.41
  -1   1  11   17.58    2.06
   1   1  12   16.93    1.75
  -1  -1  12   14.96    2.09
   1  -1  12   17.38    1.76
  -1   1  12   12.59    2.05
  -1  -1  13    0.04    1.32
   1   1  13   -0.63    1.08
   1  -1  13   -0.65    1.08
  -1   1  13   -0.79    1.28
   1   2   0  440.05   25.53
  -1   2   0  438.44   25.61
   1  -2   0  461.03   26.32
  -1  -2   0  431.89   24.68
  -1  -2   1   50.49    2.93
  -1   2  -1   54.29    2.98
   1  -2  -1   53.09    3.06
   1   2   1   55.50    3.15
  -1  -2  -1   50.69    2.44
   1   2  -1   60.29    3.16
   1   2  -1   53.65    2.88
   1  -2   1   54.45    2.62
  -1   2   1   50.08    3.31
  -1  -2   2    9.66    1.76
   1   2   2    8.56    0.93
   1  -2  -2    8.50    1.00
  -1   2  -2   10.01    1.82
  -1  -2   2   10.53    1.45
   1   2  -2    9.07    1.31
   1   2  -2    9.30    1.46
   1  -2   2    7.28    1.05
  -1   2   2    9.39    1.41
  -1   2   2    9.22    1.30
   1   2   3   73.02    2.61
  -1  -2   3   71.56    3.14
  -1   2  -3   77.13    4.23
   1  -2  -3   77.10    3.20
  -1  -2   3   74.89    3.64
  -1   2  -3   75.57    3.62
   1   2   3   74.89    2.67
   1   2   3   77.58    2.69
   1   2  -3   73.12    4.17
   1   2  -3   85.77    3.66
   1  -2   3   77.78    3.72
  -1   2   3   79.67    3.13
  -1  -2   4  198.20    9.69
  -1   2  -4  197.93   10.06
  -1  -2   4  205.16   10.03
   1  -2  -4  199.81    8.68
  -1   2  -4  186.24    9.50
   1  -2  -4  214.11    9.76
   1   2  -4  202.17   10.31
   1  -2   4  201.49    9.73
   1  -2   4  202.28   10.30
   1   2  -4  195.85   10.28
  -1   2   4  216.76    9.61
  -1   2  -5   92.23    4.49
  -1  -2   5  103.39    5.38
   1  -2  -5  106.91    4.14
   1  -2  -5  101.62    3.99
  -1   2  -5  102.19    4.87
   1  -2  -5  101.77    3.93
  -1  -2   5   99.55    4.60
   1   2  -5   93.22    4.79
   1   2  -5   85.48    4.66
   1  -2   5  100.62    5.09
   1  -2   5   97.51    4.53
  -1  -2   6   54.25    3.44
   1  -2  -6   61.55    2.35
   1  -2  -6   61.39    2.32
   1  -2  -6   61.67    2.29
  -1   2  -6   64.40    3.48
  -1  -2   6   59.43    2.83
  -1   2  -6   50.60    2.92
   1   2  -6   65.22    3.68
   1  -2   6   62.32    3.28
   1  -2   6   64.67    3.17
  -1  -2   7   21.47    1.88
  -1  -2   7   15.06    1.50
   1  -2  -7   15.65    0.83
  -1   2  -7   19.84    1.52
   1  -2  -7   17.99    0.82
   1  -2  -7   18.46    0.91
   1  -2   7   18.20    1.24
   1  -2   7   20.12    1.69
   1   2  -7   16.41    1.94
  -1  -2   8   35.15    2.19
   1  -2  -8   34.66    1.30
  -1   2  -8   38.76    2.45
   1  -2  -8   34.37    1.36
   1   2  -8   34.22    2.60
   1  -2   8   30.68    2.15
   1  -2   8   38.53    2.60
  -1  -2   9   21.81    2.26
   1   2   9   23.42    1.83
  -1   2  -9   28.76    2.09
   1   2  -9   25.08    1.86
   1  -2   9   22.17    2.15
  -1   2 -10   17.76    1.61
   1   2  10   13.69    1.62
  -1  -2  10   13.19    2.05
  -1   2  10   17.39    1.88
   1   2 -10   18.86    1.54
   1  -2  10   14.18    1.82
  -1   2 -11    6.09    1.17
  -1  -2  11    3.28    1.46
   1   2  11    2.96    1.24
  -1   2  11    4.79    1.53
   1   2 -11    5.32    1.06
   1  -2  11    3.89    1.45
  -1  -2  12    6.60    1.55
   1   2  12    2.64    1.27
  -1   2  12    6.90    1.59
   1  -2  12    6.38    1.50
   1   2  13    2.26    1.22
  -1  -2  13    0.77    1.32
   1  -2  13    2.06    1.33
  -1   2  13    1.79    1.36
   1   3   0    1.35    1.34
   1  -3   0   -0.57    0.72
  -1   3   0   -0.27    1.36
  -1  -3   0    0.59    0.71
   1  -3  -1   37.54    2.08
  -1   3  -1   34.52    2.30
   1   3   1   35.55    2.66
  -1  -3   1   33.98    1.89
  -1  -3  -1   34.55    2.02
   1   3  -1   37.29    2.98
   1  -3   1   38.17    2.59
  -1   3   1   35.11    2.36
  -1  -3   2    4.29    1.25
   1  -3  -2    4.44    0.85
   1   3   2    4.25    1.03
  -1   3  -2    5.09    1.21
   1   3  -2    5.90    1.28
   1  -3   2    4.68    0.91
   1   3  -2    5.35    1.67
   1   3   3   97.93    3.91
   1  -3  -3   94.86    3.84
  -1   3  -3  100.41    5.49
  -1  -3   3   99.65    4.82
  -1   3  -3  100.56    4.97
  -1   3   3   98.72    4.35
   1   3  -3   86.30    5.05
   1  -3   3  100.42    4.84
   1   3  -3   95.40    4.23
  -1   3   3   98.02    4.55
   1   3   4    8.05    0.51
   1  -3  -4    8.02    0.85
  -1  -3   4   10.67    1.83
  -1   3  -4   13.18    1.72
  -1   3  -4    7.71    1.16
   1   3   4    8.80    0.49
  -1  -3   4    8.80    1.24
   1   3  -4    7.15    0.87
  -1   3   4    9.76    0.99
   1   3  -4   11.50    1.72
   1  -3   4    8.43    1.20
  -1   3  -5   63.58    3.46
   1  -3  -5   56.68    2.20
  -1   3  -5   55.69    3.00
  -1  -3   5   60.01    2.99
   1  -3  -5   69.91    2.71
  -1  -3   5   63.80    3.27
  -1   3   5   66.53    2.57
   1   3  -5   59.41    3.50
   1  -3   5   58.68    2.94
  -1  -3   6    6.00    1.06
   1  -3  -6    3.54    0.38
  -1   3  -6    4.45    1.19
   1  -3  -6    3.24    0.43
   1   3  -6    3.82    1.28
  -1  -3   7   12.27    1.32
  -1   3  -7    9.31    1.39
   1   3  -7   11.10    1.54
   1  -3   7    8.03    1.10
  -1  -3   8   98.00    5.99
  -1   3  -8  111.06    5.97
   1   3  -8  110.48    5.64
   1  -3   8  102.18    5.82
  -1  -3   9   33.15    3.08
  -1   3  -9   43.33    2.57
   1  -3   9   37.14    2.87
   1   3  -9   40.21    3.14
  -1  -3  10   12.58    2.01
  -1   3 -10   13.18    1.53
   1   3 -10   17.22    2.00
   1  -3  10   11.48    1.72
   1   3  11   12.95    1.61
  -1  -3  11   14.60    2.10
  -1   3 -11   14.24    1.54
   1   3 -11   14.56    1.93
   1  -3  11   16.68    1.98
  -1   3  11   14.17    2.05
  -1  -3  12    7.04    1.86
   1   3  12    7.89    1.48
  -1   3  12    9.01    1.76
   1  -3  12    5.30    1.69
  -1  -3  13    3.85    1.56
   1   3  13    2.77    1.26
  -1   3  13    0.36    1.50
  -1   4   0    4.41    1.48
  -1  -4   0    2.14    1.09
   1   4   0    6.81    1.46
   1  -4   0    3.94    0.80
   1   4   1   22.88    2.29
  -1  -4   1   21.28    1.75
   1  -4  -1   24.54    1.67
  -1   4  -1   21.58    2.33
   1  -4   1   19.76    1.43
   1   4  -1   18.98    2.32
  -1  -4  -1   21.65    1.54
  -1   4   1   24.20    2.02
   1  -4  -2  148.09    6.62
   1   4   2  154.34    7.42
  -1  -4   2  137.69    6.48
  -1   4  -2  151.20    8.17
  -1  -4  -2  155.25    7.21
   1  -4   2  154.18    7.70
  -1   4   2  149.07    6.90
   1   4  -2  152.61    8.11
  -1  -4   3   28.87    1.66
  -1   4  -3   29.80    2.04
   1  -4  -3   31.17    1.73
   1  -4   3   28.52    1.99
   1   4  -3   29.37    2.10
   1   4  -3   33.56    2.70
  -1   4   3   31.08    2.04
  -1   4  -4   24.89    1.77
   1  -4  -4   23.32    1.27
  -1   4  -4   23.10    2.33
  -1  -4  -4   22.89    1.10
   1   4  -4   19.85    2.24
  -1   4   4   21.46    1.40
  -1   4   4   23.41    1.52
   1   4   5  105.19    3.92
  -1   4  -5  135.87    6.72
   1   4   5  110.90    4.12
   1  -4  -5  114.39    4.73
  -1   4   5  134.86    5.58
  -1   4   5  129.48    5.43
   1   4  -5  123.38    6.37
   1  -4  -6  155.83    6.36
  -1   4  -6  150.11    7.76
  -1   4   6  159.20    6.51
   1   4  -6  146.95    7.70
  -1  -4   7    3.93    1.56
  -1   4  -7    2.27    1.36
   1   4  -7    2.85    1.43
  -1   4  -8   17.21    2.28
  -1  -4   8   15.56    2.16
   1   4  -8   15.28    1.99
  -1   4  -9   20.20    2.09
  -1  -4   9   17.56    2.22
   1   4  -9   18.80    2.16
  -1   4 -10    1.55    1.23
  -1  -4  10    3.56    1.53
   1   4 -10    0.12    1.32
  -1   4 -11    7.17    1.30
  -1  -4  11    7.21    1.74
   1   4 -11    7.06    1.60
  -1  -4  12    5.96    1.83
  -1   4 -12    5.34    1.67
   1   4  12    5.75    1.44
   1   4 -12   13.94    1.84
   1   4  13    5.03    1.42
  -1  -4  13    2.73    1.31
  -1   4  13    8.57    1.78
  -1   5   0   -1.73    1.26
   1   5   0    0.20    1.17
  -1  -5   0    0.76    0.84
   1  -5   0    0.25    0.85
   1   5   1  163.64    8.18
  -1  -5   1  156.53    7.98
  -1   5  -1  171.16    8.89
   1  -5  -1  162.45    7.85
   1  -5   1  165.15    8.28
  -1   5   1  173.53    8.55
   1   5  -1  171.79    8.94
  -1  -5  -1  170.70    8.11
  -1   5  -2   40.78    2.95
   1  -5  -2   36.64    1.92
   1   5   2   39.65    2.17
  -1  -5  -2   34.85    1.96
  -1   5   2   42.76    2.75
   1   5  -2   38.16    2.37
   1  -5  -3   62.53    2.72
  -1   5  -3   67.51    3.95
   1   5   3   63.03    2.84
  -1  -5  -3   58.84    2.72
   1   5  -3   49.41    3.37
   1  -5  -4    1.20    0.66
  -1   5  -4    1.58    0.96
   1   5   4    1.46    0.68
  -1   5   4    1.97    0.88
   1   5  -4    0.83    1.43
  -1  -5  -4    0.76    0.56
   1   5   5   83.29    3.25
   1   5   5   80.44    2.99
  -1   5  -5   74.85    4.33
   1  -5  -5   75.84    3.18
  -1  -5  -5   70.35    2.90
   1   5  -5   72.56    3.74
  -1   5  -6    7.76    1.64
   1  -5  -6    5.70    0.56
   1   5  -6    6.58    1.73
  -1   5   6    6.70    0.71
   1  -5  -7   12.56    0.58
  -1   5  -7   15.29    1.98
  -1   5   7   10.40    0.54
   1   5  -7   12.25    1.98
  -1   5  -8   15.61    2.03
   1   5  -8   17.34    2.13
  -1   5  -9   13.36    1.89
   1   5  -9   12.37    2.01
  -1   5 -10   25.92    2.48
   1   5 -10   26.63    2.56
  -1   5 -11   -0.66    1.21
   1   5 -11   -0.03    1.33
  -1   5 -12    4.82    1.38
   1   5 -12    4.63    1.49
  -1   6   0  146.60    7.62
   1   6   0  145.33    7.50
  -1   6  -1   24.09    1.75
   1   6   1   23.13    1.98
   1  -6  -1   23.14    1.53
   1   6  -1   26.77    2.29
  -1   6   1   26.46    2.03
  -1  -6  -1   22.82    1.75
   1  -6  -2   87.55    4.29
   1   6   2  104.22    4.84
  -1   6  -2  105.86    5.68
  -1   6   2  104.70    4.92
   1   6  -2  105.55    5.79
  -1  -6  -2   96.77    4.88
  -1   6  -3    7.61    1.69
   1   6   3    8.02    1.26
   1   6  -3    8.90    1.77
  -1   6   3    8.12    1.14
  -1  -6  -3    5.41    0.83
   1  -6  -4   29.44    1.74
  -1   6  -4   32.16    2.14
  -1  -6  -4   30.59    1.65
  -1   6   4   32.61    2.06
   1   6  -4   32.37    2.20
   1   6   5    3.79    0.76
  -1   6  -5    4.80    1.62
   1  -6  -5    4.83    0.75
  -1   6   5    4.94    0.94
  -1  -6  -5    3.10    0.63
  -1   6   5    4.91    0.94
  -1   6  -6   38.46    3.10
   1   6   6   36.70    1.50
   1   6   6   36.22    1.55
   1  -6  -6   30.75    1.67
   1   6  -6   40.22    3.08
  -1   6   6   37.90    1.90
  -1  -6  -6   31.95    1.43
  -1   6   6   40.18    1.95
  -1   6  -7   24.07    2.47
   1   6  -7   23.92    2.63
  -1   6  -8    9.66    1.91
   1   6  -8    9.58    2.01
  -1   6  -9   24.77    2.59
   1   6  -9   29.43    2.71
  -1   6 -10   21.76    2.68
   1   6 -10   25.17    2.76
  -1   6 -11    3.49    1.60
   1   6 -11    4.76    1.81
  -1   6 -12   -0.01    1.29
   1   6 -12   -0.76    1.41
   1   7   0   -1.05    1.27
  -1   7   0   -0.68    1.33
   1   7   1   45.47    2.80
  -1   7  -1   43.89    3.01
  -1   7   1   39.47    2.79
   1   7  -1   49.33    3.21
  -1   7  -2   45.00    3.23
   1   7  -2   45.88    3.27
  -1   7   2   45.33    2.85
   1   7   3    0.38    1.16
  -1   7  -3   -0.45    1.42
   1   7  -3   -0.49    1.39
  -1  -7  -3    0.95    0.65
  -1   7   3   -0.21    0.93
   1  -7  -4    5.41    0.77
  -1   7  -4    3.70    1.68
   1   7   4    5.44    1.06
   1   7  -4    3.80    1.32
  -1  -7  -4    5.80    0.85
  -1   7   4    6.04    1.09
  -1   7  -5   37.47    3.07
   1   7   5   39.45    2.18
   1  -7  -5   26.26    1.76
   1   7  -5   36.07    3.23
  -1   7   5   38.59    2.33
  -1  -7  -5   28.63    1.69
   1   7   6    8.76    0.90
  -1   7  -6   12.34    2.05
  -1   7   6    9.21    1.14
  -1   7   6    9.47    1.09
   1   7  -6   11.15    1.57
  -1   7  -7   29.68    2.82
   1   7  -7   25.94    2.93
  -1   7  -8   14.39    1.70
   1   7  -8   15.10    2.31
  -1   7  -9    7.82    1.97
   1   7  -9    9.60    2.08
  -1   7 -10   11.48    2.27
   1   7 -10   11.50    2.22
  -1   7 -11    6.79    1.96
   1   7 -11    6.10    2.12
  -1   8   0  167.43    9.34
   1   8   0  171.55    9.57
  -1   8  -1   39.59    3.15
   1   8   1   38.48    2.83
  -1   8   1   38.61    2.93
   1   8  -1   40.73    3.15
   1   8   2   51.32    3.14
  -1   8  -2   43.22    2.92
   1   8  -2   51.34    3.61
  -1   8   2   48.74    3.30
  -1   8  -3   24.81    2.13
   1   8   3   31.95    2.09
  -1   8   3   27.92    2.12
   1   8  -3   26.05    2.22
   1   8   4   16.46    1.55
  -1   8  -4   16.60    2.42
   1   8  -4   16.08    2.44
  -1   8   4   19.31    1.95
   1   8   5   42.93    2.36
  -1   8  -5   42.25    3.37
  -1   8   5   45.02    2.88
   1   8  -5   45.28    3.54
  -1   8  -6   46.90    3.81
   1   8   6   42.13    2.26
  -1   8   6   45.87    2.62
  -1   8   6   45.18    2.62
   1   8  -6   47.42    3.90
  -1   8  -7   14.09    1.83
   1   8  -7   16.16    2.54
  -1   8  -8    7.63    1.65
   1   8  -8   10.73    2.21
  -1   8  -9   12.21    2.35
   1   8  -9    8.39    2.35
  -1   8 -10   -0.00    1.78
   1   8 -10    1.58    1.70
  -1   9   0    1.56    1.54
   1   9   0    2.21    1.54
  -1   9  -1    7.12    1.89
   1   9   1    6.37    1.76
  -1   9   1    8.33    1.74
   1   9  -1    5.63    1.86
  -1   9  -2   19.93    2.70
   1   9   2   24.40    2.13
   1   9  -2   19.71    2.68
  -1   9   2   19.71    2.29
  -1   9  -3   15.41    2.22
   1   9   3   11.28    1.66
   1   9  -3   12.40    1.70
  -1   9   3   11.54    1.78
   1   9   4    2.58    1.51
  -1   9  -4    1.79    1.95
  -1   9   4    7.54    1.28
   1   9  -4    4.62    1.43
  -1   9  -5    3.22    1.67
   1   9   5    1.78    1.10
   1   9  -5   -0.04    1.78
  -1   9   5   -0.01    1.29
  -1   9  -6    4.89    2.01
   1   9  -6    4.03    2.08
  -1   9  -7   18.26    2.87
   1   9  -7   24.65    2.86
  -1   9  -8   14.37    2.42
   1   9  -8    6.89    2.37
  -1   9  -9    2.17    1.74
   1   9  -9   -1.55    1.74
  -1   9 -10    9.63    2.22
   1   9 -10    7.44    2.17
  -1  10   0    1.00    1.71
   1  10   0    3.40    1.77
  -1  10  -1    9.44    2.30
   1  10   1   13.40    2.03
  -1  10   1   13.37    2.17
   1  10  -1   14.01    2.25
  -1  10  -2   61.66    4.68
   1  10   2   69.01    4.33
  -1  10   2   68.76    4.57
   1  10  -2   64.47    4.87
  -1  10  -3   30.50    3.17
   1  10   3   31.27    2.50
  -1  10   3   28.97    2.65
   1  10  -3   31.57    2.63
  -1  10  -4   14.61    2.57
   1  10   4   16.55    1.85
  -1  10   4   17.16    2.26
   1  10  -4   18.48    2.72
  -1  10  -5    3.79    1.74
  -1  10   5    6.77    1.47
   1  10  -5   14.68    2.26
  -1  10  -6   37.77    3.77
   1  10  -6   35.71    3.64
  -1  10  -7   11.27    1.82
   1  10  -7   12.99    2.44
  -1  10  -8    2.93    1.75
   1  10  -8    0.03    1.86
  -1  11   0    1.63    1.79
   1  11   0    1.72    1.66
  -1  11  -1    2.51    1.81
   1  11   1    4.59    1.61
   1  11  -1    0.45    1.73
  -1  11   1    1.13    1.74
  -1  11  -2    5.70    2.11
   1  11   2    6.88    1.84
  -1  11   2   10.29    1.90
   1  11  -2    7.95    2.15
   1  11   3    7.55    1.72
  -1  11  -3    6.37    2.19
  -1  11   3    5.60    2.11
   1  11  -3   11.57    2.22
  -1  11  -4    6.47    2.30
   1  11   4    7.02    1.55
  -1  11   4    5.64    1.63
   1  11  -4   14.26    2.31
  -1  11  -5   -1.08    1.39
   1  11  -5   -1.20    1.35
  -1  11  -6    0.62    1.92
   1  11  -6    0.78    1.81
  -1  11  -7    2.42    1.84
   1  11  -7   -2.03    1.62
  -1  12   0    1.83    1.58
   1  12   0   -2.40    1.51
  -1  12  -1    2.21    2.02
   1  12   1    6.44    1.93
  -1  12   1    3.72    2.47
   1  12  -1    6.17    1.96
  -1  12  -2   18.65    2.56
   1  12   2   14.90    2.29
  -1  12   2   15.85    2.31
   1  12  -2    8.29    2.54
  -1  12  -3   -0.52    1.75
   1  12   3    2.09    1.72
   1  12  -3    2.19    1.76
  -1  12   3    1.39    1.47
  -1  12  -4    9.67    2.52
   1  12  -4   18.04    2.61
  -1  12  -5    4.55    1.58
   1  12  -5    4.04    2.16
  -1  13   0   -2.76    1.78
   1  13   0    0.68    1.75
  -1  13  -1    0.34    1.94
   1  13   1    5.81    1.81
  -1  13   1    0.47    1.90
   1  13  -1    2.94    1.79
   2   0   0   14.89    1.75
  -2   0   0   15.76    1.58
  -2   0   0   16.91    2.37
   2   0   0   15.97    1.84
   2   0  -1  117.87    6.02
   2   0  -1  108.59    5.22
  -2   0  -1  115.23    6.12
   2   0   1  112.60    5.25
   2   0  -1  122.64    5.90
  -2   0   1  118.31    6.27
  -2   0  -1  110.53    5.76
   2   0   1  110.75    5.39
   2   0   2   -0.12    0.84
  -2   0  -2   -0.48    1.06
  -2   0  -2   -0.38    0.99
   2   0  -2    1.05    1.00
  -2   0   2    0.17    1.17
  -2   0   2   -0.37    1.03
   2   0  -2   -0.36    1.27
  -2   0   3    2.99    1.16
  -2   0  -3    4.21    1.09
  -2   0  -3    3.02    1.22
   2   0  -3    3.91    1.31
   2   0  -3    3.08    0.99
   2   0   3    2.46    0.76
   2   0   3    3.16    0.60
  -2   0   3    2.58    1.06
   2   0  -4    1.04    0.99
  -2   0   4    0.19    0.99
  -2   0   4    0.26    0.79
   2   0   4    0.41    0.65
  -2   0  -4    0.03    1.05
   2   0  -4    0.61    0.85
   2   0   5    0.32    0.51
  -2   0  -5    0.45    0.67
   2   0  -5   -0.11    0.94
  -2   0   5   -0.80    1.26
  -2   0   5   -1.07    0.91
  -2   0   6    7.30    1.51
  -2   0  -6    7.28    1.02
   2   0  -6    7.89    1.12
  -2   0   6    8.02    1.07
   2   0   6    8.87    0.88
   2   0   6    8.04    0.86
  -2   0  -7   43.15    2.09
  -2   0   7   42.25    2.88
   2   0   7   38.53    1.82
   2   0  -7   39.87    2.40
  -2   0   7   40.59    2.13
   2   0   7   42.45    2.01
   2   0  -7   42.13    2.37
  -2   0   8    7.97    0.93
  -2   0  -8    7.87    1.03
   2   0   8    8.79    0.86
  -2   0   8   12.93    1.28
   2   0  -8   10.00    1.30
   2   0  -8    8.89    0.97
   2   0   8    8.55    0.93
  -2   0   9   73.61    4.29
   2   0   9   64.44    3.20
  -2   0  -9   71.99    3.23
  -2   0   9   51.44    3.32
   2   0  -9   54.05    3.22
   2   0  -9   60.46    3.12
   2   0   9   53.54    2.81
   2   0  10    8.26    1.14
   2   0 -10    3.38    0.86
  -2   0 -10    4.54    0.86
  -2   0  10    4.67    1.64
   2   0  11    6.49    1.23
  -2   0  11    8.11    1.34
   2   0  12    1.15    1.09
  -2   0  12    2.73    1.49
   2   0  13   10.33    1.59
  -2   0  13   15.44    2.05
   2   1   0    1.21    1.13
   2   1   0    0.32    0.97
  -2  -1   0   -0.09    1.40
   2  -1   0    0.44    1.13
  -2  -1   0    1.08    0.83
   2   1   0   -0.04    0.81
  -2   1   0   -0.81    1.50
  -2   1   0    0.32    1.00
   2  -1   0    0.88    1.25
  -2  -1   1  707.92   46.61
   2   1   1  679.67   45.00
  -2  -1   1  682.82   44.82
  -2   1  -1  648.06   42.89
  -2  -1   1  751.84   50.68
   2   1   1  708.69   46.27
   2   1   1  714.11   46.86
   2  -1  -1  681.12   45.60
   2  -1  -1  695.09   46.16
  -2   1  -1  671.52   45.15
   2   1  -1  604.34   40.41
   2  -1   1  675.11   45.16
   2   1  -1  560.09   37.62
  -2   1   1  681.51   46.29
  -2   1   1  673.92   45.65
  -2  -1  -1  691.07   45.71
   2   1  -1  737.27   48.44
   2   1   2  503.20   30.63
  -2  -1   2  557.23   34.77
   2  -1  -2  520.84   32.11
   2   1   2  518.80   31.28
  -2  -1   2  561.83   35.29
  -2   1  -2  531.20   33.14
   2  -1  -2  536.06   33.18
  -2  -1  -2  528.16   31.96
   2   1  -2  530.53   33.71
  -2   1   2  539.69   34.75
   2   1  -2  588.91   36.34
   2  -1   2  520.83   32.08
   2   1  -2  559.04   34.68
  -2   1  -3   99.25    4.88
  -2  -1   3  110.17    5.07
  -2  -1   3  110.62    5.25
  -2   1  -3  111.77    4.63
   2  -1  -3  112.70    5.54
   2  -1  -3  105.62    5.57
   2  -1  -3  104.70    4.83
   2   1   3  105.73    4.50
   2   1  -3  103.97    5.39
  -2   1   3  107.91    5.43
   2   1  -3  111.52    5.31
   2  -1   3  108.89    4.87
  -2  -1  -3  104.40    4.60
  -2  -1   4   14.90    1.93
   2  -1  -4   12.08    1.34
  -2   1  -4   10.10    1.37
   2  -1  -4   10.14    1.13
  -2   1  -4   10.96    0.99
   2   1   4    9.34    0.91
   2  -1  -4   13.91    1.15
  -2  -1   4   14.08    1.37
  -2   1   4   10.38    1.29
   2   1  -4   13.70    1.38
  -2  -1  -4   12.37    1.15
  -2  -1  -4   11.65    1.21
   2   1  -4   11.63    1.60
   2  -1   4   12.09    1.17
   2   1   5  183.43    7.94
  -2  -1   5  191.58    9.95
  -2   1  -5  174.51    8.24
   2  -1  -5  184.72    8.76
   2  -1  -5  196.55    9.03
  -2  -1   5  191.54    9.38
   2  -1  -5  177.01    8.81
  -2  -1  -5  187.93    8.50
  -2  -1  -5  185.68    8.20
   2   1  -5  191.24    9.28
   2  -1   5  178.04    8.68
   2  -1   5  195.25    9.10
  -2  -1   6   11.78    1.10
   2   1   6   13.97    0.82
   2   1   6   11.47    1.00
  -2  -1   6   12.09    1.33
   2  -1  -6   12.47    1.27
   2  -1  -6   13.56    1.23
   2  -1  -6   12.51    1.09
   2   1  -6   12.95    1.59
   2  -1   6   13.10    1.25
   2   1  -6   12.59    1.14
   2  -1   6   12.71    1.08
  -2  -1  -6   13.40    0.96
   2   1   7   87.17    3.75
  -2  -1   7   85.10    4.33
  -2   1  -7   90.37    4.24
  -2  -1   7   90.92    4.87
   2  -1  -7   87.48    4.09
   2  -1  -7   92.35    4.25
   2  -1  -7   89.34    4.27
  -2  -1  -7   87.43    3.47
   2  -1   7   82.38    3.80
   2  -1   7   85.15    4.16
   2   1  -7   82.84    4.41
   2   1  -7   90.97    4.76
   2   1   8   11.36    0.68
  -2  -1   8    9.75    1.35
  -2  -1   8   13.25    1.70
   2   1   8   11.20    0.95
   2  -1  -8    9.69    1.12
  -2   1  -8   12.39    1.14
   2  -1  -8   10.99    1.09
   2   1  -8    9.88    1.33
   2   1  -8   15.44    1.37
   2  -1   8   11.04    1.18
   2  -1   8   12.14    1.17
  -2   1   8    9.08    1.79
  -2  -1  -8   13.18    0.82
  -2  -1   9   15.48    2.00
   2   1   9   16.46    1.48
   2  -1  -9   10.68    1.14
   2  -1  -9   16.10    1.11
   2  -1  -9   11.64    1.29
  -2   1  -9   18.55    1.31
   2   1  -9   16.86    1.55
  -2  -1  -9   16.14    0.86
  -2  -1  -9   17.61    0.94
  -2   1   9   20.95    2.08
   2  -1   9   14.11    1.26
   2  -1   9   16.21    1.50
  -2   1 -10    7.27    0.97
   2   1  10   11.13    1.43
   2  -1 -10    5.61    0.87
  -2  -1  10   13.41    1.75
   2   1 -10    6.91    1.36
   2  -1  10    9.18    1.32
  -2   1  10   10.58    1.76
   2   1  11    7.76    1.25
  -2  -1  11   11.16    1.74
   2   1 -11   11.67    1.46
   2  -1  11   10.33    1.35
  -2   1  11    8.02    1.83
   2   1  12    6.06    1.25
  -2  -1  12    6.69    1.84
   2  -1  12    7.46    1.49
  -2   1  12    9.46    1.80
   2   1  13    3.30    1.13
  -2  -1  13    3.24    1.63
   2  -1  13    3.16    1.30
  -2   1  13    3.23    1.54
   2   2   0 2289.43  258.71
   2   2   0 2337.03  265.84
   2   2   0 2331.67  263.59
   2  -2   0 2386.84  271.57
  -2   2   0 2285.81  262.42
  -2  -2   0 2198.18  250.92
   2  -2  -1  922.66   68.76
   2   2   1  871.04   64.29
  -2  -2   1  927.36   69.85
   2   2   1  930.27   68.03
  -2   2  -1  822.06   62.51
   2  -2   1  818.54   60.52
   2   2  -1  925.58   69.21
  -2   2   1  878.08   65.95
   2   2  -1  896.33   67.76
   2   2  -1  956.74   71.57
  -2  -2  -1  873.09   64.65
  -2   2   1  883.20   65.93
  -2   2  -2  363.15   21.10
   2   2   2  373.31   20.41
   2   2   2  379.06   20.33
  -2  -2   2  385.77   21.85
  -2  -2   2  398.37   22.88
   2  -2  -2  403.33   21.90
   2   2  -2  377.57   21.81
   2   2  -2  400.53   21.60
  -2  -2  -2  348.35   18.69
  -2  -2  -2  372.39   20.19
  -2   2   2  381.75   21.37
  -2   2   2  374.43   20.69
   2  -2   2  366.96   20.67
   2   2   3   31.59    1.64
  -2  -2   3   30.16    2.04
  -2  -2   3   31.96    2.56
   2   2   3   31.53    1.56
   2  -2  -3   30.19    2.01
  -2   2  -3   32.94    1.80
  -2   2  -3   28.38    2.39
   2  -2  -3   31.77    1.93
   2  -2   3   30.74    1.92
   2   2  -3   29.74    1.97
   2   2  -3   32.87    1.72
  -2   2   3   29.36    2.42
  -2   2   3   30.88    2.23
   2   2   4   13.64    0.95
  -2  -2   4   14.69    1.40
  -2  -2   4   15.02    1.96
  -2   2  -4   14.97    1.27
   2  -2  -4   13.54    1.26
  -2   2  -4   12.56    1.70
   2  -2  -4   16.02    1.57
   2  -2  -4   13.44    1.36
  -2  -2  -4   13.85    1.03
   2   2  -4   15.87    1.84
   2   2  -4   14.92    1.55
  -2   2   4   13.46    1.50
   2  -2   4   14.89    1.36
  -2   2  -5  198.61    9.79
   2   2   5  192.38    8.09
  -2   2  -5  189.31    9.81
  -2  -2   5  214.25   10.35
  -2  -2   5  200.07   10.64
   2   2   5  190.03    8.07
   2  -2  -5  207.71    9.41
   2  -2  -5  205.87    9.35
   2   2  -5  205.64   10.91
  -2  -2  -5  187.44    8.05
   2  -2   5  194.73    9.74
  -2   2   5  200.56    9.63
   2  -2  -6   20.60    1.21
  -2  -2   6   21.94    1.45
  -2   2  -6   18.42    1.32
  -2   2  -6   20.43    1.61
  -2  -2   6   18.17    2.04
   2  -2  -6   21.28    1.35
   2  -2  -6   19.10    1.28
   2   2  -6   19.45    1.70
   2  -2   6   20.45    1.27
   2  -2   6   21.10    1.38
  -2  -2   7    3.64    1.49
  -2   2  -7    4.78    1.08
   2  -2  -7    7.49    0.73
   2  -2  -7    6.77    0.79
   2  -2  -7    3.72    0.71
   2   2  -7    4.91    1.58
   2  -2   7    8.22    1.08
   2  -2   7    8.93    1.09
   2  -2  -8   28.59    1.52
  -2   2  -8   32.77    2.24
  -2  -2   8   28.46    2.05
   2  -2  -8   26.76    1.49
   2  -2  -8   27.18    1.53
   2   2  -8   30.67    2.14
   2  -2   8   27.92    2.02
   2   2   9  210.70   11.57
  -2  -2   9  227.53   12.51
  -2   2  -9  237.30   12.45
   2  -2  -9  198.20    9.91
   2   2  -9  234.03   13.01
   2  -2   9  221.03   12.36
  -2  -2  10    4.34    1.71
   2   2  10    5.05    0.92
  -2   2 -10    6.03    1.28
   2   2 -10    7.68    1.32
   2  -2  10    4.25    1.30
  -2   2  10    6.24    1.65
  -2  -2  11   -0.31    1.34
   2   2  11    0.50    0.80
  -2   2 -11    0.37    1.02
  -2   2  11   -1.26    1.35
   2   2 -11    3.13    1.05
   2  -2  11    1.66    1.17
   2   2  12    4.30    1.05
  -2  -2  12    1.91    1.10
   2  -2  12    3.88    1.24
  -2   2  12    2.32    1.48
  -2  -2  13   34.49    3.10
   2  -2  13   24.90    2.70
  -2   2  13   31.46    3.12
   2   3   0    0.69    1.28
  -2  -3   0   -0.17    0.94
   2  -3   0   -0.73    0.71
  -2   3   0    0.25    1.27
   2  -3  -1  450.26   26.14
   2   3   1  382.28   21.82
  -2  -3   1  442.76   26.61
  -2   3  -1  453.57   26.47
   2   3   1  449.55   26.25
   2  -3   1  479.93   28.52
   2   3  -1  498.53   29.55
  -2  -3  -1  486.10   28.02
   2   3  -1  441.96   25.74
  -2   3   1  473.91   28.05
   2   3   2   67.33    3.21
   2   3   2   79.48    3.55
  -2  -3   2   71.74    3.81
   2  -3  -2   70.30    3.24
  -2   3  -2   68.92    4.37
  -2  -3  -2   75.23    3.59
   2   3  -2   61.73    3.93
   2   3  -2   74.00    3.61
  -2   3   2   67.67    3.66
  -2   3   2   68.22    3.51
   2  -3   2   70.47    3.58
   2   3   3  129.71    5.75
  -2  -3   3  141.45    7.56
  -2  -3   3  127.56    5.84
   2  -3  -3  139.30    6.40
  -2   3  -3  139.06    7.28
   2   3   3  139.32    5.94
  -2  -3  -3  129.73    5.88
   2   3  -3  133.69    6.67
   2   3  -3  129.79    6.99
  -2   3   3  137.13    6.43
  -2   3   3  138.76    6.85
   2  -3   3  120.23    5.48
   2  -3  -4   86.08    3.69
  -2  -3   4   85.44    4.24
  -2  -3   4   75.07    4.56
   2   3   4   87.33    3.48
   2   3   4   92.23    3.61
   2   3   4   90.73    3.67
  -2   3  -4   88.48    4.72
  -2   3  -4   95.73    4.47
   2   3  -4   88.21    4.91
   2   3  -4   88.77    4.07
   2  -3   4   86.67    4.17
  -2   3   4   92.28    4.27
  -2  -3   5   60.55    3.75
   2   3   5   57.79    1.94
   2   3   5   52.82    1.88
  -2   3  -5   52.75    2.91
  -2   3  -5   63.04    3.39
   2  -3  -5   55.93    2.52
   2  -3  -5   59.07    2.75
   2   3  -5   62.96    3.41
   2  -3   5   55.64    2.88
  -2   3   5   60.03    2.76
   2  -3  -6   16.82    1.20
  -2  -3   6   12.91    1.76
  -2   3  -6   16.47    2.11
  -2   3  -6   13.43    1.25
   2   3  -6   17.72    1.81
   2  -3  -7   67.02    2.96
  -2  -3   7   63.97    3.98
  -2   3  -7   73.09    3.79
   2  -3  -7   68.14    3.04
   2   3  -7   73.14    3.97
   2  -3  -8   18.01    1.07
  -2  -3   8   24.58    2.22
  -2   3  -8   21.74    1.99
   2  -3  -8   20.42    1.13
   2   3  -8   24.25    2.04
  -2   3  -9    7.16    1.46
  -2  -3   9    6.21    1.76
   2   3  -9    9.77    1.58
   2   3  10   64.35    3.51
  -2  -3  10   65.26    4.38
  -2   3 -10   69.25    3.82
   2   3 -10   77.25    4.36
   2   3  11    0.37    0.75
  -2  -3  11   -4.14    1.49
  -2   3 -11    0.84    0.92
   2   3 -11    1.12    1.39
  -2   3  11   -2.65    1.37
  -2  -3  12   14.02    2.24
   2   3  12    9.91    1.50
   2   3 -12   15.58    1.75
  -2   3  12   15.40    2.07
  -2  -3  13    0.76    1.37
  -2   3  13   -0.51    1.30
  -2   4   0  271.54   14.63
   2   4   0  265.73   14.19
  -2  -4   0  265.94   13.90
   2  -4   0  257.83   13.59
   2   4   1   41.13    2.58
  -2  -4   1   38.42    2.34
  -2   4  -1   39.18    2.54
   2  -4  -1   39.91    2.24
  -2  -4  -1   38.55    2.15
   2  -4   1   40.07    2.08
  -2   4   1   42.10    2.70
   2   4  -1   45.61    3.09
   2   4   2   51.40    2.58
  -2  -4   2   47.69    2.37
   2  -4  -2   49.84    2.51
  -2   4  -2   38.86    2.70
  -2  -4  -2   57.60    2.87
   2   4  -2   53.83    2.67
  -2   4   2   55.54    3.00
   2   4  -2   49.82    2.80
   2  -4   2   50.80    2.45
   2   4   3   10.80    1.19
   2   4   3   12.69    1.09
  -2   4  -3   10.98    1.45
   2  -4  -3    9.62    1.20
  -2   4   3   11.34    1.35
  -2  -4  -3   10.59    1.12
   2   4  -3    8.89    1.40
  -2   4   3   10.40    1.25
   2  -4   3    8.17    0.98
  -2   4  -4   48.64    2.90
   2   4   4   54.81    2.33
   2   4   4   55.53    2.27
  -2   4  -4   50.84    2.67
   2  -4  -4   52.01    2.44
   2   4  -4   49.37    2.80
  -2  -4  -4   50.85    2.32
  -2   4   4   51.64    2.54
  -2   4   4   52.01    2.84
  -2  -4   5   17.30    1.59
   2   4   5   18.29    0.86
   2   4   5   18.09    0.89
   2  -4  -5   19.41    1.24
  -2   4  -5   22.88    2.05
   2   4  -5   21.92    2.11
  -2   4   5   17.55    1.20
   2  -4  -6   29.09    1.75
  -2  -4   6   33.55    2.77
  -2   4  -6   31.47    2.41
   2  -4  -6   28.80    1.49
  -2   4   6   30.86    1.66
   2   4  -6   30.46    2.42
  -2  -4   7   12.73    1.65
  -2   4  -7   20.29    1.90
   2  -4  -7   15.52    1.11
   2  -4  -7   12.59    0.93
   2   4  -7   11.76    1.92
  -2   4   7   14.42    1.05
  -2  -4   8   39.16    3.45
  -2   4  -8   47.15    3.09
   2  -4  -8   38.03    1.68
   2   4  -8   43.59    3.18
  -2  -4   9   58.37    3.91
  -2   4  -9   67.67    3.96
   2   4  -9   70.70    4.28
  -2  -4  10    5.56    1.96
  -2   4 -10    8.27    1.86
   2   4 -10    8.02    1.70
  -2  -4  11    6.35    1.88
  -2   4 -11    6.64    1.34
   2   4 -11    8.80    1.71
   2   4  12    0.18    0.84
  -2  -4  12    2.36    1.53
   2   4 -12    1.45    1.23
  -2  -4  13   19.97    2.57
  -2   4  13   18.57    2.57
   2   5   0   -0.91    1.21
  -2  -5   0   -0.42    0.82
  -2   5   0    0.64    1.25
   2  -5   0    0.75    0.83
   2  -5  -1   25.75    1.74
   2   5   1   27.94    2.03
  -2  -5   1   24.83    1.78
  -2   5  -1   27.45    1.94
  -2  -5  -1   26.77    1.70
   2   5  -1   31.04    2.48
  -2   5   1   29.88    2.21
  -2   5  -2   56.95    3.72
   2   5   2   56.25    2.75
   2  -5  -2   48.82    2.56
  -2  -5  -2   51.62    2.52
   2   5  -2   58.89    3.61
  -2   5   2   52.87    2.91
   2  -5  -3   38.96    1.92
   2   5   3   42.01    2.06
  -2   5  -3   47.82    3.20
   2   5  -3   38.39    2.89
  -2  -5  -3   40.45    1.93
  -2   5   3   40.01    2.37
   2   5   4    1.58    0.75
   2   5   4    3.30    0.66
   2  -5  -4    2.27    0.75
  -2   5  -4    2.12    1.05
  -2  -5  -4    2.30    0.67
  -2   5   4    1.42    0.99
   2   5  -4    0.97    1.02
  -2   5   4    1.44    1.09
   2   5   5   19.10    1.02
   2   5   5   18.23    1.03
  -2   5  -5   17.54    2.21
   2  -5  -5   14.46    1.19
  -2  -5  -5   17.96    1.13
  -2   5   5   18.36    1.46
   2   5  -5   18.79    2.08
  -2   5   5   17.22    1.54
  -2   5  -6    2.74    1.51
   2  -5  -6    2.41    0.68
   2   5  -6    4.24    1.08
  -2   5   6    2.48    0.88
  -2   5  -7   14.99    1.97
   2  -5  -7    9.37    0.82
   2  -5  -7   10.58    1.05
   2   5  -7   14.03    2.00
  -2   5   7   12.14    1.05
  -2   5  -8   36.97    2.75
   2  -5  -8   26.70    1.29
   2   5  -8   32.44    2.79
  -2   5  -9    4.98    1.64
   2   5  -9    8.92    1.77
  -2   5 -10   13.21    1.68
   2   5 -10    5.88    1.90
  -2   5 -11    2.79    1.39
   2   5 -11    3.55    1.62
  -2   5 -12    1.84    1.25
   2   5 -12    3.52    1.54
   2   6   0   23.15    1.95
  -2   6   0   23.04    1.65
   2   6   1    2.09    1.21
  -2   6  -1    2.91    1.04
   2   6  -1    3.08    1.37
  -2   6   1    1.31    1.26
   2   6   2   38.85    2.18
  -2   6  -2   41.82    2.99
   2   6  -2   36.72    2.76
  -2  -6  -2   35.08    1.86
  -2   6   2   33.08    2.26
   2   6   3    4.42    0.99
   2  -6  -3    2.08    0.75
  -2   6  -3    3.79    1.58
  -2  -6  -3    4.67    0.93
   2   6  -3    2.32    1.65
  -2   6   3    6.66    1.08
   2   6   4   75.67    3.43
  -2   6  -4   84.90    4.80
   2  -6  -4   63.95    3.30
  -2  -6  -4   70.69    3.50
   2   6  -4   74.89    4.51
  -2   6   4   76.47    4.07
   2   6   5   50.70    2.36
   2   6   5   50.53    2.34
   2  -6  -5   44.65    2.45
  -2   6  -5   51.54    3.66
  -2  -6  -5   46.76    2.38
   2   6  -5   46.37    3.38
  -2   6   5   50.16    2.94
   2   6   6   46.89    1.98
   2   6   6   40.43    1.87
   2  -6  -6   38.92    2.21
  -2   6  -6   55.84    3.72
   2   6  -6   49.01    3.57
  -2   6   6   44.49    2.61
  -2   6   6   45.92    2.64
  -2   6  -7   18.34    2.30
   2   6  -7   19.32    2.33
  -2   6   7   12.16    1.16
  -2   6  -8    3.01    1.68
   2   6  -8    4.53    1.73
  -2   6  -9   18.73    2.33
   2   6  -9   17.46    2.49
  -2   6 -10   28.50    2.84
   2   6 -10   29.02    2.96
  -2   6 -11   15.99    2.35
   2   6 -11   26.33    2.78
  -2   6 -12    3.54    1.51
   2   6 -12    5.05    1.82
   2   7   0    0.68    1.31
  -2   7   0   -0.08    1.27
  -2   7  -1   56.37    3.65
   2   7   1   57.58    3.36
   2   7  -1   52.32    3.44
  -2   7   1   56.99    3.62
   2   7   2   11.64    1.83
  -2   7  -2    9.60    1.42
   2   7  -2   11.36    1.87
  -2   7   2   12.48    1.55
   2   7   3  102.58    4.88
  -2   7  -3   97.58    5.84
   2   7  -3  103.32    6.04
  -2   7   3  102.81    5.41
   2   7   4    8.58    1.31
  -2   7  -4    9.36    1.46
  -2  -7  -4    6.80    1.02
   2   7  -4    9.43    2.04
  -2   7   4    7.87    1.41
   2   7   5   39.44    2.15
   2   7   5   44.83    2.29
  -2   7  -5   45.05    3.41
   2  -7  -5   32.27    2.02
  -2  -7  -5   31.97    2.16
   2   7  -5   49.18    3.40
  -2   7   5   42.34    2.68
  -2   7   5   44.42    2.89
   2   7   6   77.95    3.58
  -2   7  -6   83.40    4.55
   2   7  -6   85.98    5.30
  -2   7   6   72.75    4.26
  -2   7   6   71.82    4.03
  -2   7  -7    3.53    1.79
  -2   7   7    3.01    0.90
   2   7  -7    1.88    1.92
  -2   7   7    4.64    0.84
  -2   7  -8   23.60    2.78
   2   7  -8   22.53    2.72
  -2   7  -9    8.84    2.21
   2   7  -9   11.09    2.26
  -2   7 -10    8.86    2.25
   2   7 -10   14.77    2.37
  -2   7 -11    3.60    1.66
   2   7 -11    1.26    1.84
   2   8   0   21.66    2.42
  -2   8   0   24.53    2.46
   2   8   1   25.58    2.47
  -2   8  -1   30.00    2.83
   2   8  -1   25.46    2.78
  -2   8   1   31.00    2.59
   2   8   2   66.62    3.79
  -2   8  -2   52.60    4.09
   2   8  -2   58.94    4.26
  -2   8   2   63.71    3.89
  -2   8  -3   17.54    2.42
   2   8   3   16.29    1.71
  -2   8   3   15.13    1.86
   2   8  -3   17.54    2.56
   2   8   4  106.68    5.30
  -2   8  -4   95.67    6.19
   2   8  -4   94.58    5.49
  -2   8   4  107.52    5.93
   2   8   5  102.55    5.02
  -2   8  -5  104.78    6.58
   2   8  -5  111.25    6.92
  -2   8   5  115.70    6.33
  -2   8   5  103.63    5.90
  -2   8  -6    5.41    1.79
   2   8  -6    3.61    1.36
  -2   8   6    2.39    0.99
  -2   8   6    1.95    0.94
  -2   8  -7   10.07    2.18
   2   8  -7    8.99    2.21
  -2   8  -8    0.17    1.65
   2   8  -8   -0.12    1.65
  -2   8  -9   32.39    3.26
   2   8  -9   25.36    3.20
  -2   8 -10    7.75    2.22
   2   8 -10   10.84    2.41
  -2   9   0    1.32    1.51
   2   9   0    0.14    1.46
   2   9   1   31.08    2.70
  -2   9  -1   33.43    3.05
   2   9  -1   32.60    3.03
  -2   9   1   31.47    2.87
   2   9   2   12.66    2.35
  -2   9  -2   14.26    2.29
   2   9  -2   14.04    2.28
  -2   9   2   14.22    2.05
   2   9   3   59.91    3.58
  -2   9  -3   57.99    4.42
   2   9  -3   54.32    3.43
  -2   9   3   57.26    3.73
   2   9   4   18.96    2.10
  -2   9  -4   20.48    2.60
   2   9  -4   18.78    2.67
  -2   9   4   16.60    2.46
   2   9   5   32.50    2.16
  -2   9  -5   39.70    3.47
   2   9  -5   31.68    2.79
  -2   9   5   38.39    3.08
  -2   9  -6    4.55    1.97
   2   9  -6    2.79    1.44
  -2   9  -7    3.64    1.89
   2   9  -7    0.42    1.96
  -2   9  -8   12.88    2.44
   2   9  -8   13.76    2.56
  -2   9  -9   16.38    2.74
   2   9  -9   14.55    2.71
   2  10   0    6.77    1.98
  -2  10   0    8.60    1.98
   2  10   1   12.42    2.13
  -2  10  -1   18.07    2.49
   2  10  -1   18.22    2.38
  -2  10   1   10.19    2.27
   2  10   2    6.19    1.70
  -2  10  -2    4.88    2.13
   2  10  -2    5.69    2.00
  -2  10   2   10.57    1.76
   2  10   3   11.02    1.75
  -2  10  -3   10.72    2.37
   2  10  -3   16.13    2.34
  -2  10   3   11.56    1.91
   2  10   4    8.45    1.40
  -2  10  -4    7.14    1.58
   2  10  -4    2.70    2.15
  -2  10   4    6.99    1.65
  -2  10  -5    6.16    2.09
   2  10  -5    5.20    2.25
  -2  10   5    3.47    1.70
  -2  10  -6   15.42    2.71
   2  10  -6   16.44    2.09
  -2  10  -7   13.44    2.81
   2  10  -7   17.74    2.20
  -2  10  -8    2.70    1.55
   2  10  -8    4.67    2.07
   2  11   0   -1.94    1.72
  -2  11   0   -2.97    1.74
   2  11   1   18.87    2.56
  -2  11  -1   19.62    2.71
   2  11  -1   18.64    2.00
  -2  11   1   19.85    2.57
   2  11   2    8.74    1.66
  -2  11  -2    4.76    2.06
   2  11  -2    3.93    2.05
  -2  11   2    6.58    1.76
   2  11   3   54.11    3.68
  -2  11  -3   50.60    4.37
   2  11  -3   55.93    4.52
  -2  11   3   51.53    4.02
  -2  11  -4    0.12    1.90
   2  11  -4    2.08    1.42
  -2  11   4    2.53    1.83
  -2  11  -5    7.49    2.27
   2  11  -5    9.34    2.28
  -2  11  -6    8.02    2.30
   2  11  -6   11.55    1.92
  -2  11  -7    6.73    2.51
   2  11  -7   11.97    2.44
   2  12   0   -0.13    1.69
  -2  12   0   -0.57    1.62
   2  12   1    1.68    1.47
  -2  12  -1   -4.48    1.60
   2  12  -1    2.51    1.58
  -2  12   1   -0.11    1.55
   2  12   2    6.01    2.10
  -2  12  -2    4.33    2.07
   2  12  -2    4.05    2.15
  -2  12   2    4.68    1.75
   2  12   3    0.18    1.45
  -2  12  -3    3.93    1.88
   2  12  -3   -0.12    1.86
  -2  12   3    1.69    1.55
  -2  12  -4    9.63    2.42
   2  12  -4   12.43    2.62
  -2  12  -5   18.58    3.04
   2  12  -5   21.97    3.20
  -3   0   0  524.87   31.86
  -3   0   0  506.77   31.20
   3   0   0  519.52   31.20
   3   0   0  507.77   30.87
   3   0  -1  115.57    5.73
  -3   0   1  115.07    6.38
  -3   0  -1  117.20    6.57
  -3   0  -1  107.37    5.15
   3   0   1  110.58    5.45
   3   0   1  113.90    5.37
   3   0  -1  112.59    5.19
   3   0  -1  115.63    6.52
   3   0  -2   73.75    3.76
   3   0  -2   70.93    4.29
   3   0  -2   73.40    3.82
  -3   0  -2   72.01    3.88
   3   0   2   68.33    3.30
  -3   0   2   72.00    4.26
  -3   0  -2   70.50    3.99
   3   0   2   70.72    3.51
   3   0  -3  147.39    7.25
   3   0   3  147.37    6.84
  -3   0  -3  140.69    6.79
   3   0  -3  155.78    7.73
   3   0  -3  141.99    7.32
  -3   0   3  142.02    7.33
  -3   0  -3  145.89    7.20
   3   0   4  351.73   16.87
   3   0  -4  318.31   17.67
  -3   0   4  322.83   17.93
  -3   0  -4  312.10   16.59
  -3   0   4  322.03   17.59
  -3   0   4  334.78   18.92
   3   0   4  301.89   16.44
   3   0  -4  321.54   17.93
  -3   0  -4  309.10   16.53
   3   0   5  183.08    8.69
   3   0  -5  170.78    8.73
   3   0   5  182.06    7.60
  -3   0   5  175.99    8.89
   3   0  -5  179.08    8.96
  -3   0   5  186.08    9.72
  -3   0  -5  181.56    8.89
  -3   0  -5  179.73    8.71
  -3   0  -6   13.50    1.13
   3   0   6   16.44    1.22
  -3   0  -6   13.53    1.20
  -3   0   6   13.15    1.69
  -3   0   6   12.50    1.25
   3   0  -6   12.66    1.18
   3   0  -6   12.37    1.39
   3   0  -7   14.13    1.46
  -3   0   7   12.67    1.39
   3   0   7   12.76    0.83
  -3   0  -7   16.22    1.39
  -3   0  -7   15.78    1.30
   3   0   7   14.46    1.15
   3   0  -7   15.83    1.43
  -3   0   7   13.28    1.92
  -3   0   8   16.27    2.13
  -3   0  -8   21.21    1.49
   3   0   8   19.67    1.28
  -3   0  -8   20.55    1.56
   3   0   8   16.40    1.29
   3   0  -8   17.16    1.67
   3   0   9    2.23    0.93
  -3   0   9    6.63    1.47
   3   0  -9    2.88    1.01
  -3   0  -9    2.93    0.91
  -3   0  -9    2.76    0.83
  -3   0 -10    9.28    1.15
   3   0 -10    8.62    1.23
  -3   0  10   10.73    1.88
   3   0  10    8.44    1.10
  -3   0 -10    8.94    1.05
   3   0  11   14.50    1.69
  -3   0  11   21.53    2.48
  -3   0  12   -1.49    1.54
  -3   0  13   19.21    2.54
   3   1   0   -0.89    1.46
   3   1   0   -0.81    1.02
  -3  -1   0   -1.07    1.46
   3   1   0   -0.67    1.19
   3   1   0    0.08    0.74
  -3  -1   0    0.01    0.80
  -3   1   0   -0.65    1.41
   3  -1   0    0.48    1.15
   3  -1   0    1.03    1.07
  -3   1   0    1.78    1.61
   3   1   1   71.30    3.68
   3   1   1   72.64    3.55
  -3  -1   1   69.05    3.58
  -3   1  -1   66.36    3.35
   3  -1  -1   71.36    3.65
   3   1   1   70.87    4.13
  -3   1  -1   72.77    4.47
   3  -1  -1   73.50    3.86
  -3  -1   1   79.29    4.28
  -3  -1   1   69.13    3.85
   3   1   1   72.78    2.73
   3   1  -1   71.98    3.32
  -3  -1  -1   72.95    4.06
   3  -1   1   70.69    3.74
  -3   1   1   73.32    4.38
  -3   1   1   74.05    4.58
   3   1  -1   72.79    4.52
   3   1   2    8.13    1.11
  -3  -1   2    7.43    1.40
   3   1   2    5.50    0.40
  -3  -1   2    8.33    1.76
  -3  -1   2    7.49    1.42
  -3   1  -2    5.78    1.18
  -3   1  -2    9.12    1.54
   3  -1  -2    6.29    0.88
   3  -1  -2    6.18    1.33
   3   1   2    7.73    1.03
  -3   1   2    6.59    1.57
   3   1  -2    7.22    1.31
  -3   1   2    8.64    1.82
   3  -1   2    7.69    1.14
  -3  -1  -2    4.20    1.04
  -3  -1  -2    8.65    1.34
   3   1  -2    7.23    1.23
   3  -1  -3  137.14    6.56
   3   1   3  130.43    5.97
  -3  -1   3  140.95    6.85
   3  -1  -3  134.44    6.97
  -3   1  -3  145.81    5.92
  -3   1  -3  130.62    6.71
   3  -1  -3  138.92    6.72
  -3   1  -3  127.75    6.47
  -3  -1   3  130.01    6.91
  -3  -1  -3  133.82    6.36
   3  -1   3  134.91    6.74
   3   1  -3  145.25    7.14
  -3   1   3  133.84    6.75
   3   1  -3  129.95    6.99
  -3  -1  -3  139.01    7.01
   3   1   4   37.43    1.81
   3   1   4   36.53    1.55
   3  -1  -4   39.47    2.51
   3  -1  -4   33.85    2.43
  -3   1  -4   36.45    2.42
  -3  -1   4   37.16    2.33
   3  -1  -4   36.29    2.23
  -3  -1   4   37.13    2.84
  -3  -1  -4   33.68    2.05
   3   1  -4   40.34    2.46
   3  -1   4   34.16    2.02
  -3   1   4   40.88    2.51
   3   1  -4   34.85    2.56
  -3  -1  -4   34.25    2.35
   3   1   5  102.11    4.08
  -3  -1   5  100.70    5.08
  -3   1  -5  102.84    4.90
   3  -1  -5  101.15    5.19
   3  -1  -5  107.34    5.45
   3  -1  -5  106.36    5.21
  -3  -1   5  109.85    5.84
   3   1   5  100.48    4.46
   3   1  -5  103.34    5.15
   3  -1   5   99.19    4.51
   3   1  -5  100.23    5.01
  -3  -1  -5  100.67    4.41
  -3   1   5  101.85    4.82
  -3  -1  -5  102.25    4.81
   3   1   6   45.61    2.07
   3   1   6   46.26    2.03
  -3  -1   6   39.87    2.39
  -3   1  -6   49.01    2.56
   3  -1  -6   44.54    2.30
   3  -1  -6   42.23    2.29
  -3  -1   6   46.11    3.06
   3  -1  -6   43.59    2.69
  -3  -1  -6   44.40    2.08
  -3  -1  -6   44.30    2.17
   3  -1   6   48.53    2.33
   3   1  -6   43.74    2.60
   3  -1   6   45.26    2.18
   3   1  -6   45.33    2.55
   3   1   7    6.46    0.78
  -3  -1   7    7.83    1.65
  -3   1  -7    7.79    1.11
   3  -1  -7    8.52    1.11
   3  -1  -7    6.77    1.00
   3  -1  -7    8.35    0.91
   3   1   7    6.53    0.86
   3  -1   7    7.76    0.91
   3  -1   7    6.79    0.90
   3   1  -7    9.47    1.34
  -3  -1  -7    8.68    0.89
  -3  -1  -7    9.06    0.96
   3  -1  -8   21.06    1.86
   3   1   8   23.44    1.26
  -3  -1   8   26.31    2.52
  -3   1  -8   29.69    2.01
   3  -1  -8   18.50    1.68
   3  -1  -8   29.14    2.03
   3   1   8   25.39    1.40
  -3  -1  -8   24.52    1.41
   3   1  -8   27.06    2.37
   3  -1   8   22.19    1.82
   3  -1   8   22.26    1.80
  -3   1   8   27.97    2.45
  -3  -1  -8   26.14    1.50
   3   1   9   70.08    3.18
  -3  -1   9   66.91    4.39
  -3   1  -9   77.11    4.08
   3  -1  -9   70.69    3.67
  -3  -1  -9   62.96    2.91
  -3  -1  -9   58.35    2.85
   3   1  -9   75.88    4.11
   3  -1   9   61.88    3.70
  -3   1   9   75.50    4.78
  -3  -1  10   16.30    1.72
  -3   1 -10   18.78    1.60
   3   1  10   14.59    1.32
   3  -1 -10   16.64    1.46
   3   1 -10   14.98    1.64
   3  -1  10   11.95    1.46
  -3   1  10   19.03    2.28
   3   1  11   12.98    1.28
  -3  -1  11   16.97    2.09
   3   1 -11   16.10    1.62
   3  -1  11   14.90    1.52
  -3   1  11   14.28    2.16
  -3  -1  12    7.66    1.74
   3  -1  12    5.03    1.26
  -3   1  12    5.27    1.78
  -3  -1  13    1.00    1.76
  -3   1  13    4.11    1.65
   3   2   0  130.37    5.74
  -3  -2   0  127.08    6.85
  -3  -2   0  132.67    6.62
   3   2   0  140.95    5.92
   3   2   0  122.58    5.83
  -3   2   0  129.86    7.13
  -3   2   0  132.16    7.02
   3  -2   0  132.88    5.92
   3   2   1   57.35    2.90
   3   2   1   58.64    2.63
   3   2   1   56.85    3.28
  -3  -2   1   54.52    3.00
  -3  -2   1   56.95    3.22
  -3   2  -1   56.34    3.92
  -3   2  -1   53.68    3.59
   3  -2  -1   55.29    2.63
   3   2  -1   62.61    2.92
  -3  -2  -1   52.83    3.02
  -3  -2  -1   53.30    3.25
   3   2  -1   58.29    3.21
   3   2  -1   57.61    3.74
   3  -2   1   55.87    3.02
  -3   2   1   54.00    3.69
  -3   2   1   55.97    3.48
   3   2   2   26.25    1.71
  -3  -2   2   23.55    2.01
   3   2   2   25.69    2.08
   3   2   2   23.33    1.85
  -3  -2   2   23.28    2.04
  -3   2  -2   27.35    2.57
   3  -2  -2   24.25    1.72
   3  -2  -2   25.58    1.86
  -3  -2  -2   24.28    1.85
   3   2  -2   27.52    1.46
   3   2  -2   22.87    1.55
   3   2  -2   23.98    1.87
   3  -2   2   26.79    1.85
  -3   2   2   24.67    2.31
  -3   2   2   24.53    2.17
   3   2   3   48.33    2.25
   3   2   3   43.69    2.46
   3   2   3   46.87    2.30
  -3  -2   3   45.29    2.54
  -3  -2   3   44.52    2.79
  -3   2  -3   44.42    3.09
   3  -2  -3   44.47    2.51
   3  -2  -3   48.30    2.48
   3   2  -3   47.08    2.81
  -3  -2  -3   42.24    2.33
   3   2  -3   47.22    2.29
   3   2  -3   47.50    3.18
   3  -2   3   45.12    2.54
  -3   2   3   46.26    3.03
  -3   2   3   42.12    2.88
   3   2   4   96.55    4.21
   3   2   4   94.62    4.27
  -3  -2   4  105.61    5.58
  -3  -2   4   98.08    4.91
  -3   2  -4   94.17    4.87
  -3   2  -4   99.85    4.73
   3  -2  -4   94.26    4.33
   3  -2  -4   92.04    4.37
   3  -2  -4   96.83    4.72
   3   2  -4   96.24    5.23
  -3  -2  -4   97.62    4.47
   3   2  -4   91.18    4.79
   3   2  -4   94.03    4.85
   3  -2   4   90.77    4.36
  -3   2   4   96.03    4.68
   3   2   5   32.67    1.56
   3   2   5   31.78    1.54
  -3  -2   5   31.83    2.45
  -3   2  -5   33.76    1.65
  -3   2  -5   29.94    2.06
   3  -2  -5   35.55    2.37
   3  -2  -5   30.09    1.72
   3  -2  -5   30.92    1.89
   3   2  -5   32.98    2.31
   3  -2   5   31.14    2.14
  -3   2   5   33.45    2.25
   3   2   6    9.37    0.79
   3   2   6    8.49    0.71
  -3   2  -6    8.98    1.31
  -3   2  -6    9.09    1.09
   3  -2  -6    9.41    0.90
   3  -2  -6    9.59    1.01
   3  -2  -6    9.76    1.13
  -3  -2   6   10.75    1.22
  -3  -2  -6    8.49    0.77
   3   2  -6   10.44    1.51
   3  -2   6    8.26    1.04
   3   2   7   50.58    2.14
   3   2   7   54.61    2.17
  -3  -2   7   61.17    3.71
  -3   2  -7   64.52    3.59
   3  -2  -7   52.68    2.87
   3  -2  -7   49.22    2.99
   3  -2  -7   60.23    3.18
  -3  -2  -7   58.27    2.29
   3   2  -7   61.48    3.47
  -3  -2   8   24.78    1.77
  -3   2  -8   25.08    1.80
   3  -2  -8   23.85    1.68
   3  -2  -8   17.02    1.52
   3  -2  -8   17.42    1.40
   3   2  -8   25.48    2.13
   3   2   9   16.08    1.47
  -3  -2   9   20.20    2.27
  -3   2  -9   18.58    1.68
   3  -2  -9   16.94    1.31
   3   2  -9   22.48    2.35
   3   2  10   16.52    1.20
  -3  -2  10   16.02    1.71
  -3   2 -10   19.08    1.66
   3   2 -10   17.49    2.22
  -3   2  10   14.84    1.69
   3   2  11   27.20    1.83
  -3  -2  11   34.79    3.05
   3   2 -11   32.69    2.70
  -3   2  11   36.15    3.11
  -3  -2  12    2.51    1.19
  -3   2  12    0.81    1.53
  -3  -2  13    4.76    1.65
  -3   2  13    2.35    1.63
   3   3   0    0.20    0.91
   3   3   0    0.26    0.95
  -3  -3   0    1.26    0.99
   3   3   0   -0.32    0.77
  -3   3   0    0.80    1.46
   3  -3   0   -0.42    1.00
   3   3   1  164.08    8.06
   3   3   1  175.62    8.09
  -3  -3   1  150.82    7.67
  -3   3  -1  165.23    8.86
   3  -3  -1  150.69    7.41
  -3  -3  -1  156.37    7.67
   3   3  -1  165.30    8.61
   3   3  -1  168.25    8.10
   3   3  -1  168.65    7.82
   3  -3   1  132.35    6.94
  -3   3   1  143.36    7.04
  -3   3   1  146.29    7.69
   3   3   2   60.32    3.40
   3   3   2   60.09    2.76
  -3  -3   2   51.72    3.02
  -3   3  -2   59.42    3.90
   3  -3  -2   58.92    2.98
   3   3  -2   58.20    3.03
  -3  -3  -2   57.05    3.00
   3   3  -2   57.45    3.22
   3   3  -2   55.75    3.20
   3  -3   2   54.80    2.99
  -3   3   2   56.63    3.53
  -3   3   2   58.80    3.38
   3   3   3  149.59    6.64
  -3  -3   3  139.82    7.16
   3   3   3  153.30    6.98
   3   3   3  145.34    6.79
  -3  -3   3  149.59    7.77
  -3   3  -3  145.07    7.71
   3   3  -3  148.26    7.81
   3   3  -3  135.31    7.16
   3   3  -3  144.87    7.45
   3  -3   3  126.62    6.44
  -3   3   3  147.68    7.43
  -3   3   3  145.28    7.23
   3   3   4    1.09    0.66
   3   3   4    1.11    0.73
  -3  -3   4    1.38    0.99
  -3   3  -4    2.46    0.77
  -3   3  -4    1.56    0.87
   3  -3  -4    0.90    0.94
   3   3  -4    0.80    1.39
   3  -3   4    1.53    0.90
  -3   3   4    2.64    1.07
   3  -3  -5   61.58    3.28
   3   3   5   55.65    2.37
   3   3   5   63.60    2.54
  -3  -3   5   60.20    3.54
  -3   3  -5   57.32    3.29
  -3   3  -5   56.44    3.05
   3  -3  -5   58.42    2.78
   3   3  -5   61.55    3.56
  -3   3   5   64.75    3.36
   3   3   6    1.20    0.42
   3   3   6    0.65    0.36
  -3  -3   6    4.23    1.26
  -3   3  -6    0.94    0.69
  -3   3  -6    0.45    1.15
   3  -3  -6    0.95    0.79
   3  -3  -6    1.85    0.63
   3   3  -6   -0.10    1.25
  -3   3   6    1.13    0.78
   3  -3  -7   40.08    2.45
  -3  -3   7   45.85    2.70
  -3   3  -7   47.74    3.05
   3  -3  -7   49.75    2.72
  -3   3   7   50.95    2.68
   3   3  -7   52.67    3.22
   3  -3  -8   12.54    1.28
  -3  -3   8   15.52    1.61
  -3   3  -8   17.92    2.15
   3   3  -8   20.15    2.38
  -3  -3   9    1.21    1.63
  -3   3  -9    5.92    1.26
   3  -3  -9    4.56    0.83
   3   3  -9    5.55    1.51
  -3  -3  10    5.84    1.29
   3   3  10    6.47    1.18
  -3   3 -10    6.50    1.27
   3   3 -10   10.26    1.55
   3   3  11   -0.98    0.69
  -3  -3  11   -0.05    1.31
  -3   3 -11    1.89    1.22
   3   3 -11    1.34    1.54
  -3   3  11   -0.68    1.42
  -3  -3  12    6.04    1.77
   3   3 -12    4.71    1.54
  -3   3  12    3.53    1.78
  -3  -3  13   -0.27    1.46
  -3   3  13    1.53    1.41
   3  -4   0  128.35    6.36
   3   4   0  140.25    6.79
  -3  -4   0  136.52    6.81
   3   4   0  133.33    6.80
  -3   4   0  133.55    7.34
  -3   4  -1   51.85    3.52
   3  -4  -1   49.74    2.76
   3   4   1   55.63    2.71
  -3  -4   1   46.72    2.65
   3   4   1   51.63    2.99
  -3   4   1   47.11    2.67
  -3  -4  -1   51.18    2.73
   3   4  -1   54.47    2.87
   3   4  -1   51.93    3.41
   3  -4   1   47.83    2.71
   3   4   2   15.69    1.25
   3  -4  -2   13.29    1.30
   3   4   2   15.82    1.45
  -3   4  -2   14.94    2.17
  -3   4   2   14.39    1.71
   3   4  -2   15.82    2.10
   3   4  -2   13.17    1.31
  -3  -4  -2   15.91    1.53
  -3   4   2   15.35    1.69
   3  -4  -3   12.83    1.11
  -3   4  -3   11.83    1.45
   3   4   3   11.36    1.05
   3   4   3   10.61    1.14
   3   4  -3   14.29    1.90
  -3  -4  -3   14.39    1.30
  -3   4   3   13.83    1.42
  -3   4   3    9.92    1.47
   3  -4  -4   18.81    1.25
   3   4   4   21.42    1.42
   3   4   4   23.78    1.41
   3   4   4   25.86    1.39
  -3   4  -4   21.38    2.17
   3   4  -4   23.79    1.74
  -3   4   4   21.66    1.69
  -3   4   4   21.47    1.65
   3   4   5    0.14    0.53
  -3   4  -5    0.27    0.70
  -3   4  -5    0.92    1.21
   3   4   5   -0.23    0.53
   3   4   5    0.76    0.56
  -3  -4   5    0.27    1.33
   3  -4  -5    0.41    0.76
   3   4  -5   -0.66    1.28
  -3   4   5   -0.12    0.99
  -3   4   5    0.15    1.05
   3   4   6    3.42    0.46
   3  -4  -6    4.87    0.73
  -3   4  -6    5.78    1.45
   3   4   6    4.52    0.52
  -3  -4   6    5.95    1.72
   3  -4  -6    3.83    1.11
  -3   4   6    4.49    0.89
   3   4  -6    6.27    1.61
   3  -4  -7   13.94    1.33
   3  -4  -7   20.52    1.55
  -3  -4   7   18.19    2.51
  -3   4  -7   22.83    2.10
  -3   4   7   19.08    1.58
   3   4  -7   22.56    2.24
   3  -4  -8   -0.07    0.76
  -3  -4   8    0.23    1.56
  -3   4  -8    2.49    1.26
   3   4  -8    3.21    1.36
  -3   4   8    0.99    0.47
  -3  -4   9   34.03    3.29
  -3   4  -9   41.27    2.89
   3   4  -9   44.44    3.15
  -3  -4  10   24.69    3.00
  -3   4 -10   24.70    2.41
   3   4 -10   35.17    2.72
  -3  -4  11    4.42    1.71
   3   4  11    1.18    1.13
  -3   4 -11    5.02    1.28
   3   4 -11    5.14    1.65
  -3  -4  12   -1.31    1.63
   3   4 -12    0.34    1.77
  -3   4  12   -2.35    1.12
  -3   5   0    0.09    1.28
   3   5   0    0.64    1.14
  -3   5  -1   19.57    1.58
   3   5   1   17.98    1.14
   3   5   1   19.31    1.68
  -3   5   1   18.51    1.93
   3   5  -1   18.84    1.53
  -3  -5  -1   16.48    1.41
   3  -5  -2   15.84    1.36
  -3   5  -2   20.98    2.25
   3   5   2   19.23    1.83
   3   5   2   20.36    1.55
  -3   5   2   18.35    1.95
   3   5  -2   20.26    1.70
  -3  -5  -2   18.13    1.32
  -3   5  -3   14.64    2.04
   3  -5  -3   15.20    1.25
   3   5   3   16.28    1.10
   3   5   3   17.84    1.52
   3   5  -3   17.42    2.13
  -3  -5  -3   16.93    1.19
  -3   5   3   16.80    1.61
  -3   5   3   16.42    2.00
   3  -5  -4   16.16    1.23
  -3   5  -4   22.90    2.26
   3   5   4   21.60    1.37
   3   5   4   19.43    1.22
  -3   5   4   18.66    1.67
   3   5  -4   20.63    2.21
  -3  -5  -4   18.65    1.29
   3  -5  -5    7.51    1.11
   3   5   5    8.87    0.96
   3   5   5   10.72    0.90
  -3   5  -5   12.78    1.91
  -3   5   5   10.37    1.41
  -3   5   5   11.52    1.54
   3   5  -5   12.11    1.94
   3  -5  -6   18.15    1.52
  -3   5  -6   22.44    2.34
   3   5   6   22.99    1.18
   3   5   6   20.30    1.04
   3   5   6   19.40    1.04
  -3   5   6   23.53    1.88
   3   5  -6   22.75    2.45
  -3   5   6   25.34    2.05
  -3   5  -7   64.73    3.93
   3  -5  -7   47.97    2.64
  -3   5   7   52.47    3.00
   3   5  -7   56.14    3.18
   3  -5  -8   23.17    1.61
  -3   5  -8   27.05    2.38
  -3  -5   8   16.19    1.29
  -3   5   8   16.98    1.52
   3   5  -8   25.79    2.46
  -3   5  -9    0.60    1.40
  -3  -5   9    1.56    1.28
   3   5  -9    3.30    1.59
  -3   5 -10   12.65    1.84
  -3  -5  10    7.09    1.62
   3   5 -10   13.35    1.99
  -3   5 -11   20.31    2.58
  -3  -5  11   16.85    2.11
   3   5 -11   24.42    2.73
   3   5 -12    6.86    1.89
  -3   6   0   77.03    4.41
   3   6   0   75.14    4.15
  -3   6  -1   13.17    1.95
   3   6   1   15.30    1.66
  -3   6   1   15.70    1.81
   3   6  -1   15.14    1.99
  -3   6  -2   26.52    2.42
   3   6   2   22.42    1.86
  -3   6   2   21.31    2.07
   3   6  -2   24.47    1.88
  -3   6  -3   21.04    1.80
   3   6   3   18.22    1.48
   3   6   3   18.65    1.47
  -3   6   3   19.89    1.77
  -3   6   3   19.98    1.78
   3   6  -3   22.09    2.37
  -3  -6  -3   19.17    1.59
  -3   6  -4   50.98    3.12
   3   6   4   58.84    3.00
   3   6   4   50.93    2.75
  -3   6   4   53.15    3.04
  -3   6   4   56.12    3.20
  -3  -6  -4   44.44    2.83
   3   6  -4   58.26    3.88
   3   6   5   41.44    2.27
   3   6   5   45.73    2.31
  -3   6  -5   45.84    3.38
   3  -6  -5   36.76    2.35
  -3   6   5   42.14    2.67
  -3   6   5   41.33    2.59
  -3  -6  -5   39.46    2.50
   3   6  -5   46.21    3.43
  -3   6  -6   64.52    4.21
   3  -6  -6   41.87    2.81
   3   6   6   57.83    2.54
  -3   6   6   57.78    3.11
  -3   6   6   52.67    3.16
   3   6  -6   62.01    4.12
  -3   6  -7   15.29    2.24
  -3   6   7   12.10    1.23
   3   6  -7   13.04    2.18
  -3   6   7   12.04    1.05
  -3   6  -8    9.14    2.03
   3   6  -8    8.54    1.98
  -3   6  -9    4.48    1.85
   3   6  -9    9.97    1.94
  -3   6 -10    1.45    1.60
   3   6 -10    2.97    1.82
  -3   6 -11   10.89    2.05
   3   6 -11   13.51    2.33
   3   7   0    0.77    1.30
  -3   7   0    0.67    1.32
  -3   7  -1   73.02    3.96
   3   7   1   82.55    4.40
   3   7  -1   78.44    4.75
  -3   7   1   81.29    4.74
  -3   7  -2   10.71    1.43
   3   7   2    9.23    1.77
  -3   7   2   11.24    1.81
   3   7  -2   10.27    1.98
  -3   7  -3   18.89    2.50
   3   7   3   18.40    1.58
  -3   7   3   16.41    2.02
   3   7  -3   15.14    1.76
  -3   7  -4    1.67    1.65
   3   7   4    0.89    1.06
   3   7   4    1.66    0.79
  -3   7   4    0.24    1.33
  -3   7   4    2.26    1.45
  -3  -7  -4    0.24    0.68
   3   7  -4   -0.33    1.63
   3   7   5   43.21    2.33
  -3   7  -5   43.20    3.56
  -3   7   5   42.07    2.70
  -3   7   5   38.30    2.58
   3   7  -5   39.03    3.32
  -3  -7  -5   33.57    2.46
  -3   7  -6    1.95    1.55
   3   7   6   -0.50    0.67
  -3   7   6    1.08    1.06
  -3   7   6   -0.51    1.02
   3   7  -6   -0.47    1.54
  -3   7  -7    6.51    1.83
  -3   7   7    4.16    1.10
  -3   7   7    2.00    1.16
   3   7  -7    2.19    1.89
  -3   7  -8    2.17    1.74
   3   7  -8    1.92    1.77
  -3   7  -9   19.88    2.58
   3   7  -9   18.50    2.62
  -3   7 -10    1.02    1.73
   3   7 -10    3.23    1.82
  -3   7 -11    1.15    1.53
   3   7 -11   -0.08    1.71
  -3   8   0   52.85    3.94
   3   8   0   54.26    3.63
  -3   8  -1    3.27    1.64
   3   8   1    2.34    1.45
  -3   8   1    3.83    1.58
   3   8  -1   -1.17    1.60
  -3   8  -2   16.15    2.33
   3   8   2   12.18    1.90
  -3   8   2   14.12    2.11
   3   8  -2   13.81    2.22
  -3   8  -3   12.79    2.21
   3   8   3   13.99    1.67
  -3   8   3    8.74    1.87
   3   8  -3   11.97    2.20
  -3   8  -4    5.65    2.06
   3   8   4    5.22    1.12
  -3   8   4    4.58    1.52
  -3   8   4    3.19    1.34
   3   8  -4    3.83    1.90
  -3   8  -5    9.62    2.21
   3   8   5    6.81    1.07
  -3   8   5    8.82    1.59
  -3   8   5    9.36    1.45
   3   8  -5   11.40    2.09
  -3   8  -6    4.72    2.00
  -3   8   6    4.35    1.43
   3   8  -6    4.53    2.01
  -3   8   6    4.35    1.35
  -3   8  -7   30.21    3.24
   3   8  -7   34.31    3.34
  -3   8  -8   -1.43    1.65
   3   8  -8    1.60    1.70
  -3   8  -9   10.05    2.27
   3   8  -9    9.92    2.42
  -3   8 -10   -0.88    1.64
   3   8 -10    1.77    1.72
  -3   9   0    1.68    1.59
   3   9   0    1.26    1.48
  -3   9  -1   31.23    3.27
   3   9   1   36.11    3.00
  -3   9   1   33.83    2.97
   3   9  -1   38.64    3.26
  -3   9  -2   18.92    2.68
   3   9   2   27.90    2.36
  -3   9   2   25.34    2.59
   3   9  -2   26.80    3.02
  -3   9  -3   22.90    2.83
   3   9   3   21.27    2.11
  -3   9   3   21.67    2.56
   3   9  -3   25.53    2.82
  -3   9  -4   -1.31    1.28
   3   9   4    0.10    0.97
  -3   9   4    0.11    1.28
   3   9  -4    0.38    1.74
  -3   9  -5   33.28    3.36
   3   9   5   27.92    1.98
  -3   9   5   32.24    2.60
  -3   9   5   25.36    2.36
   3   9  -5   29.75    2.64
  -3   9  -6    7.93    2.09
  -3   9   6    4.39    1.59
  -3   9   6    4.09    1.40
   3   9  -6    1.77    2.13
  -3   9  -7   26.08    2.66
   3   9  -7   29.80    3.34
  -3   9  -8    7.87    2.14
   3   9  -8    5.83    2.16
  -3   9  -9    2.66    1.98
   3   9  -9    0.73    1.96
  -3  10   0   68.25    4.81
   3  10   0   66.03    4.70
  -3  10  -1    7.02    2.05
   3  10   1    7.20    1.76
  -3  10   1    3.61    1.84
   3  10  -1    6.31    1.50
  -3  10  -2    0.28    1.67
   3  10   2   -1.71    1.39
  -3  10   2    0.02    1.60
   3  10  -2   -0.88    1.74
  -3  10  -3   -1.70    1.75
   3  10   3   -1.34    1.26
  -3  10   3    3.86    1.77
   3  10  -3   -1.78    1.68
  -3  10  -4   26.46    3.15
   3  10   4   30.90    2.29
   3  10  -4   21.67    2.38
  -3  10   4   26.15    3.17
  -3  10  -5    1.39    1.61
  -3  10   5   -0.07    1.54
  -3  10   5    0.48    1.45
   3  10  -5    0.16    1.74
  -3  10  -6   -3.41    1.85
   3  10  -6    1.31    1.98
  -3  10  -7    4.79    2.20
   3  10  -7    7.99    2.22
  -3  10  -8   16.41    2.70
   3  10  -8   13.29    2.64
  -3  11   0    0.36    1.60
   3  11   0    1.21    1.59
  -3  11  -1   25.44    3.09
   3  11   1   33.87    2.95
  -3  11   1   30.23    3.07
   3  11  -1   25.66    2.93
  -3  11  -2    6.14    2.03
   3  11   2    3.82    1.59
   3  11  -2    2.73    2.03
  -3  11   2    4.22    1.96
  -3  11  -3   15.29    2.54
   3  11   3   12.49    1.86
  -3  11   3   14.20    2.31
   3  11  -3   13.41    2.57
  -3  11  -4    0.08    1.30
  -3  11   4    0.89    1.43
   3  11  -4    2.02    1.77
  -3  11  -5   16.54    2.69
   3  11  -5   18.32    2.25
  -3  11  -6    2.08    2.05
   3  11  -6    7.43    2.30
  -3  12   0    9.96    2.43
   3  12   0   15.56    2.41
  -3  12  -1    4.15    1.96
   3  12   1    4.25    1.82
  -3  12   1    1.75    1.85
   3  12  -1    3.69    2.01
  -3  12  -2    2.37    1.86
   3  12   2    3.53    1.68
  -3  12   2    2.37    1.85
   3  12  -2    3.00    1.88
  -3  12  -3   23.17    2.34
  -3  12   3   21.48    2.85
   3  12  -3   24.35    3.27
  -3  12  -4   10.79    2.49
   3  12  -4   11.43    2.03
  -4   0   0    9.09    2.29
  -4   0   0   11.93    2.04
   4   0   0    9.39    1.09
   4   0   0    9.95    1.53
  -4   0  -1    2.25    1.23
  -4   0  -1    2.45    1.14
  -4   0  -1    0.37    0.61
   4   0   1    0.99    1.06
   4   0   1    0.92    1.11
   4   0  -1    3.50    1.14
   4   0  -1    0.62    1.23
   4   0  -1    1.28    1.17
  -4   0   1    2.80    1.21
   4   0  -2    4.28    1.36
   4   0   2    4.97    1.09
  -4   0   2    5.76    1.26
   4   0  -2    3.51    1.22
  -4   0  -2    4.62    1.76
   4   0   2    5.08    1.13
  -4   0  -2    6.54    1.63
   4   0  -2    5.31    1.28
  -4   0   3   75.85    4.34
  -4   0  -3   70.86    4.11
  -4   0  -3   71.66    4.05
   4   0  -3   79.41    4.22
   4   0  -3   74.94    4.01
   4   0   3   78.50    3.81
   4   0  -3   76.54    4.43
  -4   0   3   78.97    4.36
   4   0  -4  202.09   10.55
  -4   0  -4  192.37    9.63
  -4   0  -4  188.44    9.64
   4   0   4  195.40    9.78
  -4   0   4  217.69   11.23
   4   0  -4  184.74   10.00
  -4   0   4  194.59   10.08
   4   0  -4  199.10   10.86
  -4   0  -5   14.48    1.30
   4   0   5   10.29    1.04
  -4   0  -5   11.34    1.41
  -4   0   5   14.90    1.57
   4   0  -5    9.94    1.17
   4   0  -5   12.03    1.34
   4   0  -5   15.37    1.56
  -4   0   5   15.14    1.79
   4   0  -6    1.05    0.94
  -4   0  -6    0.76    0.89
  -4   0  -6    0.02    0.79
  -4   0   6   -0.44    0.89
   4   0   6   -1.42    0.63
   4   0  -7   83.89    4.53
  -4   0   7   89.23    4.59
  -4   0  -7   86.26    4.67
   4   0   7   87.37    3.60
  -4   0  -7   91.17    4.51
   4   0   7   76.50    4.24
   4   0   8   16.02    1.42
  -4   0  -8   19.51    1.54
   4   0   8   14.02    1.15
  -4   0  -8   21.49    1.47
  -4   0   8   18.67    1.73
   4   0  -8   20.02    2.16
   4   0   9   22.06    1.61
  -4   0  -9   30.09    2.01
  -4   0  -9   26.68    2.06
  -4   0   9   24.49    2.06
   4   0  -9   31.08    2.28
   4   0 -10   17.51    2.12
   4   0  10   14.96    1.23
  -4   0  10   17.08    2.29
  -4   0  11   43.26    4.03
  -4   0  12    8.36    2.05
  -4   0  13    2.50    1.54
  -4  -1   0    1.56    1.45
   4   1   0    0.76    1.07
   4   1   0   -1.10    1.16
  -4  -1   0   -0.12    0.82
  -4   1   0    2.15    1.62
  -4   1   0   -1.76    1.65
   4  -1   0    1.35    1.05
   4  -1   0   -0.35    0.71
   4   1   0    0.38    1.47
   4   1   1  110.21    5.55
  -4   1  -1  111.75    6.65
  -4  -1   1  107.39    5.03
   4   1   1  105.61    5.89
  -4  -1   1   99.56    6.07
   4  -1  -1  101.44    5.26
   4   1   1  114.49    5.55
  -4   1  -1  112.14    6.42
   4  -1  -1  103.31    5.47
  -4  -1  -1  108.29    5.97
   4   1  -1  121.12    6.29
   4   1  -1  118.37    6.66
   4  -1   1  104.56    5.18
   4  -1   1  105.45    5.28
  -4   1   1  111.11    6.46
  -4   1   1  113.61    6.62
   4   1  -1  116.39    5.92
  -4   1  -2   22.09    2.44
  -4   1  -2   20.31    2.24
  -4  -1   2   22.16    1.87
  -4  -1   2   19.85    1.82
   4  -1  -2   18.53    1.72
   4   1   2   19.01    1.67
   4   1   2   20.15    1.59
   4  -1  -2   19.52    1.84
   4   1  -2   22.59    1.90
   4   1  -2   19.73    1.70
  -4  -1  -2   21.25    2.01
   4  -1   2   19.26    1.70
  -4   1   2   18.19    1.87
  -4   1   2   23.20    2.30
   4  -1  -3   56.10    3.54
   4   1   3   59.56    3.00
  -4  -1   3   63.59    3.60
  -4  -1   3   61.84    3.88
   4   1   3   59.30    2.92
  -4   1  -3   58.11    3.67
   4  -1  -3   55.84    3.10
   4  -1  -3   61.67    3.29
  -4   1  -3   63.78    3.68
  -4  -1   3   58.08    3.33
  -4   1  -3   62.09    2.27
   4   1  -3   61.94    3.36
   4   1  -3   64.03    3.90
  -4  -1  -3   63.36    3.65
  -4  -1  -3   62.46    3.34
   4  -1   3   56.56    2.95
  -4   1   3   59.35    3.57
   4  -1  -4   16.79    1.69
  -4   1  -4   13.11    1.64
   4   1   4   13.48    1.12
  -4  -1   4   10.12    1.70
  -4   1  -4   14.61    0.79
   4  -1  -4   14.00    1.29
   4  -1  -4   12.77    1.37
  -4   1  -4   13.39    1.61
  -4  -1  -4   15.73    1.37
   4   1  -4   15.31    1.79
   4  -1   4   13.78    1.23
  -4  -1  -4   11.32    1.46
  -4   1   4   12.23    1.67
  -4   1  -5   61.23    3.15
   4  -1  -5   53.95    3.00
   4  -1  -5   63.39    3.38
  -4   1  -5   60.01    3.21
  -4  -1   5   65.54    3.71
   4   1   5   57.03    2.63
   4  -1  -5   57.08    2.98
  -4  -1  -5   63.97    3.12
   4   1  -5   56.66    3.41
   4  -1   5   54.96    3.11
  -4   1   5   55.68    3.12
  -4  -1  -5   67.39    3.38
  -4   1  -6   10.48    1.36
   4   1   6    9.61    0.69
   4   1   6   10.49    1.02
  -4   1  -6    9.25    1.24
  -4  -1   6   11.22    1.72
   4  -1  -6   10.34    1.40
   4  -1   6    7.68    1.20
  -4  -1  -6    9.66    1.31
   4   1  -6    9.57    1.49
  -4  -1  -6    9.69    1.17
  -4   1   6   12.55    1.40
  -4  -1   7   12.39    1.90
   4   1   7    9.45    0.82
  -4   1  -7   11.61    1.43
  -4   1  -7   12.16    1.30
   4   1   7    9.05    1.00
   4  -1  -7   11.92    1.67
  -4  -1  -7   10.45    1.09
  -4  -1  -7   11.72    1.28
   4   1  -7   11.57    1.50
  -4  -1   8   29.07    2.74
   4   1   8   27.33    1.52
  -4   1  -8   33.42    2.38
   4   1   8   23.10    1.64
   4  -1  -8   31.78    2.20
  -4   1  -8   36.72    2.23
   4   1  -8   31.22    2.83
  -4  -1  -8   30.61    2.00
  -4  -1  -8   32.16    1.87
  -4   1   8   32.19    2.97
   4   1   9   12.53    0.89
  -4  -1   9   15.20    2.13
  -4   1  -9   12.29    1.72
  -4   1  -9   15.08    1.62
   4  -1  -9   15.62    1.84
  -4  -1  -9   12.33    1.21
   4   1  -9   13.24    1.80
  -4  -1  -9   11.05    1.12
  -4   1   9   11.24    2.07
  -4  -1  10    9.93    2.02
  -4   1 -10   11.56    1.54
  -4   1 -10   12.57    1.42
   4  -1 -10   11.86    1.69
   4   1 -10   11.85    1.69
  -4   1  10    9.08    2.15
  -4  -1  11    2.35    1.36
   4   1 -11   -1.83    1.15
  -4   1  11   -0.55    1.42
  -4  -1  12    1.17    1.42
  -4   1  12    0.17    1.14
  -4  -1  13    3.04    1.71
  -4   1  13   -0.29    1.60
  -4  -2   0  446.57   27.79
   4   2   0  517.88   30.12
  -4  -2   0  474.71   29.83
   4   2   0  447.10   26.91
  -4   2   0  476.75   30.21
   4  -2   0  468.67   29.94
  -4   2   0  489.48   31.18
   4   2   0  487.36   30.18
   4   2   1   13.58    0.98
   4   2   1   14.33    1.43
   4   2   1   11.70    1.76
  -4  -2   1   13.35    1.46
  -4  -2   1   13.40    1.63
   4   2   1   17.37    1.68
   4  -2  -1   13.39    1.43
   4  -2  -1   13.65    1.55
  -4   2  -1   16.66    2.28
  -4  -2   1   14.28    1.69
  -4   2  -1   17.83    2.26
  -4  -2  -1   12.18    1.90
   4   2  -1   15.94    1.63
   4   2  -1   12.69    1.53
   4   2  -1   14.49    1.24
  -4   2   1   13.46    2.28
   4  -2   1   12.06    1.16
  -4   2   1   14.46    2.12
   4   2   2   11.74    1.40
   4   2   2   11.58    0.77
   4   2   2   11.58    1.30
   4   2   2   13.03    1.55
  -4  -2   2   10.96    1.46
  -4  -2   2   15.12    1.59
   4  -2  -2   12.40    1.37
  -4   2  -2   16.38    2.19
  -4   2  -2   13.51    1.99
   4  -2  -2   16.54    1.49
  -4  -2  -2   14.74    1.66
   4   2  -2   11.22    1.51
   4   2  -2   13.07    1.34
   4   2  -2   14.62    1.61
   4  -2   2   12.64    1.37
  -4   2   2   13.49    2.11
  -4   2   2   11.76    1.51
   4   2   3    6.83    1.17
   4   2   3    7.68    0.97
   4   2   3    6.50    0.97
  -4  -2   3    7.85    1.44
   4  -2  -3    6.68    1.09
  -4   2  -3    9.05    1.58
   4  -2  -3    5.74    1.14
  -4   2  -3   10.54    1.52
  -4  -2  -3    9.34    1.24
   4   2  -3    8.88    1.70
   4   2  -3    4.35    1.10
  -4   2   3    9.34    1.47
   4  -2   3    5.80    0.84
  -4   2   3   12.00    1.66
   4   2   4   16.69    1.30
   4   2   4   16.00    1.34
   4   2   4   14.01    1.24
  -4  -2   4   19.71    1.83
   4  -2  -4   15.90    1.33
   4  -2  -4   15.66    1.29
   4  -2  -4   17.06    1.78
  -4   2  -4   14.30    1.80
  -4   2  -4   13.13    1.62
  -4   2  -4   17.53    1.11
  -4  -2  -4   19.46    1.62
   4   2  -4   17.47    1.94
   4  -2   4   16.58    1.28
  -4   2   4   19.12    1.66
   4   2   5   17.84    1.17
   4   2   5   17.19    1.32
  -4  -2   5   13.94    1.77
   4  -2  -5   16.98    1.26
  -4   2  -5   19.90    1.84
  -4   2  -5   19.00    1.27
   4  -2  -5   16.40    1.32
   4  -2  -5   17.98    2.02
   4   2  -5   20.35    1.85
  -4   2   5   19.32    2.01
   4   2   6   11.01    0.95
   4   2   6   10.20    0.75
   4   2   6   10.72    0.96
  -4  -2   6   14.07    1.75
  -4   2  -6   12.97    1.15
   4  -2  -6   11.02    1.44
   4  -2  -6    9.66    1.12
   4  -2  -6    7.94    0.99
  -4   2  -6   10.33    1.47
  -4  -2  -6   10.43    1.06
   4   2  -6   11.21    1.66
  -4   2   6   11.63    1.41
   4   2   7   18.27    1.22
   4   2   7   14.65    1.15
   4   2   7   19.72    1.25
  -4  -2   7   20.18    2.19
   4  -2  -7   19.69    1.88
  -4   2  -7   21.97    1.89
   4   2  -7   19.72    2.03
  -4   2   7   21.18    2.02
  -4  -2  -7   18.40    1.23
   4   2   8   21.56    1.33
   4   2   8   24.54    1.47
  -4  -2   8   21.73    2.40
  -4   2  -8   29.02    2.16
   4  -2  -8   30.97    1.97
  -4  -2  -8   19.55    1.22
   4   2  -8   24.28    2.36
   4   2   9    5.40    0.93
  -4  -2   9    6.71    1.90
  -4   2  -9    8.25    1.35
   4  -2  -9    9.04    1.17
   4   2  -9    6.47    1.64
   4   2  10    3.56    0.72
  -4  -2  10    5.23    1.86
  -4   2 -10    4.09    1.13
  -4   2 -10    6.56    1.46
   4  -2 -10    3.85    1.02
   4   2 -10    7.50    1.54
  -4   2  10    3.54    1.78
  -4  -2  11   19.07    2.47
   4   2 -11   22.48    2.31
  -4   2  11   16.71    2.44
  -4  -2  12    4.51    1.85
  -4   2  12    4.04    1.64
   4   3   0    0.21    0.99
  -4  -3   0    0.18    0.91
   4   3   0   -0.10    1.28
  -4   3   0   -0.28    1.34
   4   3   0    1.55    0.66
   4  -3   0   -1.20    0.93
  -4   3   0   -1.21    1.46
  -4  -3   1  142.92    7.70
   4   3   1  137.91    7.09
  -4   3  -1  157.34    8.67
   4   3   1  150.40    7.38
   4   3   1  164.77    7.46
   4  -3  -1  144.91    7.44
  -4   3  -1  156.00    8.28
  -4  -3  -1  151.11    7.79
   4   3  -1  155.17    7.25
  -4   3   1  144.58    7.22
  -4   3   1  145.52    7.82
   4   3  -1  150.24    8.02
   4   3  -1  154.18    7.84
   4   3   2  194.87    9.66
  -4  -3   2  202.97   10.34
   4   3   2  187.88    9.11
   4   3   2  204.43   10.08
   4  -3  -2  182.10    9.80
  -4   3  -2  213.44   11.57
   4   3  -2  201.99   10.55
  -4   3   2  200.16   10.76
  -4   3   2  193.62   10.22
   4   3  -2  199.24   10.87
   4   3   3  111.31    4.96
  -4  -3   3  109.78    5.78
  -4   3  -3  112.20    6.12
   4  -3  -3   99.34    5.03
   4   3   3  111.70    5.13
   4   3   3  104.75    4.97
  -4  -3  -3  117.05    5.33
  -4   3   3  106.32    5.72
   4   3  -3  110.90    6.10
  -4   3   3  104.88    5.56
   4   3   4    9.84    0.95
   4  -3  -4    8.81    1.12
  -4  -3   4   11.26    1.60
  -4   3  -4   11.84    1.69
  -4   3  -4    8.69    1.24
   4   3   4   13.11    1.28
  -4   3   4   10.94    1.53
   4   3  -4   10.88    1.78
  -4  -3  -4   11.78    1.09
  -4   3   4   11.93    1.89
  -4  -3   5   38.70    2.88
   4   3   5   40.39    2.10
   4   3   5   38.61    1.87
   4  -3  -5   34.35    2.14
  -4   3  -5   42.62    2.83
  -4   3  -5   45.11    2.58
   4  -3  -5   46.15    2.66
   4  -3  -5   33.76    1.99
   4   3   5   42.90    2.06
  -4  -3  -5   46.08    2.35
   4   3  -5   36.28    2.32
  -4   3   5   44.02    2.47
   4   3   6    0.84    0.65
  -4  -3   6    0.91    1.29
   4  -3  -6    0.24    0.73
  -4   3  -6    2.67    1.19
  -4   3  -6    0.63    0.85
   4  -3  -6    0.89    1.00
   4  -3  -6    0.63    0.64
   4   3  -6    0.79    1.27
  -4   3   6    1.22    1.01
   4   3   7   38.60    1.84
   4   3   7   34.04    1.77
  -4  -3   7   44.39    2.63
  -4   3  -7   47.27    3.04
   4  -3  -7   31.30    1.93
   4  -3  -7   29.06    2.13
  -4   3  -7   34.61    3.01
   4  -3  -7   47.86    2.65
   4   3  -7   46.81    3.06
  -4   3   7   47.44    2.64
  -4  -3   8   12.93    1.45
  -4   3  -8   14.06    1.77
   4  -3  -8   10.86    1.31
   4   3  -8   15.25    1.93
   4   3   9    1.82    0.67
  -4  -3   9    2.24    1.56
   4  -3  -9    0.83    1.07
  -4   3  -9    2.71    1.65
  -4  -3  10   24.18    2.46
  -4   3 -10   21.98    2.17
   4   3 -10   25.28    2.45
  -4  -3  11   17.59    2.38
  -4   3 -11   19.30    2.03
   4   3 -11   25.69    2.50
  -4   3  11   19.95    2.57
  -4  -3  12    4.37    1.71
   4   3 -12    6.22    1.65
  -4   3  12    2.70    1.82
   4   4   0  490.51   30.70
   4   4   0  491.67   33.45
  -4   4   0  504.36   32.19
  -4   4   0  508.49   32.22
   4   4   1  151.99    6.70
   4   4   1  146.51    7.27
   4   4   1  155.39    7.57
  -4   4  -1  149.39    8.18
   4   4  -1  143.46    7.24
   4   4  -1  142.43    7.55
  -4   4   1  149.14    7.73
  -4   4   1  150.83    7.98
  -4  -4  -1  134.43    7.07
   4   4   2   54.26    3.22
  -4   4  -2   53.94    3.67
  -4  -4  -2   49.86    3.01
   4   4  -2   53.44    3.50
  -4   4   2   49.40    3.06
  -4   4   2   48.67    3.24
   4   4   3   58.80    3.04
   4   4   3   58.23    3.02
  -4   4  -3   59.03    3.82
   4   4  -3   49.25    2.86
  -4   4   3   57.33    3.23
  -4   4   3   57.57    3.42
  -4  -4   4   38.05    2.83
   4   4   4   37.29    1.94
   4   4   4   39.50    2.19
   4   4   4   40.18    2.26
  -4   4  -4   38.33    2.93
   4   4  -4   38.22    2.91
  -4   4   4   36.28    2.43
  -4   4   4   36.74    2.56
   4   4   5   26.74    1.69
  -4  -4   5   27.51    2.63
   4   4   5   27.92    1.59
  -4   4  -5   26.39    1.96
  -4   4  -5   26.93    2.41
   4   4  -5   27.42    2.57
  -4   4   5   27.33    2.06
  -4   4   5   29.06    2.11
   4   4   6    1.99    0.65
   4   4   6    2.70    0.54
   4   4   6    2.26    0.59
  -4   4  -6   -0.83    1.45
   4  -4  -6    2.06    1.02
  -4  -4   6    4.18    1.21
   4   4  -6    1.51    1.08
  -4   4   6    2.21    0.97
  -4  -4   7   54.65    3.32
   4   4   7   44.80    1.95
   4  -4  -7   52.87    3.04
  -4   4  -7   51.88    3.43
   4   4  -7   56.48    3.71
  -4   4   7   51.37    2.95
  -4  -4   8   39.35    3.26
   4  -4  -8   37.05    2.68
  -4   4  -8   43.76    3.39
   4   4  -8   39.35    3.07
  -4   4   8   32.45    2.26
  -4  -4   9   46.90    4.12
   4  -4  -9   51.32    3.08
  -4   4  -9   54.89    3.78
   4   4  -9   55.08    3.91
  -4  -4  10    9.12    2.24
  -4   4 -10   11.50    1.76
   4   4 -10   13.09    2.03
  -4  -4  11   28.64    3.49
  -4   4 -11   36.07    2.82
   4   4 -11   39.51    3.44
  -4  -4  12    8.77    2.23
   4   4 -12   13.60    2.12
  -4   4  12    4.97    2.14
   4   5   0   -0.16    0.71
   4   5   0   -0.27    1.16
  -4   5   0    0.44    1.30
   4   5   1  208.33   10.75
  -4   5  -1  212.03   10.82
   4   5  -1  208.59   10.48
  -4   5   1  213.30   11.58
  -4   5   1  207.94   11.11
   4   5   2    3.43    1.08
   4   5   2    2.96    0.86
  -4   5  -2    1.18    1.62
   4   5  -2    3.06    1.47
  -4   5   2    2.08    1.42
  -4   5   2    3.17    1.25
   4   5   3  187.78    9.84
  -4   5  -3  193.25   10.60
   4   5  -3  203.89   10.91
  -4   5   3  186.89   10.14
  -4  -5  -3  170.90    9.86
   4   5   4    3.08    0.78
   4   5   4    3.56    1.06
  -4   5  -4    2.72    1.66
   4   5  -4    3.50    1.56
  -4   5   4    3.46    1.47
  -4   5   4    4.88    1.60
   4   5   5  108.24    4.88
   4   5   5  105.15    5.47
   4   5   5  106.87    5.71
  -4   5  -5  112.04    5.74
   4   5  -5  112.59    6.56
  -4   5   5  112.14    6.12
  -4   5   5  116.92    6.47
   4   5   6   17.06    1.30
   4   5   6   16.61    1.24
   4   5   6   22.99    1.41
  -4   5  -6   24.73    2.40
   4   5  -6   28.86    2.65
  -4   5   6   25.74    2.05
  -4   5   6   23.92    1.88
  -4  -5   7   33.74    2.63
   4  -5  -7   38.74    2.44
  -4   5  -7   40.60    3.05
   4   5  -7   43.13    3.26
  -4   5   7   33.73    2.31
  -4  -5   8    7.11    1.77
  -4   5  -8    2.05    1.63
   4  -5  -8    4.00    0.94
   4   5  -8    7.90    1.78
  -4   5   8    2.02    1.09
  -4  -5   9   39.36    3.63
  -4   5  -9   48.03    3.42
   4   5  -9   39.69    3.54
  -4  -5  10   11.89    2.39
  -4   5 -10   13.04    2.27
   4   5 -10    9.93    2.20
  -4  -5  11    3.13    1.94
  -4   5 -11    3.34    1.46
   4   5 -11    5.18    1.80
   4   5 -12    1.88    1.70
   4   6   0   11.62    1.81
  -4   6   0   11.98    1.93
  -4   6  -1   22.72    2.47
   4   6   1   25.06    2.09
   4   6  -1   20.98    1.79
  -4   6   1   20.42    2.33
  -4   6  -2   13.76    1.55
   4   6   2   16.41    1.92
   4   6  -2   11.19    1.59
  -4   6   2   15.29    1.80
  -4   6   2   16.19    1.92
   4   6   3   33.79    2.22
  -4   6  -3   38.32    3.31
   4   6  -3   43.10    3.23
  -4   6   3   36.34    2.77
  -4   6   3   38.50    2.93
   4   6   4  125.12    6.04
   4   6   4   97.19    5.45
  -4   6  -4  113.42    5.82
  -4  -6  -4   98.72    6.11
  -4   6   4  128.78    7.15
  -4   6   4  117.05    6.79
   4   6  -4   96.52    5.22
   4   6   5  111.24    6.32
   4   6   5  124.89    5.90
   4   6   5  113.37    6.82
  -4   6  -5  124.52    7.45
   4   6  -5  123.50    6.43
  -4   6   5  126.43    7.01
  -4   6   5  132.17    7.13
   4   6   6    1.45    0.70
  -4   6  -6   -0.04    1.24
   4   6  -6    2.56    1.68
  -4   6   6    0.88    1.38
  -4   6   6    2.55    1.32
  -4   6  -7   18.93    2.39
   4   6  -7   15.73    2.37
  -4   6  -8    7.82    1.87
   4   6  -8    7.34    2.07
  -4   6  -9   24.85    2.76
   4   6  -9   26.98    2.29
  -4   6 -10    1.54    1.48
   4   6 -10    1.89    1.66
  -4   6 -11   30.92    3.20
   4   6 -11   38.90    3.68
   4   7   0    1.30    1.38
  -4   7   0    0.09    1.53
   4   7   1   45.93    3.12
  -4   7  -1   38.59    3.31
   4   7  -1   40.02    2.54
  -4   7   1   44.37    2.80
   4   7   2   21.52    2.01
  -4   7  -2   19.13    2.50
   4   7  -2   22.05    2.58
  -4   7   2   19.33    2.39
   4   7   3   58.30    3.41
  -4   7  -3   53.43    3.44
   4   7  -3   60.52    4.27
  -4   7   3   54.81    3.66
  -4   7   3   60.32    4.01
   4   7   4   28.32    2.00
  -4   7  -4   30.47    3.08
   4   7  -4   30.61    3.06
  -4   7   4   31.73    2.61
  -4   7   4   30.28    2.66
   4   7   5   40.77    2.41
  -4   7  -5   39.27    3.47
   4   7  -5   41.31    3.47
  -4   7   5   38.72    3.48
  -4   7   5   36.36    2.82
   4   7   6   22.40    1.52
  -4   7  -6   22.28    2.10
   4   7  -6   23.36    2.70
  -4   7   6   21.33    2.48
  -4   7   6   21.87    2.34
  -4   7  -7   19.99    2.65
   4   7  -7   24.47    2.68
  -4   7   7   16.25    1.68
  -4   7   7   18.15    2.00
  -4   7  -8   18.73    2.65
   4   7  -8   20.54    2.71
  -4   7  -9   21.31    2.67
   4   7  -9   24.27    2.86
  -4   7 -10   -0.90    1.70
   4   7 -10    4.12    1.89
   4   8   0    6.06    1.63
  -4   8   0    1.52    1.78
   4   8   1    4.49    1.57
  -4   8  -1    4.84    1.85
   4   8  -1    5.16    1.76
  -4   8   1    4.19    1.81
   4   8   2   32.28    2.58
  -4   8  -2   34.50    3.22
   4   8  -2   32.60    3.00
  -4   8   2   34.43    3.06
   4   8   3    3.39    1.61
  -4   8  -3    3.18    1.81
  -4   8   3    2.20    1.58
  -4   8   3    4.61    1.61
   4   8  -3    1.55    1.70
   4   8   4    9.72    1.36
  -4   8  -4    8.64    2.25
   4   8  -4    9.50    2.12
  -4   8   4    9.54    1.74
  -4   8   4    5.76    1.81
   4   8   5    2.46    1.13
  -4   8  -5   -2.07    1.94
   4   8  -5    4.18    1.82
  -4   8   5    2.28    1.71
  -4   8   5    3.30    1.63
  -4   8  -6   25.44    3.05
   4   8  -6   19.51    3.02
  -4   8   6   26.60    2.37
  -4   8   6   21.59    2.13
  -4   8  -7   16.18    2.48
   4   8  -7   13.28    1.90
  -4   8  -8    0.53    1.88
   4   8  -8    2.13    1.38
  -4   8  -9    3.17    1.90
   4   8  -9    2.99    1.99
   4   8 -10   -1.55    1.86
   4   9   0   -1.89    1.53
  -4   9   0   -1.42    1.74
   4   9   1   23.05    2.41
  -4   9  -1   21.05    2.89
   4   9  -1   29.71    2.70
  -4   9   1   20.81    2.87
   4   9   2    1.06    1.42
  -4   9  -2    2.34    1.68
   4   9  -2    0.90    1.77
  -4   9   2    4.71    1.61
   4   9   3   32.27    3.02
  -4   9  -3   25.12    2.89
   4   9  -3   30.46    3.16
  -4   9   3   32.46    2.87
  -4   9   3   31.29    2.90
   4   9   4    1.33    1.13
  -4   9  -4    1.10    1.81
   4   9  -4   -0.81    1.73
  -4   9   4    1.77    1.46
  -4   9   4    0.87    1.41
  -4   9  -5   23.54    2.92
   4   9  -5   24.16    2.94
  -4   9   5   20.20    2.10
  -4   9   5   19.73    2.26
  -4   9  -6    2.40    1.94
   4   9  -6    4.18    1.43
  -4   9   6    2.16    1.26
  -4   9   6    1.61    1.15
  -4   9  -7    6.94    2.15
   4   9  -7    7.67    2.22
  -4   9  -8    7.62    2.26
   4   9  -8    6.60    2.43
   4   9  -9    4.56    2.10
   4  10   0   16.23    2.44
  -4  10   0   14.72    2.52
   4  10   1    6.38    1.77
  -4  10  -1    2.65    1.89
   4  10  -1    1.35    1.99
  -4  10   1    3.77    1.86
   4  10   2    5.45    1.66
  -4  10  -2    1.65    1.86
   4  10  -2    4.97    1.49
  -4  10   2    3.73    1.87
   4  10   3   13.17    1.93
  -4  10  -3   13.39    2.42
   4  10  -3   10.18    2.50
  -4  10   3   15.03    2.21
   4  10   4    9.88    1.57
  -4  10  -4    6.93    2.25
   4  10  -4   14.92    2.53
  -4  10   4    8.77    2.05
  -4  10   4   11.94    1.88
  -4  10  -5    5.03    2.30
   4  10  -5    7.17    2.21
  -4  10   5    5.79    1.56
  -4  10   5    4.84    1.73
  -4  10  -6   -0.12    1.35
   4  10  -6   -1.38    1.87
  -4  10  -7   19.96    2.98
   4  10  -7   16.65    2.92
   4  11   0   -0.95    1.51
  -4  11   0   -0.03    1.68
   4  11   1   11.88    2.09
  -4  11  -1   17.12    2.41
   4  11  -1    7.32    2.14
  -4  11   1    6.30    2.31
   4  11   2    3.28    1.64
  -4  11  -2    7.84    2.04
   4  11  -2    3.52    2.03
  -4  11   2    5.60    2.00
   4  11   3   13.92    2.32
  -4  11  -3   10.69    2.52
   4  11  -3   10.16    2.51
  -4  11   3   14.49    2.32
  -4  11  -4    2.57    1.96
   4  11  -4    2.27    2.02
  -4  11   4    3.33    1.55
  -4  11   4    0.85    1.72
  -4  11  -5    0.95    1.96
   4  11  -5    2.02    2.04
   4  11  -6   18.08    2.35
   4  12   0    2.95    1.82
  -4  12   0    2.11    2.03
   4  12   1   10.83    2.32
  -4  12  -1    0.64    2.00
   4  12  -1    3.96    1.92
  -4  12   1    3.18    2.10
   4  12   2    3.66    2.08
  -4  12  -2    0.94    2.08
   4  12  -2    2.49    1.98
  -4  12   2    8.03    2.04
  -4  12  -3   -0.63    1.68
   4  12  -3    0.50    1.31
  -4  12   3   -0.92    1.67
   5   0   0   74.90    4.29
  -5   0   0   86.12    3.72
  -5   0   0   91.70    4.80
  -5   0   0   87.44    5.33
   5   0   0   75.78    4.04
  -5   0  -1    5.40    1.53
  -5   0  -1    2.37    1.80
   5   0   1    1.97    1.05
   5   0   1    2.52    0.99
  -5   0   1    2.38    0.97
  -5   0   1    2.81    1.16
   5   0  -1    3.02    1.17
  -5   0  -1    2.66    0.63
  -5   0  -2  133.62    7.15
  -5   0  -2  132.69    7.25
   5   0   2  114.53    6.13
   5   0   2  120.03    6.09
  -5   0   2  141.90    7.24
  -5   0   2  125.80    6.26
   5   0  -2  136.96    7.41
  -5   0  -3    2.08    1.34
  -5   0  -3    2.26    1.29
   5   0   3    2.41    0.87
  -5   0   3    1.01    1.44
   5   0  -3    3.25    1.49
  -5   0   3    2.51    1.13
  -5   0   4  138.11    7.22
  -5   0  -4  147.85    7.37
   5   0   4  112.79    6.21
  -5   0   4  157.03    7.82
   5   0  -4  141.91    7.40
  -5   0  -4  142.60    7.36
  -5   0  -5   21.18    1.90
  -5   0  -5   22.88    1.84
   5   0   5   17.48    1.39
  -5   0   5   23.65    2.07
  -5   0   5   27.55    2.18
   5   0  -5   22.35    2.15
  -5   0  -6   60.31    3.85
  -5   0  -6   59.51    3.42
  -5   0   6   66.44    4.11
   5   0  -6   63.65    3.76
  -5   0  -7   54.95    3.15
  -5   0  -7   54.69    3.41
  -5   0   7   57.28    3.35
   5   0  -7   53.77    3.48
  -5   0  -8   25.72    2.38
  -5   0  -8   26.05    1.97
  -5   0   8   25.98    2.68
   5   0  -8   25.84    2.34
  -5   0  -9   18.89    1.62
  -5   0  -9   17.65    1.72
  -5   0   9   20.34    2.31
   5   0  -9   20.01    2.05
  -5   0  10    4.25    1.66
   5   0 -10    5.34    1.72
  -5   0  11   13.95    2.56
   5   0 -11   24.29    2.31
  -5   0  12   -1.56    1.61
  -5  -1   0   -1.05    0.77
   5   1   0   -0.01    1.43
  -5   1   0    0.26    1.13
  -5   1   0    0.02    1.23
  -5  -1   0    1.07    1.40
   5   1   1   34.03    2.80
   5   1   1   31.39    1.71
   5   1   1   33.39    2.25
  -5  -1   1   35.73    2.20
  -5   1  -1   34.96    3.06
  -5   1  -1   34.29    3.24
  -5  -1   1   37.55    3.12
  -5   1   1   36.08    3.06
  -5  -1  -1   34.32    1.72
  -5  -1  -1   36.49    2.94
   5   1  -1   36.79    3.04
  -5   1   1   36.14    2.94
  -5   1  -2   12.23    1.94
   5   1   2   12.46    1.71
   5   1   2   12.45    1.27
  -5  -1   2   14.32    1.45
  -5   1  -2   15.82    1.54
   5   1   2   14.19    1.40
  -5  -1   2   10.86    1.46
  -5  -1  -2   11.20    1.80
   5   1  -2   14.49    1.48
  -5   1   2   13.76    1.48
   5  -1  -3  107.91    5.90
   5   1   3  101.63    5.04
   5   1   3  101.29    4.88
  -5  -1   3  118.02    5.86
  -5  -1   3  112.46    5.97
  -5   1  -3  108.41    5.88
  -5   1  -3  112.57    5.77
   5   1  -3  113.70    6.01
  -5  -1  -3   88.90    4.56
  -5  -1  -3  109.59    5.58
  -5   1   3  110.54    5.88
  -5  -1   4   17.41    1.85
  -5  -1   4   18.97    1.94
  -5   1  -4   20.13    1.85
  -5   1  -4   17.20    1.79
   5  -1  -4   16.84    1.94
   5   1   4   16.71    1.28
  -5  -1  -4   17.42    1.80
  -5  -1  -4   18.22    1.64
   5   1  -4   17.37    1.93
  -5   1   4   17.21    1.89
   5  -1  -5   43.95    2.95
   5   1   5   37.18    2.59
  -5  -1   5   49.81    3.24
  -5   1  -5   44.07    2.92
  -5   1  -5   43.23    2.84
  -5  -1  -5   46.55    2.71
   5   1  -5   48.00    2.99
  -5   1   5   45.12    2.85
  -5  -1  -5   49.09    2.96
   5   1   6   20.45    1.48
  -5  -1   6   24.74    1.97
  -5   1  -6   29.71    2.14
   5  -1  -6   28.53    2.20
  -5   1  -6   26.71    2.27
  -5  -1  -6   26.51    1.82
  -5  -1  -6   29.65    2.11
   5   1  -6   26.26    2.22
  -5   1   6   28.13    2.21
   5   1   7   13.66    1.24
  -5   1  -7   19.72    2.24
  -5   1  -7   19.06    1.85
   5  -1  -7   22.03    1.85
  -5  -1   7   23.50    2.26
  -5  -1  -7   20.48    1.85
  -5  -1  -7   20.65    1.69
   5   1  -7   18.72    2.05
  -5   1   7   20.09    2.32
  -5   1  -8    8.48    1.35
   5   1   8    5.33    0.50
  -5  -1   8    1.86    1.28
  -5   1  -8    6.32    1.21
   5  -1  -8    5.55    1.35
  -5  -1  -8    5.72    1.24
  -5  -1  -8    3.77    1.06
   5   1  -8    4.67    1.55
  -5   1   8    5.31    1.79
  -5   1  -9    5.90    1.13
  -5   1  -9    3.25    1.32
   5  -1  -9    6.43    1.37
  -5  -1   9    4.70    1.74
  -5  -1  -9    3.20    0.88
  -5  -1  -9    2.83    0.97
   5   1  -9    5.49    1.57
  -5   1   9    8.37    1.31
  -5  -1  10   23.10    1.96
  -5   1 -10   17.88    2.04
  -5   1 -10   20.84    1.92
   5  -1 -10   22.24    2.18
   5   1 -10   23.77    2.31
  -5   1  10   21.90    2.74
  -5  -1  11    1.03    1.61
   5   1 -11    5.48    1.49
  -5   1  11   -0.33    1.63
  -5  -1  12    6.42    1.82
  -5   1  12    5.08    2.08
  -5  -2   0  199.29   11.01
   5   2   0  197.32   10.78
  -5   2   0  211.38   11.60
  -5   2   0  212.35   12.03
   5   2   0  210.08   10.09
   5   2   1   71.11    4.09
   5   2   1   71.49    3.88
  -5  -2   1   79.34    3.75
  -5  -2   1   75.20    4.59
  -5   2  -1   77.04    5.02
  -5   2  -1   72.36    4.66
   5   2   1   73.23    3.84
   5   2   1   71.56    2.98
  -5  -2  -1   78.75    4.27
  -5   2   1   81.02    4.86
  -5   2   1   80.56    4.71
   5   2  -1   75.37    3.83
   5   2   2   14.70    0.74
   5   2   2   16.91    1.42
   5   2   2   14.30    1.59
  -5  -2   2   15.64    1.47
  -5  -2   2   17.32    1.66
  -5   2  -2   17.15    1.65
  -5   2  -2   16.99    2.05
   5   2   2   16.77    1.78
  -5  -2  -2   16.36    1.93
   5   2  -2   16.37    2.08
  -5   2   2   17.09    2.02
  -5   2   2   18.97    2.16
   5   2   3   34.76    2.07
   5   2   3   31.42    2.15
  -5  -2   3   36.91    2.43
  -5   2  -3   40.88    2.81
  -5   2  -3   37.95    2.72
   5   2   3   35.93    2.32
  -5  -2  -3   37.76    2.41
   5   2  -3   40.33    2.92
  -5   2   3   38.56    3.01
  -5   2   3   37.91    2.61
   5   2   4   89.18    4.43
   5   2   4   80.10    4.03
   5   2   4   80.86    4.01
  -5  -2   4   91.10    4.92
  -5   2  -4  102.70    4.23
  -5   2  -4   90.52    4.83
   5  -2  -4   95.31    5.12
  -5   2  -4   92.43    4.96
  -5  -2  -4   90.63    4.62
   5   2  -4   90.06    5.14
  -5   2   4   95.74    5.20
   5   2   5   46.88    2.77
  -5   2  -5   52.36    3.13
  -5   2  -5   52.91    3.31
   5  -2  -5   52.21    3.31
  -5  -2   5   51.72    2.80
  -5  -2  -5   52.40    2.78
   5   2  -5   49.77    2.82
  -5   2   5   53.12    3.34
   5   2   6   -0.05    0.94
   5   2   6    0.42    0.25
   5   2   6   -0.61    0.60
  -5  -2   6   -1.42    1.26
  -5   2  -6   -0.95    1.43
  -5   2  -6    0.82    1.17
   5  -2  -6    2.05    1.09
  -5  -2  -6    0.09    0.78
   5   2  -6    2.15    1.24
  -5   2   6    0.79    1.06
   5   2   7   11.57    1.29
   5   2   7    9.00    1.11
  -5   2  -7   14.88    1.78
  -5   2  -7   14.30    1.65
   5  -2  -7   12.92    1.68
  -5  -2   7   11.56    1.95
  -5  -2  -7   11.35    1.11
   5   2  -7   13.38    1.94
  -5   2   7   15.05    1.68
   5   2   8   20.80    1.48
   5   2   8   19.26    1.04
  -5  -2   8   23.60    2.51
  -5   2  -8   24.70    2.14
   5  -2  -8   26.85    2.44
  -5  -2  -8   19.61    1.30
   5   2  -8   27.40    2.41
  -5  -2   9    8.84    1.99
  -5   2  -9    7.90    1.46
  -5   2  -9   10.86    1.90
   5  -2  -9   10.16    1.41
   5   2  -9   13.47    1.75
  -5   2   9    4.48    1.96
  -5  -2  10   27.02    2.88
  -5   2 -10   35.00    2.51
  -5   2 -10   36.08    2.40
   5  -2 -10   27.00    2.44
   5   2 -10   31.24    3.01
  -5   2  10   23.03    3.04
  -5  -2  11   16.54    2.46
   5   2 -11   21.86    2.80
  -5   2  11   13.85    2.39
  -5  -2  12    2.94    1.79
  -5   2  12    3.59    1.73
   5   3   0    0.40    0.55
   5   3   0    0.55    1.23
  -5   3   0   -0.38    1.43
  -5   3   0   -0.20    1.31
  -5  -3   0    0.81    0.95
  -5   3  -1   31.79    2.23
  -5   3  -1   32.52    2.92
   5   3   1   36.26    2.39
  -5  -3  -1   39.36    2.63
   5   3  -1   33.78    1.89
  -5   3   1   37.44    2.93
  -5   3   1   37.20    2.71
   5   3  -1   29.67    2.05
   5   3   2   35.68    2.13
   5   3   2   33.28    1.99
   5   3   2   31.44    2.21
  -5  -3   2   34.44    2.23
  -5   3  -2   37.18    2.77
  -5   3  -2   39.33    3.03
  -5  -3  -2   36.06    2.43
   5   3  -2   31.57    1.99
   5   3  -2   34.58    2.18
  -5   3   2   34.82    2.76
  -5   3   2   34.04    2.69
   5   3   3   78.36    4.10
   5   3   3   83.19    4.14
   5   3   3   86.46    4.25
  -5   3  -3   84.28    4.84
  -5   3  -3   84.46    4.85
  -5  -3   3   88.26    4.67
   5   3   3   80.34    3.15
  -5  -3  -3   90.70    4.82
   5   3  -3   91.90    5.16
  -5   3   3   89.84    4.91
  -5   3   3   88.85    5.08
   5   3   4    8.91    0.96
   5   3   4   11.12    1.39
  -5  -3   4    7.02    1.11
  -5   3  -4   10.86    1.01
  -5   3  -4   10.82    1.65
  -5   3  -4   11.25    1.71
   5   3   4    9.97    1.08
  -5  -3  -4    8.94    1.25
   5   3  -4   12.19    1.79
  -5   3   4   10.23    1.59
  -5   3   4   12.13    1.75
   5   3   5   11.72    1.19
   5   3   5   14.75    1.49
  -5   3  -5   14.73    1.22
  -5   3  -5   11.61    1.79
  -5   3  -5   12.34    1.93
   5  -3  -5   14.60    1.77
   5   3   5   12.24    1.32
  -5  -3   5   13.19    1.86
  -5  -3  -5   15.01    1.32
   5   3  -5   12.18    2.03
  -5   3   5   14.47    1.69
   5   3   6    1.14    0.64
   5   3   6    1.12    0.89
  -5  -3   6    2.37    1.41
  -5   3  -6    1.48    0.97
  -5   3  -6    1.30    1.23
  -5   3  -6    1.56    1.46
   5  -3  -6    4.13    1.25
  -5  -3  -6    3.22    0.73
   5   3  -6    1.88    1.10
  -5   3   6    3.51    1.18
   5   3   7    5.40    0.65
   5   3   7    6.17    0.94
  -5   3  -7    6.04    1.28
  -5   3  -7    9.97    1.54
  -5   3  -7    6.14    1.67
   5  -3  -7    6.73    1.30
  -5  -3   7    6.34    1.76
  -5  -3  -7    4.65    0.96
   5   3  -7   10.72    1.69
   5   3   8   13.78    0.94
   5   3   8   13.27    1.02
  -5  -3   8   12.49    2.07
  -5   3  -8   19.00    1.84
  -5   3  -8   17.10    1.91
   5  -3  -8   15.59    1.69
   5   3  -8   12.68    2.09
  -5   3   8   12.10    1.68
  -5  -3   9   27.96    2.83
  -5   3  -9   26.76    2.26
  -5   3  -9   25.73    2.38
   5  -3  -9   25.95    2.42
   5   3  -9   26.05    2.65
  -5  -3  10    1.28    1.08
  -5   3 -10   -1.66    1.40
  -5   3 -10    1.63    1.40
   5   3 -10    0.82    1.47
  -5  -3  11    4.18    1.77
   5   3 -11    6.63    1.81
  -5   3  11    4.82    1.88
  -5  -3  12   12.14    1.74
   5   3 -12   12.30    2.29
  -5   3  12    8.12    2.51
  -5   4   0    1.16    1.36
  -5   4   0    2.80    1.33
   5   4   0    0.37    1.19
   5   4   0   -0.28    0.73
   5   4   1   78.61    4.15
   5   4   1   73.92    3.60
  -5   4  -1   84.62    4.85
  -5   4  -1   81.98    4.68
   5   4  -1   63.74    3.48
   5   4  -1   77.30    4.29
  -5   4   1   76.86    4.62
  -5   4   1   78.89    4.42
   5   4   2   32.33    2.19
  -5   4  -2   33.22    2.73
  -5   4  -2   34.59    3.00
   5   4   2   32.42    1.78
   5   4  -2   40.72    2.76
  -5   4   2   30.73    2.69
  -5   4   2   35.48    2.73
   5   4   3   41.08    2.37
  -5   4  -3   46.08    3.20
   5   4  -3   42.03    3.06
  -5   4   3   39.74    2.94
  -5   4   3   40.60    3.10
   5   4   4   14.08    1.29
   5   4   4   13.64    1.21
   5   4   4   12.02    1.26
  -5  -4   4   16.02    1.93
  -5   4  -4   14.30    2.11
   5   4  -4   13.24    1.50
  -5   4   4   13.81    1.84
   5   4   5   87.72    4.09
   5   4   5   69.47    3.95
  -5  -4   5   91.88    4.92
  -5   4  -5   96.55    5.58
  -5   4  -5   80.36    5.26
   5   4   5   73.48    4.43
  -5   4   5   91.61    5.97
  -5   4   5   96.07    5.76
   5   4  -5   97.10    5.47
   5   4   6   10.48    1.12
   5   4   6   14.58    1.30
   5   4   6   12.56    1.26
  -5  -4   6   19.99    2.17
  -5   4  -6   13.41    2.16
  -5   4  -6   13.60    1.61
   5  -4  -6   14.94    1.71
   5   4  -6   16.31    2.15
  -5   4   6   12.70    1.76
   5   4   7   23.04    1.42
  -5  -4   7   24.11    2.73
  -5   4  -7   25.31    2.72
  -5   4   7   25.70    2.30
   5   4  -7   29.25    2.68
  -5  -4   8   -2.68    1.16
  -5   4  -8    0.03    1.34
   5  -4  -8    1.29    1.23
   5   4  -8   -3.37    1.43
  -5   4   8    1.29    1.20
  -5  -4   9   18.06    2.11
  -5   4  -9   21.86    2.40
   5  -4  -9   16.36    2.03
   5   4  -9   24.46    2.53
  -5  -4  10   10.96    2.29
  -5   4 -10   12.14    1.96
   5   4 -10   15.63    2.37
  -5  -4  11    4.37    1.62
  -5   4 -11    7.59    1.49
  -5   4 -11    4.44    1.63
   5   4 -11   13.60    2.08
  -5   5   0   -1.56    1.43
  -5   5   0    1.23    0.98
   5   5   0    1.35    1.28
  -5   5  -1   49.69    3.42
  -5   5  -1   43.80    3.49
   5   5   1   38.50    2.55
   5   5   1   51.29    3.15
  -5   5   1   49.89    3.29
  -5   5   1   49.89    3.55
   5   5  -1   46.84    2.63
  -5   5  -2   18.19    1.88
   5   5   2   15.88    1.27
   5   5   2   22.21    1.82
  -5   5   2   20.31    2.11
  -5   5   2   20.53    2.41
   5   5  -2   21.50    2.27
  -5   5  -3   36.69    2.55
   5   5   3   36.62    2.23
  -5   5   3   36.38    3.03
  -5   5   3   37.79    2.86
   5   5  -3   41.06    3.18
  -5   5  -4    4.43    1.92
   5   5   4    2.80    1.08
  -5   5   4    3.87    1.60
  -5   5   4    4.92    1.55
   5   5  -4    5.64    1.35
  -5   5  -5   17.94    2.32
   5   5   5   13.75    1.44
   5   5   5   12.16    1.56
   5   5   5   17.34    1.30
  -5   5   5   19.06    2.13
  -5   5   5   14.52    2.05
   5   5  -5   20.29    2.38
  -5   5  -6    9.10    1.98
   5   5   6    7.96    1.04
  -5   5   6    4.87    1.58
  -5   5   6    7.41    1.47
   5   5  -6    6.24    1.92
  -5   5  -7   22.62    2.65
   5  -5  -7   22.95    2.05
  -5  -5   7   19.89    2.74
  -5   5   7   20.16    1.95
   5   5  -7   23.13    2.60
  -5  -5   8   18.93    2.11
  -5   5  -8   19.30    2.49
   5  -5  -8   16.74    1.68
   5   5  -8   22.60    2.53
  -5   5   8   16.07    1.74
  -5  -5   9   10.82    2.26
  -5   5  -9    7.00    1.96
   5   5  -9    8.31    2.12
  -5  -5  10    8.51    2.07
  -5   5 -10    8.22    1.81
   5   5 -10    4.90    1.84
  -5  -5  11    0.78    1.78
  -5   5 -11    1.81    1.38
   5   5 -11    0.56    1.70
  -5   6   0   31.98    2.68
  -5   6   0   30.18    2.97
   5   6   0   30.48    2.10
  -5   6  -1    8.43    1.98
   5   6   1    7.05    1.59
  -5   6   1    8.65    1.79
  -5   6   1    3.54    1.86
   5   6  -1    8.97    1.92
  -5   6  -2    9.96    2.15
   5   6   2    9.80    1.48
  -5   6   2    6.57    1.99
  -5   6   2   10.29    1.91
   5   6  -2   10.48    1.39
  -5   6  -3    4.94    1.91
   5   6   3    2.75    1.10
  -5   6   3    3.32    1.58
  -5   6   3    1.99    1.48
   5   6  -3    0.99    1.66
  -5   6  -4   11.99    2.18
   5   6   4    9.95    1.36
  -5   6   4    8.94    1.82
  -5   6   4    8.61    2.05
   5   6  -4   15.09    2.16
  -5   6  -5    7.54    2.07
   5   6   5    8.99    1.28
  -5   6   5    7.71    1.81
  -5   6   5    8.63    1.76
   5   6  -5   10.68    2.14
  -5   6  -6   20.57    1.98
   5   6   6   15.09    1.37
  -5   6   6   16.55    2.03
  -5   6   6   13.36    1.96
   5   6  -6   18.49    2.46
  -5   6  -7   15.42    1.83
   5  -6  -7   14.64    1.76
  -5   6   7   11.93    1.64
   5   6  -7   18.93    2.47
  -5   6  -8    6.98    1.79
   5  -6  -8    3.39    1.16
   5   6  -8    3.29    1.45
  -5   6  -9   27.38    3.11
   5   6  -9   30.82    3.02
  -5   6 -10    6.38    1.77
   5   6 -10    1.80    2.01
  -5   7   0    2.70    1.73
   5   7   0    0.14    1.45
  -5   7  -1   21.21    2.80
   5   7   1   25.87    2.41
  -5   7   1   20.43    2.55
  -5   7   1   26.63    2.74
   5   7  -1   28.94    2.68
  -5   7  -2    9.68    2.17
   5   7   2    4.64    1.50
  -5   7   2    2.88    2.01
  -5   7   2   10.37    1.82
   5   7  -2    5.99    1.92
  -5   7  -3    0.96    2.09
   5   7   3    5.95    1.34
  -5   7   3    5.52    1.70
  -5   7   3    5.72    1.67
   5   7  -3    5.27    1.41
  -5   7  -4    6.88    2.20
   5   7   4    8.67    1.55
  -5   7   4    7.30    1.71
  -5   7   4    4.29    1.80
   5   7  -4    8.05    2.06
  -5   7  -5   41.12    3.77
   5   7   5   38.50    2.39
  -5   7   5   43.17    3.23
  -5   7   5   41.73    3.33
   5   7  -5   39.20    3.69
  -5   7  -6    7.56    2.10
  -5   7   6    8.22    1.58
  -5   7   6    4.22    1.50
   5   7  -6    6.27    2.09
  -5   7  -7   16.66    2.25
  -5   7   7    8.60    1.70
  -5   7   7    5.29    1.48
   5   7  -7   10.27    2.22
  -5   7  -8    7.01    2.25
   5   7  -8   10.94    2.28
  -5   7  -9    2.51    1.85
   5   7  -9    3.03    1.91
  -5   7 -10    3.09    1.83
   5   7 -10    1.37    1.42
   5   8   0   16.28    2.32
  -5   8   0   14.39    2.48
  -5   8  -1   20.88    2.52
   5   8   1   19.72    2.27
  -5   8   1   19.46    2.34
  -5   8   1   17.99    2.56
   5   8  -1   15.53    2.53
  -5   8  -2    5.52    1.93
   5   8   2    5.56    1.60
  -5   8   2    2.08    1.63
  -5   8   2    2.18    1.80
   5   8  -2    3.69    1.88
  -5   8  -3   22.01    2.76
   5   8   3   16.51    1.96
  -5   8   3   17.49    2.40
  -5   8   3   18.94    2.41
   5   8  -3   18.26    1.91
  -5   8  -4   12.55    2.60
   5   8   4    9.18    1.51
  -5   8   4   12.78    2.02
  -5   8   4   10.96    2.63
   5   8  -4   10.61    2.46
  -5   8  -5   21.04    2.24
   5   8   5   18.52    1.98
  -5   8   5   23.30    2.49
  -5   8   5   18.18    2.25
   5   8  -5   25.55    2.94
  -5   8  -6   16.87    2.59
  -5   8   6   14.52    2.01
  -5   8   6    9.73    1.80
   5   8  -6   12.48    2.38
  -5   8  -7    5.87    1.95
   5   8  -7    0.18    1.94
  -5   8  -8    9.01    2.30
   5   8  -8    9.19    2.35
  -5   8  -9   38.29    3.87
   5   8  -9   37.67    3.73
  -5   9   0   -1.06    1.27
   5   9   0   -0.55    1.64
  -5   9  -1   20.76    3.05
   5   9   1   27.97    2.70
  -5   9   1   27.75    3.20
   5   9  -1   26.05    2.24
  -5   9  -2   -1.83    1.87
   5   9   2    0.54    1.43
  -5   9   2    1.26    1.70
  -5   9   2    2.32    1.51
   5   9  -2    3.65    1.68
  -5   9  -3   20.78    2.84
   5   9   3   20.90    2.53
  -5   9   3   15.51    2.54
  -5   9   3   22.36    2.70
   5   9  -3   19.49    2.67
  -5   9  -4    0.27    1.90
   5   9   4   -1.50    1.07
  -5   9   4   -1.84    1.53
  -5   9   4    0.87    1.44
   5   9  -4   -0.17    1.64
  -5   9  -5    3.85    2.14
  -5   9   5    6.24    1.54
  -5   9   5    3.77    1.65
   5   9  -5    1.98    2.05
  -5   9  -6    4.42    2.08
  -5   9   6    3.67    1.51
  -5   9   6    3.78    1.74
   5   9  -6    4.07    2.06
  -5   9  -7   18.60    2.73
   5   9  -7   17.41    2.70
  -5   9  -8    9.75    2.25
   5   9  -8    4.85    2.17
  -5  10   0   46.15    3.90
   5  10   0   44.30    3.59
  -5  10  -1    6.32    2.07
   5  10   1    7.88    1.84
  -5  10   1    3.19    2.07
   5  10  -1    6.15    1.89
  -5  10  -2   20.28    2.96
   5  10   2   21.70    2.44
  -5  10   2   18.64    2.74
  -5  10   2   17.97    2.52
   5  10  -2   20.99    2.69
  -5  10  -3    1.72    2.01
   5  10   3    3.97    1.40
  -5  10   3    1.46    1.72
  -5  10   3    3.43    1.66
   5  10  -3   -0.21    1.89
  -5  10  -4   16.44    2.67
  -5  10   4   16.02    2.75
  -5  10   4    8.57    2.25
   5  10  -4   15.87    2.43
  -5  10  -5   12.24    2.39
  -5  10   5    4.52    1.78
  -5  10   5    6.90    1.95
   5  10  -5    5.43    2.35
  -5  10  -6   13.90    2.94
   5  10  -6   21.31    2.40
  -5  11   0    0.46    1.69
   5  11   0   -0.47    1.62
  -5  11  -1   11.92    2.70
   5  11   1   15.38    2.42
  -5  11   1   11.53    2.61
   5  11  -1   17.87    2.57
  -5  11  -2    6.33    2.20
   5  11   2    5.56    1.85
  -5  11   2    5.72    1.97
  -5  11   2    6.04    2.12
   5  11  -2    7.82    2.21
  -5  11  -3   10.37    2.22
   5  11   3    6.74    1.95
  -5  11   3    6.60    1.98
  -5  11   3    5.44    2.54
   5  11  -3    4.32    2.30
  -5  11  -4    0.41    2.14
  -5  11   4    4.10    1.70
  -5  11   4    4.16    1.80
   5  11  -4    5.95    2.16
  -6   0   0   21.13    2.35
  -6   0   0   19.49    1.43
   6   0   0   22.35    2.35
  -6   0  -1   23.53    1.24
  -6   0  -1   27.54    2.75
  -6   0  -1   23.75    2.45
  -6   0   1   23.27    2.52
   6   0  -1   25.87    2.47
  -6   0   1   26.59    1.63
  -6   0  -2  116.69    6.42
  -6   0  -2  119.91    6.87
  -6   0   2  123.81    5.97
   6   0  -2  124.58    6.84
  -6   0  -2   95.01    4.03
  -6   0   2  117.06    6.48
  -6   0  -3    9.45    1.67
  -6   0  -3    5.52    1.58
  -6   0   3    8.11    1.33
  -6   0   3    8.54    1.31
   6   0  -3    8.40    1.34
  -6   0  -4   12.00    1.79
  -6   0  -4   12.09    1.85
  -6   0   4   14.70    1.77
  -6   0   4   14.24    1.94
   6   0  -4   12.95    1.85
  -6   0  -5    6.48    1.51
  -6   0  -5    5.27    1.42
  -6   0   5    5.67    1.56
  -6   0   5    5.22    1.62
   6   0  -5    6.33    1.58
  -6   0  -6   29.79    2.48
  -6   0   6   27.72    2.66
   6   0  -6   33.67    2.68
  -6   0   6   31.09    2.77
  -6   0  -6   31.44    3.05
  -6   0  -7    0.38    1.29
  -6   0  -7    1.53    1.48
  -6   0   7    1.63    1.43
   6   0  -7    2.13    1.33
  -6   0   8    8.03    1.53
  -6   0  -8    7.73    1.70
  -6   0  -8    9.41    1.43
   6   0  -8   13.30    1.83
  -6   0  -9   15.78    1.95
  -6   0  -9   13.97    1.67
  -6   0   9   12.94    2.23
   6   0  -9   16.99    2.41
   6   0 -10   13.80    2.04
  -6   0  10   14.84    2.30
  -6   0  11    7.50    1.85
   6   0 -11    4.47    1.61
  -6   0  12    6.02    1.85
  -6   1   0    0.08    1.60
  -6  -1   0   -0.35    1.41
  -6   1   0    0.40    1.44
  -6  -1   0   -0.39    0.72
   6   1   0   -1.76    0.96
   6   1   1    5.24    1.50
  -6  -1   1    6.00    0.87
  -6  -1   1    3.39    1.71
  -6   1  -1    2.52    1.69
  -6   1  -1    4.58    1.80
  -6  -1  -1    4.04    1.19
   6   1  -1    3.24    1.68
  -6   1   1    3.41    1.80
  -6   1   1    4.50    1.62
  -6  -1   2   28.29    2.68
  -6   1  -2   27.16    2.87
  -6   1  -2   30.49    2.71
   6  -1  -2   26.33    2.08
   6   1   2   31.54    2.50
  -6  -1   2   32.00    2.13
  -6  -1  -2   34.12    2.53
   6   1  -2   30.11    2.75
  -6   1   2   30.06    2.11
   6   1   3    3.52    1.29
  -6  -1   3    3.57    1.10
  -6   1  -3    1.76    1.50
  -6   1  -3    2.80    1.39
   6  -1  -3    2.03    1.51
  -6  -1   3    1.58    1.41
  -6  -1  -3    2.99    1.28
   6   1  -3    0.97    1.46
  -6   1   3    0.12    1.42
   6  -1  -4    9.07    1.77
  -6   1  -4   11.06    1.71
  -6  -1   4   10.46    1.56
  -6  -1   4   10.81    1.84
  -6   1  -4    9.94    1.77
   6   1  -4   12.54    1.85
  -6  -1  -4    9.47    1.52
  -6   1   4    8.25    1.86
  -6  -1   5   20.83    2.15
  -6   1  -5   24.81    2.16
  -6   1  -5   20.73    2.28
   6  -1  -5   23.37    2.21
  -6  -1  -5   18.86    1.73
  -6  -1  -5   20.01    1.92
   6   1  -5   22.24    2.30
  -6   1   5   20.16    2.17
  -6  -1   6   14.76    1.98
  -6   1  -6   14.49    1.81
  -6   1  -6   14.15    1.89
   6  -1  -6   13.10    1.82
  -6  -1  -6   11.49    1.87
   6   1  -6   16.60    1.98
  -6   1   6   10.09    1.49
  -6   1   6   12.86    1.96
  -6  -1  -6   15.46    1.74
  -6  -1   7    1.63    1.46
  -6   1  -7    0.30    1.18
  -6   1  -7    1.89    1.30
   6  -1  -7   -0.85    1.32
  -6  -1  -7    2.07    1.10
  -6  -1  -7    1.48    1.28
   6   1  -7    0.38    1.41
  -6   1   7    3.29    1.12
  -6   1   7    0.57    1.40
  -6   1  -8   29.39    2.66
  -6   1  -8   23.01    2.32
   6  -1  -8   27.49    2.36
  -6  -1   8   21.24    2.08
  -6  -1  -8   21.42    2.13
   6   1  -8   19.02    2.32
  -6   1   8   23.92    2.66
  -6  -1   9    6.68    1.96
  -6   1  -9    8.48    1.89
  -6   1  -9    6.66    1.89
   6  -1  -9    9.94    1.65
   6   1  -9    9.78    1.87
  -6   1   9   11.42    2.19
  -6  -1  10   27.42    2.85
   6  -1 -10   26.63    3.09
   6   1 -10   25.98    2.69
  -6   1  10   27.13    3.09
  -6  -1  11    4.67    1.92
   6   1 -11    4.99    1.75
  -6   1  11    7.31    1.93
  -6  -1  12    0.56    1.33
  -6   1  12    3.31    1.84
  -6   2   0   43.51    3.39
  -6  -2   0   37.73    2.95
   6   2   0   40.48    2.93
  -6   2   0   39.55    3.10
  -6  -2   0   39.47    1.86
  -6  -2   1    5.27    1.13
  -6   2  -1    1.41    1.22
  -6   2  -1    4.15    1.68
   6   2   1    2.77    0.96
  -6  -2   1    3.41    1.53
  -6  -2  -1    2.01    1.42
   6   2  -1    3.10    1.53
  -6   2   1    5.39    1.55
  -6   2   1    4.25    1.68
   6   2   2   98.10    5.28
  -6  -2   2   94.64    4.77
  -6  -2   2  101.46    5.24
  -6   2  -2   97.66    5.85
  -6   2  -2   95.55    5.62
  -6  -2  -2  101.02    5.45
  -6   2   2   98.77    5.75
  -6   2   2  100.82    5.28
   6   2  -2   97.78    4.99
  -6  -2   3   27.81    2.15
  -6  -2   3   28.09    2.67
  -6   2  -3   27.42    2.66
  -6   2  -3   24.72    2.40
   6   2   3   26.68    2.05
  -6  -2  -3   28.41    2.33
   6   2  -3   26.47    2.60
  -6   2   3   16.01    1.97
  -6   2   3   25.31    1.95
   6   2   4   47.86    3.07
  -6  -2   4   59.68    3.62
  -6   2  -4   50.63    3.65
  -6   2  -4   53.91    3.44
  -6   2  -4   53.18    2.41
   6  -2  -4   53.54    3.62
  -6  -2  -4   54.89    3.36
   6   2  -4   51.62    3.57
  -6   2   4   52.91    3.66
  -6  -2   5    6.22    1.51
  -6   2  -5    6.95    1.67
  -6   2  -5    6.82    1.64
   6  -2  -5    8.02    1.64
   6   2   5    4.39    1.51
  -6  -2  -5    4.85    1.36
   6   2  -5    8.24    1.72
  -6   2   5    7.00    1.63
   6   2   6   57.25    3.78
  -6   2  -6   64.46    4.04
  -6   2  -6   60.41    3.97
   6  -2  -6   68.71    4.19
  -6  -2   6   67.54    4.30
  -6  -2  -6   62.43    3.86
   6   2  -6   59.98    3.99
  -6   2   6   63.88    4.07
   6   2   7   19.82    1.57
  -6  -2   7   23.14    2.32
  -6   2  -7   15.57    2.19
  -6   2  -7   19.99    2.10
   6  -2  -7   20.53    2.54
  -6  -2  -7   20.18    1.88
   6   2  -7   17.86    2.22
  -6   2   7   22.21    2.57
   6   2   8    1.60    1.06
  -6   2  -8    4.38    1.82
  -6   2  -8    3.91    1.65
   6  -2  -8    1.81    1.40
  -6  -2   8    2.67    1.16
  -6  -2  -8    2.10    0.83
   6   2  -8    4.46    1.47
  -6   2   8    4.22    1.03
  -6  -2   9   -1.90    1.66
  -6   2  -9    2.32    1.30
  -6   2  -9   -0.01    1.55
   6  -2  -9    1.27    1.30
   6   2  -9    2.17    1.50
  -6   2   9    5.42    1.66
  -6  -2  10   11.50    2.29
  -6   2 -10   12.33    1.86
  -6   2 -10   12.41    1.73
   6  -2 -10   11.99    1.76
   6   2 -10   13.57    2.03
  -6   2  10   10.81    1.56
  -6  -2  11    5.91    2.07
   6   2 -11    8.06    1.94
  -6   2  11    8.11    2.06
   6   3   0   -0.70    0.63
  -6   3   0    0.84    1.34
  -6   3   0    1.03    1.43
   6   3   0   -0.46    1.27
  -6  -3   0    2.77    1.30
   6   3   1   42.95    2.06
   6   3   1   44.47    2.48
  -6  -3   1   35.10    2.48
  -6   3  -1   45.04    2.98
  -6   3  -1   48.13    3.50
  -6  -3  -1   46.27    3.15
   6   3  -1   37.58    2.17
   6   3  -1   50.31    3.29
  -6   3   1   47.79    3.38
  -6   3   1   47.92    3.54
   6   3   2    1.72    0.48
   6   3   2    3.35    1.27
  -6  -3   2    4.27    1.16
  -6   3  -2    2.40    1.62
  -6   3  -2    2.05    1.58
  -6  -3  -2    0.96    1.26
   6   3  -2    0.16    1.53
  -6   3   2    1.68    1.58
  -6   3   2    5.05    1.69
   6   3   3   18.57    2.10
  -6  -3   3   14.68    2.22
  -6   3  -3   17.85    1.72
  -6   3  -3   16.51    1.66
  -6  -3  -3   16.78    1.81
   6   3  -3   20.36    2.33
  -6   3   3   22.53    2.50
  -6   3   3   21.88    2.32
   6   3   4    9.06    1.34
  -6   3  -4    8.19    1.88
  -6   3  -4    6.25    1.80
  -6  -3   4    8.59    1.45
  -6  -3  -4    7.08    1.32
   6   3  -4    8.69    1.83
  -6   3   4    7.09    1.48
  -6   3   4    7.76    1.74
   6   3   5   14.05    1.55
  -6  -3   5   15.76    1.99
  -6   3  -5   18.77    1.71
  -6   3  -5   13.05    2.15
  -6   3  -5   14.43    1.99
   6  -3  -5   17.40    2.12
  -6  -3  -5   14.86    1.55
   6   3  -5   15.35    1.70
  -6   3   5   13.72    2.14
   6   3   6   40.46    2.54
  -6   3  -6   42.45    3.11
  -6   3  -6   38.61    3.14
   6  -3  -6   39.44    3.19
  -6  -3   6   40.70    3.21
   6   3  -6   38.30    3.23
  -6   3   6   42.60    3.47
  -6  -3  -6   34.37    2.54
   6   3   7   17.05    1.40
  -6  -3   7   19.69    2.30
  -6   3  -7   21.91    2.30
  -6   3  -7   23.59    2.25
   6  -3  -7   24.12    2.23
  -6  -3  -7   17.34    1.72
   6   3  -7   20.07    2.41
  -6   3   7   20.25    2.23
  -6  -3   8   26.97    3.16
  -6   3  -8   39.32    2.98
  -6   3  -8   40.58    3.04
   6  -3  -8   34.07    2.91
   6   3  -8   36.11    3.04
  -6   3   8   33.47    2.76
  -6  -3   9    3.95    1.92
  -6   3  -9   10.95    1.78
  -6   3  -9   12.38    1.64
   6  -3  -9    6.13    1.49
   6   3  -9    8.57    1.95
  -6  -3  10    8.43    2.13
  -6   3 -10   12.24    1.84
  -6   3 -10   12.22    1.70
   6   3 -10    7.41    2.14
  -6   3  10   11.56    2.25
  -6  -3  11   -1.25    1.16
   6   3 -11   -1.56    1.58
  -6   3  11   -0.87    1.60
   6   4   0   41.55    2.91
  -6   4   0   41.98    3.34
  -6   4   0   37.40    2.98
   6   4   0   31.53    2.16
   6   4   1   26.62    2.22
  -6   4  -1   24.47    2.64
  -6   4  -1   27.83    2.61
   6   4   1   18.34    1.45
   6   4  -1   26.43    2.34
  -6   4   1   23.14    2.01
  -6   4   1   23.68    2.41
   6   4   2  141.45    7.30
  -6   4  -2  145.90    8.42
  -6   4  -2  131.55    7.88
   6   4  -2  131.03    7.53
  -6   4   2  143.23    8.23
  -6   4   2  138.45    8.36
   6   4   3   38.29    2.35
  -6   4  -3   38.24    3.24
  -6   4  -3   40.37    3.15
   6   4   3   28.93    1.54
  -6   4   3   39.83    3.32
  -6   4   3   36.53    3.12
   6   4  -3   37.53    2.45
   6   4   4  127.64    6.49
  -6  -4   4  124.86    7.27
  -6   4  -4  134.48    7.96
  -6   4  -4  127.31    7.48
   6   4  -4  133.81    7.80
  -6   4   4  137.47    8.23
  -6   4   4  131.05    8.10
   6   4   5   38.50    2.33
  -6  -4   5   39.06    3.29
  -6   4  -5   32.36    2.73
  -6   4  -5   45.11    3.21
  -6   4  -5   33.78    3.22
  -6   4   5   42.56    2.92
  -6   4   5   38.90    3.21
   6   4  -5   43.88    3.34
   6   4   6   80.63    4.25
  -6  -4   6   87.42    5.58
  -6   4  -6   81.84    5.28
  -6   4  -6   85.40    5.28
   6  -4  -6   87.86    5.43
   6   4  -6   82.84    5.37
  -6   4   6   81.01    5.28
   6   4   7    4.54    0.82
  -6  -4   7    3.56    1.93
  -6   4  -7    6.65    1.61
  -6   4  -7    9.29    1.77
   6  -4  -7    6.03    1.55
   6   4  -7    7.20    1.37
  -6   4   7    8.24    1.53
  -6  -4   8   -3.16    1.71
  -6   4  -8    2.18    1.46
  -6   4  -8    3.47    1.38
   6  -4  -8    2.58    1.24
   6   4  -8    1.13    1.60
  -6   4   8    2.61    1.17
  -6  -4   9    5.07    2.04
  -6   4  -9    4.84    1.84
  -6   4  -9    6.12    1.65
   6  -4  -9    3.46    1.37
   6   4  -9    5.85    1.84
  -6   4   9    5.18    1.37
  -6  -4  10   10.71    2.49
  -6   4 -10   14.96    2.12
  -6   4 -10   13.12    2.03
   6   4 -10   21.48    2.57
  -6  -4  11    4.33    1.55
   6   4 -11    6.42    2.02
  -6   5   0   -0.81    1.45
  -6   5   0   -1.48    1.66
   6   5   0   -0.96    1.40
   6   5   1   21.73    2.16
  -6   5  -1   19.51    2.67
  -6   5  -1   24.51    2.59
   6   5  -1   23.63    2.41
  -6   5   1   19.09    2.61
  -6   5   1   22.42    2.52
   6   5   2   68.79    3.95
  -6   5  -2   73.80    4.94
  -6   5  -2   66.60    4.95
   6   5  -2   62.45    3.69
  -6   5   2   71.18    4.93
  -6   5   2   65.59    4.56
   6   5   3    7.68    1.41
  -6   5  -3    8.07    1.98
  -6   5  -3    9.24    1.45
   6   5   3    4.46    0.78
   6   5  -3    7.44    1.83
  -6   5   3    4.96    1.83
  -6   5   3    7.94    1.91
   6   5   4   45.54    2.84
  -6   5  -4   45.69    3.53
  -6   5  -4   44.41    3.66
   6   5  -4   46.75    3.76
  -6   5   4   45.03    3.81
  -6   5   4   47.59    3.63
   6   5   5    9.73    1.43
  -6   5  -5   12.61    1.90
  -6   5  -5   10.46    2.12
   6   5  -5   11.40    1.50
  -6   5   5   11.44    2.01
  -6   5   5    4.46    1.84
   6   5   6   25.54    1.68
  -6  -5   6   15.92    1.93
  -6   5  -6   24.34    2.00
  -6   5  -6   29.35    2.90
   6   5  -6   25.78    2.80
  -6   5   6   24.74    2.38
  -6  -5   7    4.69    1.73
  -6   5  -7    1.63    1.66
   6  -5  -7    1.44    1.32
   6   5  -7    0.74    1.73
  -6   5   7    0.91    1.35
  -6  -5   8   12.79    1.79
  -6   5  -8   12.39    1.98
  -6   5  -8   11.40    2.14
   6  -5  -8   10.28    1.76
   6   5  -8   13.42    2.19
  -6   5   8   12.40    1.67
  -6  -5   9    0.33    1.72
  -6   5  -9    2.43    1.47
  -6   5  -9   -0.44    1.48
   6   5  -9    0.63    1.67
  -6  -5  10    1.20    1.91
  -6   5 -10    1.87    1.63
  -6   5 -10    3.23    2.00
   6   5 -10    4.17    1.80
  -6   6   0   89.75    5.72
  -6   6   0   90.40    5.06
   6   6   0   89.60    4.64
   6   6   1   26.42    2.25
  -6   6  -1   19.65    2.74
  -6   6  -1   21.49    2.53
   6   6  -1   22.67    1.87
  -6   6   1   15.25    2.73
  -6   6   1   17.26    2.55
  -6   6  -2  149.74    7.95
  -6   6  -2  134.99    7.84
   6   6   2  152.34    8.13
   6   6  -2  147.86    8.66
  -6   6   2  144.95    9.23
  -6   6   2  146.22    8.81
   6   6   3   11.83    1.63
  -6   6  -3   15.08    2.50
  -6   6  -3   14.33    2.28
  -6   6   3   14.33    2.33
  -6   6   3   14.96    2.16
   6   6  -3   15.69    1.75
   6   6   4   17.18    1.95
  -6   6  -4   14.23    2.44
   6   6  -4   15.31    2.50
  -6   6   4   14.15    2.33
  -6   6   4   15.94    2.27
   6   6   5   -0.26    1.12
  -6   6  -5    2.90    1.62
   6   6  -5   -1.66    1.20
  -6   6   5    0.76    1.33
  -6   6   5    1.66    1.45
   6   6   6   21.41    1.87
  -6   6  -6   25.21    2.96
   6   6  -6   24.74    2.88
  -6   6   6   23.50    2.67
  -6   6   6   23.94    2.45
  -6   6  -7    6.77    2.04
   6  -6  -7    4.94    1.47
   6   6  -7    4.55    1.92
  -6   6   7    4.31    1.35
  -6   6  -8   15.16    2.37
   6  -6  -8    5.40    2.09
   6   6  -8   13.37    2.42
  -6   6  -9    6.84    2.11
   6   6  -9    4.61    2.11
  -6   6 -10   28.56    3.37
   6   6 -10   44.16    3.73
  -6   7   0    0.56    1.67
  -6   7   0   -0.21    1.61
   6   7   0    1.44    1.43
   6   7   1    2.16    1.42
  -6   7  -1    3.19    1.20
  -6   7  -1    2.78    1.20
   6   7  -1    0.33    1.58
  -6   7   1   -0.27    1.69
  -6   7   1    2.69    1.78
   6   7   2    4.18    1.48
  -6   7  -2    5.66    1.36
  -6   7  -2    4.55    1.95
   6   7  -2    3.52    1.82
  -6   7   2    3.91    1.88
  -6   7   2    5.32    1.83
   6   7   3    3.22    1.27
  -6   7  -3    1.00    1.98
  -6   7   3    0.50    1.79
  -6   7   3   -0.21    1.61
   6   7  -3    1.66    1.71
   6   7   4    7.33    1.41
  -6   7  -4    6.26    1.64
   6   7  -4    2.43    1.39
  -6   7   4    6.36    1.80
  -6   7   4    8.05    1.91
   6   7   5    5.13    1.11
  -6   7  -5    8.52    2.18
   6   7  -5    5.36    2.18
  -6   7   5    6.44    1.86
  -6   7   5    4.98    1.65
  -6   7  -6    9.25    2.38
   6   7  -6   16.35    2.39
  -6   7   6    9.22    2.38
  -6   7   6    5.07    2.22
  -6   7  -7    3.44    1.92
   6   7  -7    4.84    1.87
  -6   7   7    4.07    1.13
  -6   7   7    1.31    1.31
  -6   7  -8    2.36    1.92
   6   7  -8    3.76    1.91
  -6   7  -9    1.73    1.79
   6   7  -9    2.94    1.86
  -6   8   0   41.95    2.95
  -6   8   0   42.28    4.05
   6   8   0   46.47    3.59
   6   8   1    3.46    1.67
  -6   8  -1    6.36    1.80
  -6   8  -1    2.81    1.94
  -6   8   1    3.16    1.99
  -6   8   1    2.37    1.83
   6   8  -1    5.45    1.83
   6   8   2   15.13    2.15
  -6   8  -2   17.25    2.80
   6   8  -2   15.96    2.37
  -6   8   2   19.51    2.60
  -6   8   2   16.59    2.51
   6   8   3    2.41    1.36
  -6   8  -3    4.67    2.02
   6   8  -3    3.97    1.88
  -6   8   3    0.92    1.70
  -6   8   3    1.09    1.62
   6   8   4   45.25    2.91
  -6   8  -4   42.43    3.97
   6   8  -4   42.98    4.05
  -6   8   4   41.18    3.70
  -6   8   4   37.99    3.58
   6   8   5    1.47    1.06
  -6   8  -5    0.53    1.46
   6   8  -5    6.07    2.05
  -6   8   5    2.53    1.66
  -6   8   5    2.62    1.62
  -6   8  -6   21.25    2.81
   6   8  -6   23.23    2.82
  -6   8   6    9.29    2.75
  -6   8   6    9.82    2.62
  -6   8  -7    9.04    2.36
   6   8  -7    6.77    2.21
  -6   8  -8    8.72    2.57
   6   8  -8   12.83    1.92
  -6   9   0    1.80    1.48
  -6   9   0    2.77    1.62
   6   9   1    4.57    1.68
  -6   9  -1    1.58    1.96
   6   9  -1   -0.50    1.80
  -6   9   1    5.05    1.91
  -6   9   1    3.59    1.78
   6   9   2    1.98    1.50
  -6   9  -2    0.34    1.97
  -6   9   2   -0.25    1.61
  -6   9   2    1.86    1.73
   6   9  -2    1.48    1.73
   6   9   3    5.12    1.51
  -6   9  -3    1.79    2.20
   6   9  -3    8.89    2.00
  -6   9   3    1.71    2.09
  -6   9   3    5.62    1.84
   6   9   4    5.28    1.19
  -6   9  -4    0.98    1.59
   6   9  -4   -1.24    1.85
  -6   9   4   -0.23    2.17
  -6   9   4    0.56    1.60
  -6   9  -5    1.58    2.05
   6   9  -5   -0.52    1.90
  -6   9   5    2.67    1.53
  -6   9   5    1.12    2.06
  -6   9  -6   12.32    2.27
   6   9  -6   15.70    2.06
  -6   9   6   14.76    2.25
  -6   9   6   10.70    2.10
  -6   9  -7   -1.51    1.37
   6   9  -7    2.05    1.82
   6  10   0    8.19    2.02
  -6  10   0   14.13    2.16
  -6  10   0    5.82    2.26
   6  10   1    1.13    1.58
  -6  10  -1    0.99    1.90
   6  10  -1    3.56    1.66
  -6  10   1   -0.37    1.74
  -6  10   1    0.31    1.63
   6  10   2    5.78    1.69
  -6  10  -2    6.32    2.29
   6  10  -2    5.64    2.00
  -6  10   2    3.10    1.97
  -6  10   2    5.70    2.11
   6  10   3    1.67    1.41
  -6  10  -3    0.93    1.99
   6  10  -3   -1.00    1.62
  -6  10   3   -0.92    1.61
  -6  10   3    0.43    1.56
  -6  10  -4   30.21    3.61
   6  10  -4   30.18    3.15
  -6  10   4   21.16    3.18
  -6  10   4   24.09    3.00
  -6  10  -5    3.21    2.23
   6  10  -5    4.68    2.21
  -6  10   5    3.29    1.66
  -6  10   5    4.17    1.83
   6  11   0    0.08    1.66
  -6  11   0   -2.07    1.17
  -6  11   0   -0.19    1.81
   6  11   1    2.32    1.77
  -6  11  -1    0.70    1.95
   6  11  -1    1.68    1.28
  -6  11   1    1.31    1.73
  -6  11   1    1.60    1.86
   6  11   2   -0.54    1.47
  -6  11  -2    1.03    1.78
   6  11  -2    1.80    1.70
  -6  11   2   -1.10    1.72
  -6  11   2   -0.31    1.63
  -6  11  -3    0.65    2.04
   6  11  -3    3.28    1.85
  -6  11   3    0.37    1.89
  -6  11   3    2.66    1.75
  -7   0   0    7.09    1.38
   7   0   0    5.28    1.84
  -7   0   0    4.43    1.01
  -7   0  -1   91.26    4.73
  -7   0  -1   86.07    3.99
   7   0   1   82.15    4.49
  -7   0   1   82.68    4.27
   7   0  -1   87.83    4.89
  -7   0   1   80.20    5.30
  -7   0  -2   27.41    2.86
  -7   0  -2   26.66    2.62
  -7   0   2   30.17    1.94
  -7   0   2   23.37    2.80
   7   0  -2   30.07    2.70
  -7   0  -3    2.65    1.69
  -7   0  -3    1.12    1.48
  -7   0   3    1.92    1.13
  -7   0   3    2.88    1.66
   7   0  -3    3.90    1.64
  -7   0  -4   29.04    2.74
  -7   0  -4   28.45    2.64
  -7   0   4   22.58    2.29
  -7   0   4   27.47    2.76
   7   0  -4   25.71    2.64
  -7   0  -5    1.41    1.50
  -7   0  -5    2.42    1.78
  -7   0   5    1.02    1.20
   7   0  -5    2.40    1.52
  -7   0   5    2.40    1.54
   7   0  -6   26.85    2.53
  -7   0  -6   22.46    2.50
  -7   0  -6   23.83    2.35
  -7   0   6   20.28    2.44
  -7   0   6   24.98    2.60
  -7   0  -7    0.64    1.33
  -7   0  -7   -0.04    1.22
  -7   0   7    1.06    1.35
   7   0  -7   -0.43    1.34
  -7   0  -8    0.67    1.65
  -7   0  -8   -1.34    1.62
  -7   0   8    6.32    1.48
   7   0  -8   -0.40    1.48
  -7   0  -9    4.10    1.79
  -7   0  -9    4.11    1.40
  -7   0   9    5.69    1.31
   7   0  -9    5.10    1.67
  -7   0  10    3.77    1.81
   7   0 -10    5.57    1.65
  -7   0  11   -0.50    1.52
  -7  -1   0   -3.16    1.59
   7   1   0    0.20    1.01
  -7   1   0   -0.11    1.12
  -7   1   0   -1.10    1.28
  -7  -1   0    0.11    0.75
   7   1   1    5.12    1.69
  -7  -1   1    3.72    0.95
  -7  -1   1    3.25    1.77
  -7   1  -1    1.98    1.72
  -7   1  -1    4.17    1.36
  -7  -1  -1    3.85    0.78
  -7  -1  -1    5.18    1.68
  -7   1   1    3.37    1.70
   7   1  -1    2.32    1.18
  -7  -1   2   14.37    1.33
  -7  -1   2   11.59    2.14
  -7   1  -2    8.45    2.21
  -7   1  -2   11.15    0.85
  -7   1  -2   13.21    2.16
   7  -1  -2   13.44    1.65
   7   1   2   11.15    2.05
  -7  -1  -2   13.95    1.99
   7   1  -2   14.22    2.09
  -7   1   2    9.42    2.08
  -7  -1   3   19.79    1.89
   7   1   3   21.10    2.33
  -7  -1   3   19.91    1.88
  -7   1  -3   20.69    2.60
  -7   1  -3   21.40    2.38
   7  -1  -3   22.62    2.61
  -7  -1  -3   23.56    2.28
   7   1  -3   22.83    2.45
  -7   1   3   22.81    2.51
   7   1   4    9.50    1.93
   7  -1  -4   13.19    2.10
  -7  -1   4   12.19    1.73
  -7  -1   4   12.48    2.02
  -7   1  -4   15.16    1.99
  -7   1  -4    9.23    2.17
  -7  -1  -4   13.41    1.87
   7   1  -4   13.42    2.09
  -7   1   4   10.22    1.66
  -7   1   4   16.27    2.15
   7   1   5    5.90    1.62
  -7  -1   5    6.63    1.53
  -7  -1   5    5.96    1.85
  -7   1  -5    6.23    1.80
  -7   1  -5    7.14    1.68
   7  -1  -5    4.85    1.73
  -7  -1  -5    4.78    1.51
  -7   1   5    4.71    1.52
  -7   1   5    8.07    1.73
   7   1  -5    0.77    1.86
   7   1   6   34.89    2.48
  -7  -1   6   23.35    2.63
  -7   1  -6   31.14    3.38
   7  -1  -6   25.69    2.61
  -7  -1  -6   29.50    2.85
   7   1  -6   27.67    2.72
  -7   1   6   24.49    2.59
  -7   1   6   26.48    2.76
   7   1   7    2.32    1.63
  -7  -1   7   -0.80    1.64
  -7   1  -7    2.87    1.65
  -7   1  -7    4.60    1.84
   7  -1  -7    5.88    1.65
  -7  -1  -7    4.65    1.35
  -7   1   7    3.84    1.63
  -7   1   7    4.33    1.63
   7   1  -7    6.54    1.69
   7   1   8   23.84    2.41
  -7  -1   8   19.95    2.56
  -7   1  -8   19.35    2.50
  -7   1  -8   20.14    2.30
   7  -1  -8   26.42    2.33
  -7  -1  -8   25.04    2.10
   7   1  -8   25.15    2.50
  -7   1   8   16.74    2.04
  -7  -1   9    5.25    1.55
  -7   1  -9    0.12    1.50
  -7   1  -9    4.03    1.41
   7  -1  -9    2.57    1.56
   7   1  -9    5.46    1.62
  -7   1   9    0.25    1.19
  -7  -1  10   11.63    2.14
   7  -1 -10   15.29    2.31
   7   1 -10   13.82    2.08
  -7   1  10    6.39    1.77
  -7  -1  11    5.33    1.98
   7   1 -11    6.69    1.89
  -7   1  11    4.97    2.03
   7   2   0   65.18    4.17
  -7   2   0   65.22    4.90
  -7   2   0   70.91    4.79
  -7  -2   0   63.28    4.21
   7   2   1    1.92    1.42
  -7  -2   1    1.48    0.94
  -7  -2   1   -0.01    1.53
  -7   2  -1    0.52    1.71
  -7   2  -1    1.29    1.17
  -7   2   1    3.05    1.61
  -7  -2  -1    2.14    1.45
   7   2  -1    1.89    1.45
  -7   2   1   -0.41    1.70
   7   2   2   87.94    5.13
  -7  -2   2   78.00    5.23
  -7   2  -2   86.97    5.79
  -7   2  -2   86.53    5.72
  -7  -2   2   90.15    4.74
  -7  -2  -2   90.50    5.40
   7   2  -2   85.86    4.68
  -7   2   2   85.15    4.97
  -7   2   2   84.72    5.54
   7   2   3    9.76    1.72
  -7  -2   3    7.38    1.70
  -7  -2   3   10.66    2.08
  -7   2  -3    8.15    1.81
  -7   2  -3    7.94    2.06
   7  -2  -3   12.86    2.12
  -7  -2  -3    9.25    1.78
   7   2  -3   10.66    2.10
  -7   2   3    7.70    1.99
   7   2   4   90.84    5.19
  -7  -2   4   83.69    5.10
  -7   2  -4   84.80    5.43
  -7   2  -4   83.98    5.62
   7  -2  -4   85.92    5.52
   7   2  -4   81.91    5.11
  -7   2   4   91.60    5.76
  -7  -2  -4   89.39    5.20
  -7  -2   5   13.70    1.99
   7  -2  -5   16.45    2.16
   7   2   5   15.03    1.88
  -7   2  -5   17.35    2.07
  -7   2  -5   14.52    2.27
  -7  -2  -5   12.69    1.84
   7   2  -5   16.25    2.15
  -7   2   5   14.83    2.22
   7   2   6   35.67    2.76
  -7  -2   6   36.96    3.09
  -7   2  -6   34.83    2.94
  -7   2  -6   36.12    3.09
   7  -2  -6   40.97    3.20
   7   2  -6   35.40    2.52
  -7   2   6   33.11    3.04
  -7  -2  -6   37.94    2.86
   7   2   7   16.24    1.94
  -7   2  -7   16.20    2.07
  -7   2  -7   15.42    2.18
   7  -2  -7   12.16    2.03
  -7  -2   7   12.82    2.15
  -7  -2  -7   14.98    2.01
   7   2  -7   13.66    1.61
  -7   2   7   11.58    2.10
   7   2   8   12.58    1.40
  -7  -2   8    5.98    1.52
  -7   2  -8   14.89    2.23
  -7   2  -8    7.92    1.87
   7  -2  -8    7.75    1.93
  -7  -2  -8    6.98    1.29
   7   2  -8   10.77    2.00
  -7   2   8    7.32    1.97
  -7   2   8   15.82    1.94
  -7  -2   9   -0.19    1.52
  -7   2  -9    3.47    1.36
  -7   2  -9    2.58    1.38
   7  -2  -9    3.46    1.48
   7   2  -9    2.42    1.58
  -7   2   9   -2.11    1.66
  -7  -2  10    4.59    1.78
   7  -2 -10    0.87    1.47
   7   2 -10    5.55    1.81
  -7   2  10    4.19    1.79
  -7  -2  11   -1.63    1.60
   7   2 -11    1.29    1.60
  -7   2  11   -1.91    1.07
   7   3   0    0.16    1.03
  -7   3   0    1.41    1.73
  -7   3   0   -0.29    1.57
  -7  -3   0    1.10    1.36
   7   3   1    2.57    1.50
  -7  -3   1    4.47    1.72
  -7   3  -1    4.20    1.73
  -7   3  -1    2.06    1.93
  -7   3   1    1.89    1.83
  -7   3   1    0.73    1.67
  -7  -3  -1    2.44    1.53
   7   3  -1    1.39    1.56
   7   3   2   12.91    1.83
  -7  -3   2    9.92    1.61
  -7   3  -2   11.48    1.60
  -7   3  -2   14.43    2.31
  -7  -3  -2   14.15    1.92
   7   3  -2   14.07    2.10
  -7   3   2    9.68    2.32
  -7   3   2   13.84    2.15
   7   3   3    6.88    1.59
  -7  -3   3    7.02    1.44
  -7   3  -3    4.57    2.04
  -7   3  -3    4.05    1.35
  -7   3   3    5.71    2.16
  -7   3   3    8.22    1.92
  -7  -3  -3    7.00    1.53
   7   3  -3    4.98    1.83
   7   3   4   46.30    3.03
  -7  -3   4   45.31    3.31
  -7   3  -4   33.48    2.53
  -7   3  -4   46.03    3.68
  -7   3  -4   46.20    3.41
   7  -3  -4   42.28    3.52
  -7  -3  -4   43.13    3.46
   7   3  -4   41.76    3.47
  -7   3   4   43.07    3.57
   7   3   5   10.17    1.46
  -7  -3   5    9.55    1.75
  -7   3  -5    7.32    2.00
  -7   3  -5    6.20    1.90
   7  -3  -5   10.57    1.92
   7   3  -5   10.11    2.14
  -7  -3  -5    8.73    1.88
  -7   3   5    9.99    2.03
   7   3   6   12.32    1.57
  -7  -3   6   17.32    2.20
  -7   3  -6   16.32    2.28
  -7   3  -6   14.16    2.20
   7  -3  -6   16.97    2.21
  -7  -3  -6   14.71    1.61
   7   3  -6   15.08    2.21
  -7   3   6   14.11    2.25
   7   3   7    5.74    1.16
  -7  -3   7    6.02    1.74
  -7   3  -7    7.60    1.85
  -7   3  -7    4.46    1.65
   7  -3  -7    7.41    1.66
  -7  -3  -7    5.06    1.09
   7   3  -7    6.94    1.83
  -7   3   7    6.22    1.65
  -7  -3   8   15.14    2.28
  -7   3  -8   17.80    2.29
  -7   3  -8   19.29    2.28
   7  -3  -8   14.67    2.14
   7   3  -8   18.03    2.40
  -7   3   8   13.28    2.10
  -7  -3   9    3.68    1.87
  -7   3  -9    6.36    1.78
  -7   3  -9    6.54    1.58
   7  -3  -9    6.19    1.93
   7   3  -9    6.66    1.92
  -7  -3  10   20.69    2.69
  -7   3 -10   24.17    2.54
  -7   3 -10   17.93    2.42
   7   3 -10   23.87    2.86
  -7   3  10   21.02    2.78
   7   4   0  120.18    6.93
  -7   4   0  119.44    7.31
  -7   4   0  115.84    7.59
   7   4   1    2.71    0.69
   7   4   1    0.61    1.42
  -7   4  -1    4.86    1.91
  -7   4  -1    5.49    1.38
   7   4  -1    1.91    1.56
  -7   4   1    1.85    1.22
  -7   4   1    4.72    1.34
   7   4   2   54.42    3.61
  -7   4  -2   55.94    4.56
  -7   4  -2   51.05    4.11
   7   4  -2   54.99    3.78
  -7   4   2   56.13    4.49
  -7   4   2   58.36    4.31
   7   4   3    9.59    1.77
  -7   4  -3   14.20    2.33
  -7   4  -3   11.85    2.15
   7   4  -3   14.43    2.17
  -7   4   3   12.88    1.88
  -7   4   3   15.56    2.18
   7   4   4   51.69    3.20
  -7  -4   4   43.12    3.45
  -7   4  -4   44.06    3.59
  -7   4  -4   44.52    3.10
   7   4  -4   43.61    3.61
  -7   4   4   39.32    3.92
  -7   4   4   49.54    3.84
   7   4   5    5.92    1.25
  -7  -4   5    1.83    1.72
  -7   4  -5    7.60    1.46
  -7   4  -5    4.52    1.77
   7  -4  -5    3.35    1.80
   7   4  -5    4.95    1.93
  -7   4   5    7.50    1.77
   7   4   6   23.07    1.81
  -7  -4   6   20.77    2.51
  -7   4  -6   27.16    2.65
  -7   4  -6   21.65    2.52
   7  -4  -6   21.36    2.51
   7   4  -6   20.26    2.63
  -7   4   6   18.83    2.55
   7   4   7    3.06    0.95
  -7  -4   7    6.12    1.35
  -7   4  -7    3.28    1.63
  -7   4  -7    3.93    1.74
   7  -4  -7    3.76    1.62
   7   4  -7    3.98    1.85
  -7   4   7    4.65    1.64
  -7  -4   8   18.12    2.79
  -7   4  -8   26.37    2.76
  -7   4  -8   25.59    2.64
   7  -4  -8   22.45    2.37
   7   4  -8   23.08    2.77
  -7   4   8   20.60    2.28
  -7  -4   9    2.36    1.83
  -7   4  -9    3.17    1.73
  -7   4  -9    3.98    1.60
   7  -4  -9    2.26    1.43
   7   4  -9    4.28    1.73
  -7   4   9    4.56    1.36
  -7  -4  10    9.36    2.24
  -7   4 -10    9.02    1.88
  -7   4 -10    7.10    1.85
   7   4 -10    7.27    2.18
  -7   5   0    2.35    1.64
  -7   5   0   -1.84    1.52
   7   5   0    0.34    1.35
  -7   5  -1   12.16    1.78
  -7   5  -1   12.02    2.22
   7   5   1   11.94    1.95
   7   5  -1   10.43    2.03
  -7   5   1   11.49    1.69
  -7   5   1   11.91    1.81
   7   5   2   17.82    2.04
  -7   5  -2   15.92    2.78
  -7   5  -2   17.18    2.03
   7   5  -2   15.87    2.26
  -7   5   2   18.04    2.66
  -7   5   2   23.29    2.47
   7   5   3    7.27    1.53
  -7   5  -3    9.80    1.60
  -7   5  -3   12.12    1.78
   7   5  -3   10.29    2.10
  -7   5   3   12.29    2.25
  -7   5   3   13.06    2.20
   7   5   4    4.78    1.37
  -7   5  -4    5.92    1.96
  -7   5  -4    5.70    2.10
  -7   5   4    9.86    2.02
  -7   5   4    6.26    1.94
   7   5  -4    6.51    2.14
   7   5   5    6.39    1.24
  -7   5  -5    2.77    1.74
  -7   5  -5    4.09    1.95
   7   5  -5    4.64    1.89
  -7   5   5    2.97    2.01
  -7   5   5    6.34    1.81
   7   5   6   10.16    1.37
  -7   5  -6   15.70    2.31
  -7   5  -6   15.58    2.28
   7  -5  -6   19.62    2.68
   7   5  -6   13.54    2.39
  -7   5   6   12.30    2.16
  -7  -5   7    5.08    1.37
  -7   5  -7    3.23    1.85
  -7   5  -7    3.84    1.72
   7  -5  -7    6.05    2.00
   7   5  -7    0.12    1.79
  -7   5   7    3.80    1.89
  -7  -5   8    4.68    2.00
  -7   5  -8    4.38    2.10
  -7   5  -8    7.21    1.90
   7  -5  -8    5.14    1.62
   7   5  -8    8.86    2.02
  -7   5   8    6.15    1.50
  -7  -5   9    4.27    1.95
  -7   5  -9    3.88    1.73
  -7   5  -9    1.54    1.64
   7   5  -9    2.69    1.77
  -7  -5  10   10.54    2.58
  -7   5 -10   19.70    2.78
  -7   5 -10   14.11    2.45
   7   5 -10   18.69    2.71
  -7   6   0  137.55    9.14
  -7   6   0  142.40    8.67
   7   6   0  139.90    8.20
  -7   6  -1    2.00    1.45
  -7   6  -1    3.28    1.79
   7   6   1    4.83    1.62
   7   6  -1    6.13    1.84
  -7   6   1    2.49    2.04
  -7   6   1    7.34    1.84
   7   6   2   53.66    3.60
  -7   6  -2   47.46    3.50
  -7   6  -2   50.01    3.29
   7   6  -2   51.57    3.75
  -7   6   2   45.83    3.95
  -7   6   2   46.57    4.28
   7   6   3    1.69    1.33
  -7   6  -3    6.05    1.96
  -7   6  -3    2.37    1.80
   7   6  -3    3.67    1.70
  -7   6   3    1.77    1.79
  -7   6   3    2.43    1.91
   7   6   4   84.60    5.10
  -7   6  -4   92.86    5.50
  -7   6  -4   82.88    5.00
   7   6  -4   89.90    5.30
  -7   6   4   94.06    6.58
  -7   6   4   84.47    6.17
   7   6   5    2.20    1.05
  -7   6  -5    1.67    1.33
  -7   6  -5    2.54    1.75
   7   6  -5   -0.18    1.70
  -7   6   5    1.83    1.76
  -7   6   5    0.38    1.60
  -7   6  -6   15.67    2.48
  -7   6  -6   17.55    2.63
   7   6  -6   15.71    2.62
  -7   6   6   18.02    1.95
  -7   6   6   14.11    2.37
  -7   6  -7    1.35    1.60
  -7   6  -7   -1.23    1.66
   7  -6  -7    0.33    1.35
   7   6  -7    2.39    1.31
  -7   6   7    0.18    1.33
  -7   6  -8   47.93    3.89
  -7   6  -8   33.81    3.62
   7   6  -8   41.66    3.72
  -7   6  -9    3.17    1.76
  -7   6  -9    0.28    1.63
   7   6  -9    0.07    1.80
   7   7   0   -1.59    1.44
  -7   7   0    0.35    1.69
  -7   7   0    1.20    1.51
   7   7   1    2.87    1.51
  -7   7  -1    0.10    1.90
  -7   7  -1    1.34    1.76
   7   7  -1    0.18    1.71
  -7   7   1    3.31    1.88
  -7   7   1    2.42    1.71
   7   7   2    3.08    1.57
  -7   7  -2    6.81    2.08
  -7   7  -2    5.57    2.04
  -7   7   2    7.38    2.08
  -7   7   2    5.41    1.88
   7   7  -2    4.10    1.88
   7   7   3    2.34    1.29
  -7   7  -3   -1.48    2.06
  -7   7  -3    2.21    1.79
   7   7  -3    1.46    1.64
  -7   7   3   -0.21    1.55
  -7   7   3   -1.28    1.74
   7   7   4    7.40    1.84
  -7   7  -4    7.90    1.65
  -7   7  -4    7.68    1.74
   7   7  -4   10.39    1.68
  -7   7   4   12.29    2.38
  -7   7   4   10.00    2.04
   7   7   5   -0.10    1.27
  -7   7  -5    5.66    1.77
  -7   7  -5    1.37    1.86
   7   7  -5    0.67    1.94
  -7   7   5    3.04    1.57
  -7   7   5   -1.57    1.69
  -7   7  -6   15.47    2.33
  -7   7  -6   18.40    2.70
   7   7  -6   16.38    2.11
  -7   7   6   16.27    2.58
  -7   7   6   11.15    2.28
  -7   7  -7    4.61    1.83
  -7   7  -7    6.16    2.03
   7  -7  -7    1.89    2.00
   7   7  -7    7.72    2.17
  -7   7   7    4.11    1.64
  -7   7  -8   34.12    3.59
  -7   7  -8   38.91    4.04
   7   7  -8   44.33    3.99
   7   8   0   39.09    3.04
  -7   8   0   27.31    3.35
  -7   8   0   25.75    3.23
   7   8   1    0.72    1.56
  -7   8  -1    3.50    1.46
  -7   8  -1    2.85    1.85
   7   8  -1    2.24    1.71
  -7   8   1   -0.55    1.88
  -7   8   1    5.42    1.75
   7   8   2   28.19    2.66
  -7   8  -2   28.18    3.37
  -7   8  -2   26.41    3.04
   7   8  -2   30.35    3.01
  -7   8   2   24.41    3.33
  -7   8   2   26.44    2.99
   7   8   3    2.21    1.43
  -7   8  -3    4.69    1.93
  -7   8  -3    5.21    1.95
   7   8  -3    3.55    1.85
  -7   8   3    4.43    1.75
  -7   8   3    3.99    1.93
   7   8   4   49.84    3.38
  -7   8  -4   53.70    4.49
  -7   8  -4   48.28    4.62
   7   8  -4   51.54    4.30
  -7   8   4   49.16    4.42
  -7   8   4   43.51    4.21
  -7   8  -5    3.58    1.90
  -7   8  -5    4.56    2.03
   7   8  -5    2.22    1.93
  -7   8   5    3.68    1.92
  -7   8   5    1.56    1.66
  -7   8  -6   12.44    2.61
  -7   8  -6   16.51    2.35
   7   8  -6    9.56    2.49
  -7   8   6    6.47    2.21
  -7   8   6    7.50    2.01
  -7   8  -7    0.58    1.67
  -7   8  -7    3.27    1.95
   7   8  -7    2.36    1.94
  -7   9   0    5.57    1.95
  -7   9   0    4.01    1.83
   7   9   0   -0.76    1.64
   7   9   1    4.04    1.85
  -7   9  -1    4.00    1.49
  -7   9  -1   12.90    2.25
   7   9  -1   10.81    2.04
  -7   9   1    5.83    2.13
  -7   9   1    2.35    1.99
   7   9   2    2.88    1.85
  -7   9  -2   -1.53    1.42
  -7   9  -2   -0.33    1.68
   7   9  -2    1.91    1.71
  -7   9   2    2.66    1.75
  -7   9   2    1.27    1.69
   7   9   3    1.92    1.47
  -7   9  -3   -1.31    1.86
  -7   9  -3    1.49    1.97
   7   9  -3    3.66    1.72
  -7   9   3    0.42    1.84
  -7   9   3    4.40    1.69
   7   9   4    2.77    1.35
  -7   9  -4    1.76    1.97
  -7   9  -4    1.06    2.12
   7   9  -4    1.75    2.00
  -7   9   4    2.85    1.76
  -7   9   4    5.07    1.93
  -7   9  -5    2.47    2.07
   7   9  -5    6.82    2.03
  -7   9   5    2.92    1.91
  -7   9   5    3.63    1.78
  -7   9  -6   -2.40    1.85
   7   9  -6    2.81    1.86
  -7   9   6    0.89    1.50
   7  10   0   21.33    2.71
  -7  10   0   24.93    3.29
  -7  10   0   24.59    3.10
   7  10   1    0.79    1.64
  -7  10  -1    2.51    1.97
  -7  10  -1    0.73    1.76
   7  10  -1    2.67    1.74
  -7  10   1    1.55    1.79
  -7  10   1    1.00    1.92
   7  10   2   -0.29    1.57
  -7  10  -2    2.41    1.86
  -7  10  -2    3.26    1.97
   7  10  -2    3.70    1.74
  -7  10   2    1.25    1.85
  -7  10   2    2.11    1.70
   7  10   3    4.78    1.55
  -7  10  -3   -0.57    2.00
  -7  10  -3    5.79    1.59
   7  10  -3    4.02    1.37
  -7  10   3    2.65    2.02
  -7  10   3    4.49    1.85
  -7  10  -4    2.75    1.89
  -7  10  -4    2.88    1.52
   7  10  -4    1.41    2.01
  -7  10   4    7.05    1.84
  -7  10   4    1.18    1.90
  -8   0   0   12.62    2.25
  -8   0   0   11.53    1.32
   8   0   0   14.54    1.73
  -8   0  -1    1.78    1.64
   8   0   1    2.66    1.65
  -8   0   1    0.19    0.84
  -8   0   1    0.56    1.25
  -8   0  -1    0.74    0.70
   8   0  -1    1.76    1.73
  -8   0  -2   46.69    3.57
   8   0   2   45.91    3.72
  -8   0   2   40.86    2.66
  -8   0   2   37.72    2.98
   8   0  -2   40.83    3.05
  -8   0   3    1.38    1.11
  -8   0  -3    3.10    1.67
  -8   0  -3    2.55    1.28
  -8   0   3   -0.58    1.66
   8   0  -3    3.41    1.69
  -8   0  -4   47.44    3.69
  -8   0   4   47.32    3.26
  -8   0   4   45.79    3.08
   8   0  -4   50.02    3.25
  -8   0  -4   47.13    4.05
   8   0  -5    0.12    1.52
  -8   0  -5    0.82    1.37
  -8   0  -5    1.05    1.52
  -8   0   5   -1.14    1.18
  -8   0   5    0.18    1.12
  -8   0  -6   55.26    3.94
  -8   0  -6   50.58    4.01
  -8   0   6   37.23    3.48
  -8   0   6   49.92    4.11
   8   0  -6   49.63    3.24
  -8   0  -7    4.17    1.52
  -8   0  -7    3.99    1.66
   8   0  -7    3.31    1.72
  -8   0   7    4.12    1.59
  -8   0  -8    7.24    1.58
  -8   0  -8    3.58    2.07
  -8   0   8    5.10    1.68
   8   0  -8    2.02    1.67
  -8   0   9    1.40    1.46
   8   0  -9   -1.26    1.37
  -8   0  10    2.60    1.52
   8   0 -10   -0.15    1.54
  -8   1   0   -0.55    0.88
  -8  -1   0   -0.10    1.66
  -8   1   0   -1.76    1.67
  -8   1   0   -0.02    0.79
  -8  -1   0    2.59    0.89
   8   1   0    2.76    1.57
   8   1   1   36.00    3.26
  -8  -1   1   31.32    2.26
  -8  -1   1   37.94    3.22
  -8   1  -1   26.87    1.91
  -8   1  -1   34.07    3.62
   8  -1  -1   35.43    2.56
  -8   1  -1   37.30    3.35
  -8  -1  -1   36.28    3.42
   8   1  -1   35.01    2.61
  -8   1   1   29.92    2.20
  -8   1   1   33.90    2.59
   8  -1  -2    2.97    1.59
  -8  -1   2   -1.08    1.21
  -8   1  -2   -0.07    1.66
  -8   1  -2   -0.98    1.80
  -8   1  -2    0.59    0.49
  -8  -1   2    1.64    0.90
   8   1   2   -1.51    1.55
  -8  -1  -2   -0.38    1.56
   8   1  -2   -1.19    1.21
  -8   1   2    0.96    0.96
  -8   1   2    0.67    1.64
   8   1   3   21.69    2.49
  -8  -1   3   20.35    1.95
  -8  -1   3   19.84    2.73
  -8   1  -3   19.75    2.83
  -8   1  -3   19.20    2.65
   8  -1  -3   24.32    2.78
  -8  -1  -3   21.38    2.46
   8   1  -3   22.80    2.00
  -8   1   3   19.75    2.05
  -8   1   3   18.31    2.54
  -8  -1   4    3.14    1.26
  -8  -1   4    3.24    1.71
  -8   1  -4    0.09    1.66
   8  -1  -4    2.44    1.69
   8   1   4    2.15    1.58
  -8   1  -4    3.39    1.72
   8   1  -4    3.97    1.68
  -8  -1  -4    3.99    1.47
  -8   1   4   -0.56    1.17
  -8   1   4    0.39    1.82
   8  -1  -5   18.67    2.56
   8   1   5   21.86    2.31
  -8  -1   5   16.66    2.05
  -8  -1   5   21.15    2.60
  -8   1  -5   18.54    2.46
  -8   1  -5   21.22    2.47
  -8  -1  -5   17.44    2.61
   8   1  -5   21.08    1.95
  -8   1   5   15.71    2.06
  -8   1   5   15.01    2.45
  -8   1  -6    8.73    1.77
  -8   1  -6    7.41    1.95
   8  -1  -6    8.96    1.92
   8   1   6    6.87    1.74
  -8  -1   6    4.98    1.61
  -8  -1  -6    7.26    1.63
   8   1  -6    5.42    1.87
  -8   1   6    6.02    1.66
  -8   1   6    7.13    1.93
   8   1   7   18.95    2.53
  -8  -1   7   15.75    2.32
  -8   1  -7   21.41    2.37
  -8   1  -7   22.41    2.49
   8  -1  -7   17.47    2.55
  -8  -1  -7   17.39    2.07
   8   1  -7   16.87    2.34
  -8   1   7   15.32    2.30
  -8   1   7   17.31    2.42
   8  -1  -8   25.04    2.67
   8   1   8   30.49    2.47
  -8   1  -8   24.09    2.75
  -8   1  -8   30.03    3.34
  -8  -1   8   21.41    2.70
  -8  -1  -8   22.22    2.72
   8   1  -8   22.52    2.75
  -8   1   8   18.01    2.68
  -8  -1   9    5.36    1.98
  -8   1  -9   10.14    1.87
  -8   1  -9    8.71    2.42
   8  -1  -9   10.23    2.01
   8   1  -9    8.41    2.04
  -8   1   9    4.81    1.96
  -8  -1  10    1.24    1.23
   8  -1 -10    0.73    1.60
   8   1 -10    2.15    1.68
  -8   1  10    2.72    1.64
  -8  -2   0    9.53    2.16
   8   2   0   11.88    1.59
  -8   2   0   13.76    2.41
  -8   2   0   15.53    2.62
   8   2   1    8.93    1.50
  -8   2  -1    7.81    1.67
  -8   2  -1    8.13    1.54
  -8  -2   1    5.32    2.04
  -8  -2  -1    6.45    1.82
   8   2  -1    7.51    2.00
  -8   2   1    4.29    2.04
  -8   2   1    8.15    2.22
   8   2   2   63.01    4.02
   8  -2  -2   56.07    3.56
  -8  -2   2   56.90    3.64
  -8   2  -2   58.66    4.64
  -8   2  -2   53.39    4.46
  -8  -2  -2   55.30    4.05
   8   2  -2   51.85    3.49
  -8   2   2   51.17    3.59
  -8   2  -3   70.88    5.42
   8   2   3   79.22    5.12
  -8  -2   3   69.42    4.39
  -8   2  -3   73.43    4.47
   8  -2  -3   79.50    5.41
  -8  -2   3   71.05    5.06
  -8  -2  -3   73.51    5.00
   8   2  -3   78.79    5.40
  -8   2   3   72.40    5.28
   8  -2  -4    8.11    2.03
   8   2   4    6.04    1.83
  -8  -2   4    7.38    1.95
  -8   2  -4    9.52    2.11
  -8   2  -4    7.74    1.91
  -8  -2  -4    9.32    1.76
   8   2  -4    6.01    1.50
  -8   2   4    7.21    2.04
  -8   2  -5   29.63    3.21
   8   2   5   33.15    2.75
  -8  -2   5   26.59    2.81
  -8   2  -5   29.96    2.98
   8  -2  -5   30.84    3.11
  -8  -2  -5   30.59    2.85
   8   2  -5   26.66    2.97
  -8   2   5   30.72    2.51
  -8   2  -6   60.38    4.47
  -8   2  -6   61.28    4.52
   8  -2  -6   53.07    4.28
  -8  -2   6   58.54    4.22
   8   2   6   62.35    4.09
  -8  -2  -6   56.70    4.58
   8   2  -6   66.42    4.53
  -8   2   6   53.51    4.02
  -8   2   6   56.64    4.43
   8   2   7   32.69    2.73
  -8  -2   7   24.10    3.08
  -8   2  -7   35.83    3.34
  -8   2  -7   35.47    3.67
   8  -2  -7   36.01    3.11
  -8  -2  -7   31.38    2.71
   8   2  -7   35.23    3.09
  -8   2   7   32.87    3.20
  -8   2   7   25.85    3.08
  -8  -2   8    2.62    1.55
  -8   2  -8    0.62    1.67
  -8   2  -8    1.18    1.53
   8  -2  -8    2.21    1.59
   8   2  -8    1.00    1.61
  -8   2   8    0.93    1.55
  -8   2   8    1.03    1.49
  -8  -2   9   -1.14    1.27
  -8   2  -9    2.27    1.93
  -8   2  -9    0.78    1.49
   8  -2  -9    5.78    1.83
   8   2  -9    2.35    1.64
  -8   2   9    0.12    1.63
  -8  -2  10    5.67    1.85
   8   2 -10    4.66    1.95
  -8   2  10    2.86    1.94
  -8   3   0   -0.76    1.78
  -8   3   0   -0.75    1.66
   8   3   0    0.93    1.46
  -8  -3   0    1.59    1.57
   8   3   1   30.51    2.26
  -8  -3   1   30.71    3.03
  -8   3  -1   32.76    2.72
  -8   3  -1   31.79    3.28
  -8  -3  -1   24.24    2.81
   8   3  -1   32.36    2.93
  -8   3   1   28.77    3.17
  -8   3   1   29.29    3.40
   8   3   2   33.59    2.88
  -8  -3   2   28.50    2.61
  -8   3  -2   27.89    3.29
  -8   3  -2   26.06    2.47
   8   3  -2   29.85    2.32
  -8   3   2   30.67    2.77
  -8   3   2   28.24    3.09
  -8  -3  -2   29.86    2.86
   8   3   3   30.47    2.60
  -8   3  -3   28.28    2.33
  -8   3  -3   24.09    2.96
  -8  -3  -3   27.38    2.55
   8   3  -3   26.77    2.72
  -8   3   3   26.92    3.06
  -8   3   3   22.03    2.47
   8   3   4    2.47    1.65
  -8  -3   4   -1.36    1.40
  -8   3  -4    2.33    1.70
  -8   3  -4    1.38    1.76
   8  -3  -4    4.20    1.76
  -8  -3  -4    2.61    1.30
   8   3  -4    3.06    1.74
  -8   3   4   -0.83    1.23
   8   3   5   20.53    2.37
  -8   3  -5   18.16    2.40
  -8   3  -5   18.20    2.51
   8  -3  -5   20.13    2.60
  -8  -3   5   15.09    2.11
  -8  -3  -5   16.75    2.11
   8   3  -5   18.68    2.53
  -8   3   5   20.51    2.56
   8   3   6    1.95    1.16
  -8  -3   6   -0.36    1.40
  -8   3  -6    1.35    1.58
  -8   3  -6    1.14    1.61
   8  -3  -6    2.38    1.61
  -8  -3  -6    1.23    1.13
   8   3  -6    2.01    1.65
  -8   3   6    0.52    1.56
   8   3   7   14.20    1.64
  -8   3  -7   14.68    2.25
  -8   3  -7   12.40    2.30
   8  -3  -7   14.11    2.25
  -8  -3   7   13.99    2.22
  -8  -3  -7   11.44    1.60
   8   3  -7   19.21    2.37
  -8   3   7   13.46    2.17
  -8  -3   8    2.02    1.15
  -8   3  -8    3.39    1.54
  -8   3  -8    3.13    1.64
   8  -3  -8   -0.10    1.56
   8   3  -8    1.64    1.67
  -8   3   8    2.40    1.56
  -8  -3   9    3.49    1.79
  -8   3  -9    3.32    1.77
  -8   3  -9    4.19    2.27
   8  -3  -9    5.25    1.61
   8   3  -9    2.22    1.92
  -8   3   9    2.71    1.83
  -8   3   9    3.80    1.20
  -8  -3  10   -0.02    1.71
   8   3 -10    2.94    1.73
  -8   3  10    2.71    1.76
  -8   4   0   60.13    4.85
  -8   4   0   56.44    4.46
   8   4   0   63.83    4.26
   8   4   1    4.85    1.72
  -8   4  -1    5.05    1.54
  -8   4  -1    6.20    2.30
   8   4  -1    8.02    1.34
  -8   4   1    1.87    2.10
  -8   4   1    2.39    1.92
   8   4   2    9.96    1.80
  -8   4  -2    6.10    2.06
  -8   4  -2    8.10    2.32
   8   4  -2    6.51    1.40
  -8   4   2    7.84    2.32
  -8   4   2    5.02    2.17
   8   4   3   10.22    1.72
  -8   4  -3    9.33    1.72
  -8   4  -3    9.90    1.53
  -8  -4  -3    6.18    1.30
  -8   4   3   10.23    2.11
  -8   4   3    8.08    2.45
   8   4  -3    8.51    2.05
   8   4   4    8.24    1.90
  -8  -4   4    8.92    1.79
  -8   4  -4    4.92    2.12
  -8   4  -4    8.33    1.95
  -8  -4  -4    6.09    1.18
   8   4  -4    7.29    1.97
  -8   4   4    7.54    2.00
  -8   4   4    9.95    1.68
   8   4   5   -1.44    1.17
  -8  -4   5   -0.65    1.46
  -8   4  -5    1.75    1.75
  -8   4  -5    2.33    1.57
   8  -4  -5   -1.09    1.66
   8   4  -5    5.98    1.74
  -8  -4  -5    1.93    0.89
  -8   4   5    3.34    1.56
   8   4   6    4.51    1.18
  -8  -4   6    0.54    1.63
  -8   4  -6    2.77    1.81
  -8   4  -6    3.44    1.63
   8  -4  -6    5.70    2.20
   8   4  -6    2.12    1.85
  -8   4   6    2.70    1.72
  -8  -4   7   14.17    1.90
  -8   4  -7   16.49    2.34
  -8   4  -7   14.40    2.26
   8  -4  -7    7.19    2.14
   8   4  -7    9.88    2.23
  -8   4   7   12.70    2.15
  -8  -4   8    7.20    2.26
  -8   4  -8   15.18    2.28
  -8   4  -8    6.80    2.04
   8  -4  -8    6.87    1.94
   8   4  -8    7.50    2.18
  -8   4   8   10.37    1.85
  -8  -4   9    1.28    1.67
  -8   4  -9   -1.74    1.59
  -8   4  -9    0.34    1.42
   8  -4  -9    0.44    1.29
   8   4  -9   -1.59    1.53
  -8   5   0   -1.57    1.69
  -8   5   0    0.86    1.77
   8   5   0   -0.23    1.49
   8   5   1    3.20    1.52
  -8   5  -1    3.36    1.76
  -8   5  -1    2.11    1.94
   8   5  -1    0.06    1.68
  -8   5   1    1.70    2.05
  -8   5   1    0.45    1.72
   8   5   2    2.88    1.41
  -8   5  -2    3.26    1.99
  -8   5  -2    0.14    1.74
   8   5  -2    3.35    1.67
  -8   5   2    1.01    1.45
  -8   5   2    1.71    1.34
   8   5   3   10.25    1.54
  -8   5  -3    3.99    2.23
  -8   5  -3    5.77    2.04
   8   5  -3    4.47    1.90
  -8   5   3    4.21    2.05
  -8   5   3    5.82    2.20
  -8   5  -4    4.94    2.14
  -8   5  -4    5.11    2.05
   8   5   4    1.99    1.82
   8   5  -4    9.19    1.57
  -8   5   4    9.75    1.99
  -8   5   4    7.92    2.24
   8   5   5   22.29    1.79
  -8   5  -5   14.98    2.57
  -8   5  -5   14.90    2.47
  -8   5   5   10.76    2.29
   8   5  -5   12.68    2.40
   8   5   6    3.51    1.14
  -8   5  -6    2.26    2.00
  -8   5  -6    3.84    1.80
   8  -5  -6    7.00    1.84
   8   5  -6    5.72    1.90
  -8   5   6    1.53    1.76
  -8  -5   7    3.05    1.36
  -8   5  -7    0.97    1.89
  -8   5  -7    1.26    1.73
   8  -5  -7    2.18    1.70
   8   5  -7    4.08    1.88
  -8   5   7    3.42    1.62
  -8  -5   8    1.25    1.76
  -8   5  -8    1.48    1.71
  -8   5  -8    0.63    1.60
   8  -5  -8    1.03    1.39
   8   5  -8    3.59    1.81
  -8   5   8    0.96    1.38
  -8  -5   9   -1.58    1.84
  -8   5  -9    4.02    1.76
  -8   5  -9    2.50    1.64
   8   5  -9    1.20    1.70
  -8   6   0    5.33    2.08
  -8   6   0    3.38    2.01
   8   6   0    5.64    1.82
  -8   6  -1    9.15    2.18
  -8   6  -1    5.20    2.21
   8   6   1    6.84    1.69
   8   6  -1    3.16    1.90
  -8   6   1    6.59    2.15
  -8   6   1    6.01    2.15
   8   6   2    4.36    1.67
  -8   6  -2    4.34    2.32
  -8   6  -2    7.30    2.16
   8   6  -2    6.82    1.94
  -8   6   2    7.57    2.24
  -8   6   2    5.94    1.98
   8   6   3    0.32    1.31
  -8   6  -3    0.40    1.83
  -8   6  -3    0.01    1.69
   8   6  -3   -0.43    1.59
  -8   6   3    1.44    1.81
  -8   6   3   -2.44    1.61
   8   6   4   14.56    1.79
  -8   6  -4   18.07    2.56
  -8   6  -4   10.91    2.50
   8   6  -4   15.53    1.99
  -8   6   4    7.54    2.57
  -8   6   4   19.00    2.46
   8   6   5    3.45    1.64
  -8   6  -5    6.62    2.00
  -8   6  -5    6.35    2.19
   8   6  -5    5.81    2.01
  -8   6   5    5.22    2.25
  -8   6   5    9.91    1.92
  -8   6  -6    4.08    1.86
  -8   6  -6    2.06    2.03
   8  -6  -6    2.14    1.70
   8   6  -6    2.72    1.90
  -8   6   6    3.14    2.08
  -8   6  -7   16.13    2.78
  -8   6  -7   16.60    2.56
   8  -6  -7   16.76    2.48
   8   6  -7   17.88    2.66
  -8   6   7   10.80    2.31
  -8   6  -8    0.46    1.79
  -8   6  -8    3.74    1.72
   8   6  -8    3.49    1.79
  -8   7   0    2.82    1.77
  -8   7   0   -0.86    1.83
   8   7   0    1.36    1.54
   8   7   1   11.48    2.21
  -8   7  -1   13.66    2.06
  -8   7  -1   14.27    2.55
   8   7  -1   14.81    1.83
  -8   7   1   16.06    2.39
  -8   7   1   14.92    1.94
   8   7   2    2.84    1.70
  -8   7  -2    5.76    2.23
  -8   7  -2    5.89    2.06
   8   7  -2    6.96    1.46
  -8   7   2    6.15    2.11
  -8   7   2    4.45    2.15
   8   7   3   35.55    2.90
  -8   7  -3   34.85    4.08
  -8   7  -3   32.50    3.62
   8   7  -3   39.31    3.39
  -8   7   3   28.38    3.68
  -8   7   3   31.23    3.35
   8   7   4   -0.29    1.30
  -8   7  -4    3.11    1.98
  -8   7  -4    1.95    1.81
   8   7  -4    1.06    1.35
  -8   7   4    3.87    1.84
  -8   7   4    2.83    1.63
   8   7   5    7.05    1.40
  -8   7  -5   10.32    2.39
  -8   7  -5    6.46    2.11
   8   7  -5    5.63    2.19
  -8   7   5    7.53    2.26
  -8   7   5    4.98    2.03
  -8   7  -6    9.86    2.44
  -8   7  -6   10.56    2.29
   8   7  -6   15.68    2.43
  -8   7   6   10.63    1.95
  -8   7   6    5.32    2.24
  -8   7  -7    3.23    1.54
  -8   7  -7    2.76    1.93
   8  -7  -7    2.98    1.78
   8   7  -7    8.39    1.53
  -8   7   7    2.67    1.64
  -8   8   0    1.11    1.83
  -8   8   0    0.04    1.94
   8   8   0    3.65    1.26
   8   8   1    4.09    1.86
  -8   8  -1    9.98    2.24
  -8   8  -1    7.96    2.09
   8   8  -1    7.74    1.97
  -8   8   1    8.24    2.23
  -8   8   1    9.48    2.09
   8   8   2   13.82    2.18
  -8   8  -2   18.66    2.60
  -8   8  -2   16.82    2.77
   8   8  -2   16.14    2.43
  -8   8   2   16.04    2.58
  -8   8   2   11.26    2.64
   8   8   3    8.10    1.78
  -8   8  -3    6.22    1.86
  -8   8  -3    9.10    1.69
   8   8  -3    8.48    2.07
  -8   8   3   10.05    2.33
  -8   8   3    5.56    2.22
   8   8   4    4.86    1.47
  -8   8  -4    3.71    2.36
  -8   8  -4    4.60    1.65
   8   8  -4    6.74    2.07
  -8   8   4    5.47    2.18
  -8   8   4    2.85    2.03
  -8   8  -5   11.27    2.48
  -8   8  -5    7.74    2.28
   8   8  -5    7.63    2.40
  -8   8   5    4.90    2.19
  -8   8   5    6.75    2.46
  -8   8  -6    5.38    2.41
  -8   8  -6    8.61    2.39
   8   8  -6    8.76    1.83
  -8   8   6    6.80    2.29
  -8   8   6    7.73    2.02
   8   9   0    0.13    1.46
  -8   9   0   -1.54    1.75
  -8   9   0    0.73    1.59
   8   9   1    6.60    1.94
  -8   9  -1    6.49    1.73
  -8   9  -1    8.28    2.16
   8   9  -1    3.53    1.98
  -8   9   1    5.82    2.28
  -8   9   1    5.26    1.99
   8   9   2   -2.29    1.49
  -8   9  -2   -0.72    1.95
  -8   9  -2    1.65    1.78
   8   9  -2    0.31    1.59
  -8   9   2   -2.84    1.87
  -8   9   2    1.16    1.67
   8   9   3    6.11    1.75
  -8   9  -3    5.82    2.48
  -8   9  -3    4.09    1.64
   8   9  -3    8.36    2.08
  -8   9   3    8.31    2.22
  -8   9   3   10.20    2.23
  -8   9  -4   -0.55    2.04
  -8   9  -4    3.40    1.90
   8   9  -4    1.79    1.82
  -8   9   4   -1.80    1.90
  -8   9   4    0.22    1.78
  -9   0   0   35.83    3.66
   9   0   0   43.77    3.70
  -9   0   0   33.13    2.48
  -9   0  -1   -0.18    0.74
  -9   0  -1   -1.17    1.62
   9   0   1   -2.26    1.75
  -9   0   1   -0.03    0.81
   9   0  -1    0.44    1.72
  -9   0   1    3.87    1.32
  -9   0  -2   27.25    2.94
   9   0   2   30.43    3.15
  -9   0   2   22.20    2.02
  -9   0   2   26.21    3.05
   9   0  -2   20.27    3.13
  -9   0  -3   14.91    1.75
   9   0   3   13.42    2.34
  -9   0   3   11.45    1.75
  -9   0   3   15.75    2.31
   9   0  -3   14.49    2.44
  -9   0  -4   -0.93    1.52
   9   0   4    0.25    1.59
  -9   0   4    0.13    1.15
   9   0  -4    1.11    1.61
  -9   0   4   -1.00    1.13
  -9   0  -5   21.13    2.44
  -9   0   5   13.49    2.20
   9   0  -5   21.42    2.62
  -9   0   5   18.96    2.54
  -9   0  -6   54.90    4.92
  -9   0   6   46.07    4.01
  -9   0   6   51.07    4.23
   9   0  -6   53.39    4.45
  -9   0  -7    0.56    1.43
  -9   0   7    2.44    1.41
   9   0  -7   -0.41    1.62
  -9   0  -8   -0.66    1.30
   9   0   8   -0.57    1.40
  -9   0   8   -0.56    1.34
   9   0  -8    2.41    1.52
  -9   0   9    0.45    1.58
   9   0  -9    4.60    1.74
  -9   1   0   -0.96    0.63
  -9  -1   0    1.18    1.03
  -9  -1   0    2.35    1.68
   9   1   0    0.76    1.19
   9  -1   0    1.14    1.18
  -9   1   0   -2.74    1.69
  -9  -1   1   15.77    2.65
  -9  -1   1   15.04    1.86
  -9   1  -1   12.90    1.33
  -9   1  -1   18.05    2.62
   9  -1  -1   19.88    2.72
   9   1   1   19.74    2.05
  -9  -1  -1   21.41    2.56
   9   1  -1   20.91    2.71
  -9   1   1   15.41    1.68
  -9   1   1   19.25    2.65
   9   1   2   15.47    2.49
  -9  -1   2   13.42    2.02
  -9  -1   2   13.50    1.84
  -9   1  -2   16.36    2.78
  -9   1  -2   15.60    1.95
   9  -1  -2   18.43    2.52
   9   1  -2   19.39    2.57
  -9  -1  -2   10.61    2.46
  -9   1   2   11.86    1.60
  -9   1   2   16.48    2.46
  -9  -1   3   28.87    2.64
  -9  -1   3   22.72    3.23
  -9   1  -3   30.67    3.20
  -9   1  -3   34.28    3.61
   9  -1  -3   35.50    3.53
   9   1   3   35.82    2.66
  -9  -1  -3   31.99    3.19
   9   1  -3   34.51    3.41
  -9   1   3   39.44    3.41
  -9   1   3   23.88    2.50
  -9  -1   4    4.82    1.37
  -9   1  -4    5.99    2.05
   9   1   4    4.75    1.94
  -9  -1   4    3.08    1.88
  -9   1  -4    2.66    1.82
   9  -1  -4    2.49    1.91
  -9  -1  -4    4.01    1.77
   9   1  -4    4.47    1.95
  -9   1   4    2.67    1.35
  -9   1   4    5.13    1.80
   9   1   5    1.76    1.49
  -9  -1   5    1.68    1.30
  -9  -1   5    3.20    1.70
  -9   1  -5   -0.54    1.61
  -9   1  -5    1.88    1.81
   9  -1  -5    1.44    1.74
  -9  -1  -5    0.72    1.50
   9   1  -5    1.23    1.26
  -9   1   5    0.66    1.25
  -9   1   5    0.24    1.68
   9   1   6    5.97    1.82
  -9  -1   6    4.57    1.67
  -9   1  -6    6.48    1.85
  -9   1  -6    6.54    1.96
   9  -1  -6    7.05    2.00
  -9  -1  -6    4.91    1.76
   9   1  -6    5.72    1.89
  -9   1   6    5.10    1.60
  -9   1   6    4.11    1.83
  -9  -1   7    2.58    1.41
  -9   1  -7    2.06    1.64
  -9   1  -7    3.41    1.71
   9  -1  -7   -0.74    1.66
   9   1   7   -0.08    1.44
  -9  -1  -7    3.01    1.74
   9   1  -7   -2.09    1.58
  -9   1   7    2.35    1.47
  -9   1   7    2.91    1.70
  -9  -1   8    9.92    2.19
  -9   1  -8   16.05    2.34
  -9   1  -8   21.39    2.69
   9  -1  -8   16.15    2.59
  -9  -1  -8   15.64    2.54
   9   1  -8   18.56    2.47
  -9   1   8   12.28    2.19
  -9  -1   9    2.58    1.55
   9  -1  -9    1.97    1.76
   9   1  -9    4.11    1.74
  -9   1   9    1.22    1.73
   9   2   0   32.15    2.62
  -9   2   0   34.38    3.57
  -9   2   0   36.76    3.27
  -9  -2   0   35.13    2.65
   9   2   1    9.31    2.29
  -9  -2   1   13.77    1.92
  -9   2  -1    8.86    0.92
  -9   2  -1    9.95    2.43
  -9   2  -1   11.02    2.69
  -9  -2   1   11.42    2.26
  -9  -2  -1   11.90    2.20
   9   2  -1   11.02    1.69
  -9   2   1    7.43    2.34
   9   2   2    4.13    1.66
  -9  -2   2    0.06    1.39
  -9  -2   2    2.72    1.76
  -9   2  -2    2.19    1.83
  -9   2  -2   -0.64    1.77
   9  -2  -2    0.88    1.71
  -9  -2  -2   -0.08    1.58
   9   2  -2    1.40    1.68
  -9   2   2   -1.76    1.72
   9   2   3    0.52    1.47
  -9  -2   3   -0.13    1.11
  -9  -2   3    0.47    1.20
  -9   2  -3    0.56    1.72
  -9   2  -3    0.33    1.59
   9  -2  -3   -1.02    1.24
   9   2  -3   -0.77    1.26
  -9   2   3   -0.66    1.26
  -9  -2  -3    0.54    1.45
   9   2   4   16.59    2.23
  -9   2  -4   14.89    2.39
  -9   2  -4   21.45    2.63
   9  -2  -4   17.89    2.53
  -9  -2   4   10.84    1.85
  -9  -2  -4   15.11    2.28
   9   2  -4   11.71    2.45
  -9   2   4   15.36    1.87
  -9   2   4   16.77    2.58
   9   2   5    7.70    1.70
  -9  -2   5    5.77    1.57
  -9   2  -5    7.53    1.84
  -9   2  -5    3.72    2.03
   9  -2  -5    5.38    1.96
  -9   2   5    3.68    1.45
  -9   2   5    3.40    2.06
   9   2  -5    4.28    1.95
  -9  -2  -5    6.20    1.75
   9   2   6    1.04    1.38
  -9  -2   6    2.36    1.38
  -9   2  -6    3.95    1.70
  -9   2  -6    2.07    1.60
   9  -2  -6    1.31    1.62
  -9  -2  -6    1.48    1.42
   9   2  -6    1.76    1.64
  -9   2   6   -1.40    1.39
  -9   2   6    0.57    1.57
   9   2   7    8.10    1.50
  -9  -2   7    4.44    1.68
  -9   2  -7    2.64    1.95
  -9   2  -7    7.72    1.83
   9  -2  -7    6.56    1.90
  -9  -2  -7    6.25    1.46
   9   2  -7    7.43    1.91
  -9   2   7    0.04    1.67
  -9   2   7   -0.67    1.79
  -9  -2   8    4.86    1.77
  -9   2  -8    4.94    2.03
  -9   2  -8    7.79    1.96
   9  -2  -8    5.13    1.93
   9   2  -8    4.64    1.96
  -9   2   8    6.54    1.84
  -9   2   8    5.00    1.92
  -9  -2   9    1.16    1.68
  -9   2  -9    3.24    1.70
  -9   2  -9    1.52    1.83
   9  -2  -9    8.16    1.75
   9   2  -9    1.10    1.48
  -9   2   9    2.84    1.68
  -9  -3   0    2.61    1.66
   9   3   0   -1.86    1.15
  -9   3   0    2.73    1.88
  -9   3   0    4.02    1.76
   9   3   1   15.89    2.42
  -9  -3   1   17.19    1.92
  -9   3  -1   18.85    2.74
  -9   3  -1   18.62    2.91
   9   3  -1   14.59    2.36
  -9   3   1   16.39    3.02
  -9   3   1   13.93    2.60
  -9  -3  -1   17.53    2.41
   9   3   2    6.90    1.72
  -9  -3   2    1.40    0.81
  -9   3  -2    1.76    2.13
  -9   3  -2    5.67    1.98
  -9  -3  -2    5.85    1.64
   9   3  -2    4.02    1.89
  -9   3   2    6.39    1.64
  -9   3   2    4.15    1.92
   9   3   3   29.21    2.69
  -9  -3   3   26.08    2.67
  -9   3  -3   23.45    3.23
  -9   3  -3   21.99    2.92
   9  -3  -3   26.54    3.00
  -9  -3  -3   28.14    2.64
   9   3  -3   24.36    2.98
  -9   3   3   18.52    2.93
   9   3   4   13.45    2.10
  -9  -3   4    6.66    2.03
  -9   3  -4   16.91    2.60
  -9   3  -4   11.05    2.26
   9  -3  -4   16.60    2.53
  -9  -3  -4   13.65    2.51
   9   3  -4   15.24    2.46
  -9   3   4    9.67    2.42
   9   3   5   40.76    3.09
  -9  -3   5   31.44    3.33
  -9   3  -5   35.51    3.74
  -9   3  -5   38.27    3.61
   9  -3  -5   43.63    3.78
  -9   3   5   39.36    3.83
   9   3  -5   37.05    3.54
  -9  -3  -5   35.02    3.65
   9   3   6    2.92    1.42
  -9  -3   6    1.96    1.59
  -9   3  -6   -0.00    1.86
  -9   3  -6    3.19    1.77
   9  -3  -6    3.13    1.84
  -9  -3  -6    4.79    1.33
   9   3  -6   -0.06    1.76
  -9   3   6    3.71    1.74
  -9  -3   7    5.53    1.74
  -9   3  -7    5.40    2.19
  -9   3  -7    7.14    1.99
   9  -3  -7   10.70    2.10
  -9  -3  -7    7.54    1.51
   9   3  -7    4.40    2.11
  -9   3   7    7.09    1.79
  -9   3   7    5.22    1.94
  -9  -3   8    3.64    1.61
  -9   3  -8    4.58    1.94
  -9   3  -8    2.47    1.71
   9  -3  -8    3.06    1.78
   9   3  -8    1.84    1.79
  -9   3   8    0.65    1.62
  -9   3   8    0.91    1.65
  -9   4   0    3.06    2.17
  -9   4   0    0.92    1.94
   9   4   0    6.77    1.29
   9   4   1   11.98    2.00
  -9   4  -1    7.26    2.65
  -9   4  -1    8.39    2.42
  -9   4   1    9.13    2.43
  -9   4   1    8.18    2.28
   9   4  -1   14.85    2.15
   9   4   2   45.71    3.64
  -9   4  -2   46.86    4.37
  -9   4  -2   47.86    4.31
   9   4  -2   49.37    3.90
  -9   4   2   43.93    4.05
  -9   4   2   38.64    4.43
   9   4   3   12.75    2.12
  -9   4  -3   11.70    2.73
  -9   4  -3   13.61    1.88
  -9  -4  -3   11.49    1.62
   9   4  -3   13.07    2.40
  -9   4   3   16.34    2.69
  -9   4   3   10.55    2.32
   9   4   4   -0.85    1.76
  -9   4  -4    3.39    1.80
  -9   4  -4   -1.86    1.84
   9  -4  -4    1.55    1.80
  -9  -4  -4    2.13    1.01
   9   4  -4    2.59    1.82
  -9   4   4    1.57    1.74
   9   4   5    6.71    1.67
  -9   4  -5    9.04    2.14
  -9   4  -5    8.00    2.27
   9  -4  -5    8.59    2.22
  -9  -4   5    8.05    1.95
  -9  -4  -5    6.24    1.16
   9   4  -5    8.60    2.08
  -9   4   5    7.17    1.99
   9   4   6    3.40    1.84
  -9  -4   6   10.03    2.06
  -9   4  -6    9.30    2.06
  -9   4  -6    5.29    2.18
   9  -4  -6    8.37    2.24
   9   4  -6    8.11    2.11
  -9   4   6    5.89    2.07
  -9  -4   7   15.01    2.55
  -9   4  -7   19.52    2.56
  -9   4  -7   23.15    2.75
   9  -4  -7   15.13    2.70
   9   4  -7   20.13    2.02
  -9   4   7   18.16    2.61
  -9  -4   8    1.66    1.60
  -9   4  -8    0.87    1.61
  -9   4  -8    0.49    1.78
   9  -4  -8   -0.22    1.54
   9   4  -8    0.38    1.67
  -9   4   8    1.37    1.49
  -9   5   0   -3.66    2.10
  -9   5   0   -3.25    1.89
   9   5   0   -1.87    1.13
   9   5   1   38.50    2.71
  -9   5  -1   36.58    3.24
  -9   5  -1   30.57    3.78
   9   5  -1   42.76    3.43
  -9   5   1   40.44    3.30
  -9   5   1   31.95    3.00
  -9   5  -2    8.18    2.22
  -9   5  -2    7.71    2.43
   9   5   2    6.50    1.83
   9   5  -2    7.66    2.04
  -9   5   2    5.55    1.60
  -9   5   2   10.68    2.33
   9   5   3   37.56    3.19
  -9   5  -3   36.22    3.82
  -9   5  -3   34.99    3.84
  -9   5   3   30.56    3.69
  -9   5   3   37.71    4.06
   9   5  -3   40.10    3.60
   9   5   4    7.33    1.64
  -9   5  -4    5.06    2.13
  -9   5  -4    5.06    2.19
   9   5  -4    7.10    1.98
  -9   5   4    5.47    1.77
  -9   5   4    3.93    2.03
   9   5   5   21.25    2.20
  -9   5  -5   27.17    3.15
  -9   5  -5   23.38    3.09
   9  -5  -5   24.65    3.01
   9   5  -5   26.56    2.42
  -9   5   5   19.18    2.79
  -9   5  -6    4.09    2.05
  -9   5  -6    2.72    1.93
   9  -5  -6    2.48    2.00
   9   5  -6    3.85    1.88
  -9   5   6    5.19    1.80
  -9   5  -7   23.70    3.09
  -9   5  -7   18.11    2.08
   9  -5  -7   16.10    2.80
   9   5  -7   21.66    2.86
  -9   5   7   14.67    2.67
  -9   6   0    9.35    2.61
  -9   6   0   16.53    2.41
   9   6   0   12.87    2.14
  -9   6  -1    0.50    1.81
  -9   6  -1    0.67    1.93
   9   6   1   -0.39    1.48
   9   6  -1    2.00    1.14
  -9   6   1    1.50    1.43
  -9   6   1    1.84    1.74
   9   6   2   14.71    2.12
  -9   6  -2   16.57    2.77
  -9   6  -2   17.90    2.85
   9   6  -2   14.34    2.26
  -9   6   2   13.89    2.11
  -9   6   2   10.36    1.93
   9   6   3    5.22    1.85
  -9   6  -3    9.30    2.52
  -9   6  -3   10.01    1.75
   9   6  -3   10.08    2.17
  -9   6   3   11.30    2.44
  -9   6   3   11.37    2.33
   9   6   4    2.01    1.30
  -9   6  -4    0.97    1.99
  -9   6  -4    2.11    1.75
   9   6  -4   -0.31    1.81
  -9   6   4   -0.19    1.65
  -9   6   4    2.96    1.98
   9   6   5    2.14    1.36
  -9   6  -5    5.77    2.15
  -9   6  -5    2.69    1.52
   9   6  -5   10.12    2.09
  -9   6   5    5.27    1.90
  -9   6  -6   13.62    2.89
  -9   6  -6   15.83    2.68
   9  -6  -6   13.61    2.72
   9   6  -6   19.80    2.70
  -9   6   6    8.74    2.52
  -9   6  -7    3.09    1.91
  -9   6  -7    2.33    1.79
   9  -6  -7   -0.68    1.81
   9   6  -7    1.94    1.74
  -9   6   7    1.68    1.64
   9   7   0    0.93    1.48
  -9   7   0    1.01    1.82
  -9   7   0    0.40    1.80
   9   7   1   31.57    3.05
  -9   7  -1   31.88    2.93
  -9   7  -1   32.14    2.81
   9   7  -1   32.77    3.42
  -9   7   1   31.17    3.68
  -9   7   1   32.96    3.49
   9   7   2   -0.43    1.44
  -9   7  -2   -0.24    1.89
  -9   7  -2    1.41    1.71
   9   7  -2   -0.65    1.64
  -9   7   2    0.70    1.81
  -9   7   2    0.96    1.69
   9   7   3    6.78    1.86
  -9   7  -3   10.94    2.60
  -9   7  -3    4.50    2.43
   9   7  -3   10.08    2.15
  -9   7   3    6.60    2.38
  -9   7   3    7.92    2.26
   9   7   4   -1.48    1.27
  -9   7  -4   -0.82    1.81
  -9   7  -4   -1.58    1.73
   9   7  -4    1.25    1.71
  -9   7   4    1.43    1.88
  -9   7   4   -1.26    1.66
  -9   7  -5    4.25    2.03
  -9   7  -5    2.02    1.92
   9   7  -5    4.03    1.88
  -9   7   5    2.63    1.84
  -9   7   5    2.46    2.11
   9   8   0    6.18    1.90
  -9   8   0   13.04    2.20
  -9   8   0    6.32    2.35
   9   8   1   17.15    2.31
  -9   8  -1   16.00    2.90
  -9   8  -1   16.13    2.70
   9   8  -1   17.42    2.44
  -9   8   1   13.54    2.65
  -9   8   1    9.98    2.80
   9   8   2    6.09    1.52
  -9   8  -2    0.35    1.96
  -9   8  -2   -1.06    1.82
   9   8  -2    1.93    1.67
  -9   8   2    1.75    1.86
  -9   8   2   -2.79    1.81
   9   8   3    0.58    1.37
  -9   8  -3   -0.05    1.45
  -9   8  -3   -0.67    1.80
   9   8  -3   -2.32    1.66
  -9   8   3    4.48    1.93
  -9   8   3    1.93    1.76
  -9   8  -4   22.92    2.62
  -9   8  -4   21.17    2.62
   9   8  -4   23.17    2.37
  -9   8   4   17.13    3.08
  -9   8   4   20.00    3.41
 -10   0   0   -2.24    1.81
  10   0   0    3.63    1.75
 -10   0  -1   -3.47    1.75
  10   0   1   -0.48    1.79
 -10   0   1   -0.23    0.83
 -10   0   1   -1.24    1.31
  10   0  -1    2.49    1.87
 -10   0   2   47.12    3.93
 -10   0  -2   56.69    4.84
  10   0   2   66.39    4.90
 -10   0   2   49.85    4.62
  10   0  -2   69.08    4.98
 -10   0   3   57.89    4.73
 -10   0  -3   58.92    4.22
  10   0   3   72.25    4.98
 -10   0   3   43.12    3.74
  10   0  -3   58.24    4.12
 -10   0  -4    8.29    2.09
  10   0   4   10.35    2.16
 -10   0   4    7.69    1.64
 -10   0   4    4.84    2.16
  10   0  -4   10.11    1.71
 -10   0  -5   20.28    2.96
  10   0   5   27.92    3.00
 -10   0   5   15.02    2.34
 -10   0   5   23.28    3.00
  10   0  -5   29.63    3.17
 -10   0   6   31.65    3.64
 -10   0  -6   40.92    3.93
  10   0   6   45.99    3.88
 -10   0   6   39.57    4.01
  10   0  -6   46.14    4.14
 -10   0  -7   19.16    2.66
  10   0   7   20.98    2.71
 -10   0   7   14.20    2.36
  10   0  -7   22.91    2.79
 -10   0  -8    4.02    1.71
 -10   0   8    0.18    1.51
  10   0  -8    2.46    1.79
  10   1   0    1.20    1.80
 -10   1   0   -1.66    1.44
  10  -1   0   -5.91    2.04
 -10  -1   0   -1.85    1.82
  10   1   1   37.59    3.00
 -10  -1   1   28.36    2.75
 -10   1  -1   39.72    3.16
  10  -1  -1   48.69    4.17
 -10  -1   1   41.64    3.07
  10   1  -1   47.47    3.91
  10  -1   1   40.72    3.83
 -10   1   1   36.95    3.96
 -10   1   1   28.58    2.43
 -10  -1  -1   36.77    3.89
  10   1   2    5.95    2.00
 -10  -1   2    3.09    1.27
 -10  -1   2    4.57    2.20
  10  -1  -2    8.87    2.16
 -10   1  -2    5.53    2.02
 -10  -1  -2    4.88    2.07
  10  -1   2    4.38    2.01
 -10   1   2    3.70    1.15
 -10   1   2    8.92    2.18
  10   1  -2    4.32    2.06
  10  -1  -3    5.53    1.95
  10   1   3    4.42    1.77
 -10  -1   3    3.14    1.55
 -10  -1   3    0.24    1.89
 -10   1  -3    1.12    1.84
  10   1  -3    4.72    2.02
 -10   1   3    1.06    1.16
 -10   1   3    3.47    2.03
 -10  -1  -3    2.61    1.84
  10   1   4    4.32    1.72
 -10  -1   4    0.84    1.29
 -10  -1   4    4.99    1.82
 -10   1  -4    2.42    1.45
  10  -1  -4    2.57    1.86
 -10   1  -4    1.52    1.73
 -10  -1  -4    0.01    1.77
  10   1  -4   -0.85    1.78
 -10   1   4    0.95    1.16
 -10   1   4    1.61    1.69
  10   1   5    1.19    1.71
 -10  -1   5    0.96    1.36
 -10   1  -5   -0.07    1.38
 -10   1  -5   -1.01    1.62
  10  -1  -5    1.96    1.27
 -10  -1   5    0.51    1.69
  10   1  -5    2.09    1.73
 -10   1   5   -0.80    1.16
 -10   1   5    0.80    1.70
 -10  -1  -5   -0.15    1.59
  10  -1  -6    3.74    1.83
  10   1   6    1.35    1.63
 -10  -1   6    1.64    1.40
 -10   1  -6   -1.16    1.81
 -10   1  -6   -0.60    1.69
 -10  -1  -6    2.41    1.75
  10   1  -6   -1.84    1.74
 -10   1   6    2.37    1.40
 -10   1   6    1.34    1.76
  10   1   7   32.19    3.41
 -10  -1   7   20.77    3.12
 -10   1  -7   39.73    3.87
 -10   1  -7   30.26    3.51
  10  -1  -7   38.95    3.71
 -10  -1  -7   26.83    3.31
  10   1  -7   34.29    3.41
 -10   1   7   23.45    3.18
 -10   1   7   30.61    3.58
 -10  -1   8    3.96    1.63
 -10   1  -8    3.40    1.54
 -10   1  -8    2.86    1.74
  10  -1  -8    4.55    1.87
  10   1  -8    3.26    1.87
 -10   1   8    0.27    1.62
  10   2   0    5.31    1.96
 -10   2   0    1.39    2.08
  10  -2   0    5.55    2.08
 -10  -2   0    2.51    2.03
  10   2   1    0.74    1.74
 -10  -2   1    0.96    1.85
 -10   2  -1    1.77    1.88
 -10   2  -1    1.44    1.53
  10  -2  -1    1.31    1.91
 -10   2   1    1.27    0.96
 -10   2   1    4.02    1.76
 -10  -2  -1    0.72    1.68
  10   2  -1    1.55    1.32
  10   2   2    1.05    1.66
 -10  -2   2    2.75    1.53
 -10  -2   2    3.71    1.86
 -10   2  -2    2.45    1.85
 -10   2  -2    7.05    2.07
  10  -2  -2    2.96    2.02
 -10  -2  -2    5.03    1.75
  10   2  -2    3.95    1.80
 -10   2   2    0.07    1.06
 -10   2   2   -1.10    1.89
  10   2   3   -2.34    1.54
 -10  -2   3   -4.55    1.83
 -10   2  -3   -1.37    1.97
 -10   2  -3    1.91    1.72
  10  -2  -3    4.19    1.85
 -10  -2   3    0.08    1.19
  10   2  -3    4.70    1.84
 -10   2   3    0.86    1.02
 -10   2   3    0.13    1.69
 -10  -2  -3    3.71    1.55
  10   2   4   10.89    2.19
 -10  -2   4    4.53    2.13
 -10   2  -4    9.97    2.31
 -10   2  -4   13.35    2.06
  10  -2  -4   16.07    2.55
 -10  -2  -4   12.73    2.10
  10   2  -4   12.94    2.28
 -10   2   4   11.40    1.71
 -10   2   4   15.87    2.50
  10   2   5   -0.78    1.53
 -10  -2   5   -0.61    1.24
 -10   2  -5    0.54    1.67
 -10   2  -5   -0.21    1.76
  10  -2  -5    1.35    1.70
 -10  -2  -5    2.35    1.47
  10   2  -5    1.96    1.29
 -10   2   5    1.36    1.17
 -10   2   5    0.89    1.59
  10   2   6    4.17    1.61
 -10  -2   6    1.42    1.49
 -10   2  -6    0.96    1.90
 -10   2  -6    2.35    1.85
  10  -2  -6    4.01    1.89
 -10  -2  -6    1.51    1.51
  10   2  -6    1.37    1.39
 -10   2   6    3.31    1.47
 -10   2   6    2.68    1.76
  10   2   7   -1.70    1.51
 -10  -2   7    0.81    1.50
 -10   2  -7    5.44    1.79
 -10   2  -7    2.70    1.78
  10  -2  -7    1.44    1.81
 -10  -2  -7    1.11    1.40
  10   2  -7    1.44    1.77
 -10   2   7    0.45    1.47
 -10   2   7    2.02    1.70
  10   3   0    0.01    1.73
 -10   3   0    0.83    1.93
 -10   3   0    3.90    2.21
 -10  -3   0    2.64    1.72
 -10  -3   1    7.34    2.14
 -10   3  -1    7.45    2.38
 -10   3  -1    6.63    2.41
  10   3   1   11.35    1.96
 -10  -3  -1    5.40    2.13
  10   3  -1    8.97    2.13
 -10   3   1    3.69    1.73
 -10   3   1    2.68    2.08
  10   3   2   -1.16    1.63
 -10   3  -2   -1.85    2.00
 -10   3  -2    1.40    1.82
  10  -3  -2    0.49    1.81
 -10  -3  -2    0.40    1.59
 -10   3   2    5.01    1.83
  10   3  -2    0.66    1.69
 -10  -3   3    6.11    1.74
 -10   3  -3    9.76    1.81
 -10   3  -3   10.80    2.14
  10  -3  -3    6.94    2.29
  10   3   3    9.53    1.96
 -10  -3  -3    6.37    1.97
  10   3  -3    6.64    2.19
 -10   3   3    5.29    2.19
  10   3   4    1.01    1.56
 -10  -3   4    0.70    1.36
 -10   3  -4    0.36    1.25
 -10   3  -4    0.63    1.84
  10  -3  -4    4.77    1.94
 -10  -3  -4   -0.50    1.54
  10   3  -4    0.15    1.73
 -10   3   4    2.79    1.74
 -10  -3   5   11.62    2.24
 -10   3  -5   11.37    2.68
 -10   3  -5   10.62    2.69
  10  -3  -5   19.43    2.64
  10   3   5   21.09    2.40
 -10  -3  -5   16.78    2.23
  10   3  -5   15.44    2.62
 -10   3   5   12.39    1.97
 -10   3   5   17.48    2.67
  10   3   6    1.97    1.38
 -10  -3   6    1.51    1.53
 -10   3  -6   -0.43    1.64
 -10   3  -6    2.19    1.73
  10  -3  -6   -1.04    1.76
 -10  -3  -6    1.46    1.28
  10   3  -6   -1.80    1.66
 -10   3   6    1.16    1.32
 -10   3   6    0.51    1.69
 -10  -3   7    0.93    1.63
 -10   3  -7    2.30    1.69
 -10   3  -7    1.18    1.91
  10  -3  -7    4.92    1.86
  10   3  -7    2.14    1.72
 -10   3   7   -0.43    1.54
 -10   3   7    2.84    1.68
 -10   4   0    1.47    2.12
 -10   4   0    1.24    1.77
  10   4   0    2.16    1.67
  10   4   1    2.89    1.06
 -10   4  -1   -0.13    1.94
 -10   4  -1   -0.80    1.91
 -10   4   1   -0.52    1.45
 -10   4   1   -2.28    1.78
  10   4  -1   -2.22    1.65
  10   4   2    1.96    1.63
 -10   4  -2    3.19    2.16
 -10   4  -2    1.57    2.02
  10   4  -2    2.23    1.86
 -10   4   2    8.35    2.14
 -10   4   2    1.99    2.02
  10   4   3   -2.06    1.44
 -10   4  -3   -2.57    1.79
 -10   4  -3   -0.70    1.62
  10  -4  -3    4.44    1.82
 -10  -4  -3   -0.87    1.13
  10   4  -3    1.64    1.70
 -10   4   3   -0.20    1.25
  10   4   4   -0.45    1.45
 -10   4  -4   -0.54    1.81
 -10   4  -4    2.38    1.70
  10  -4  -4    0.03    1.87
 -10  -4  -4    0.54    1.06
  10   4  -4    0.69    1.77
 -10   4   4   -0.92    1.69
  10   4   5    4.28    1.52
 -10  -4   5    0.67    1.22
 -10   4  -5    1.79    2.05
 -10   4  -5    4.73    1.89
  10  -4  -5    4.06    1.94
 -10  -4  -5    1.36    1.15
  10   4  -5    2.22    1.89
 -10   4   5    5.64    1.81
  10   4   6    2.49    1.28
 -10  -4   6    1.87    1.64
 -10   4  -6    1.56    2.02
 -10   4  -6    2.44    1.77
  10  -4  -6   -1.33    1.77
  10   4  -6    0.99    1.76
 -10   4   6   -2.19    1.75
 -10   5   0   -0.12    1.75
 -10   5   0   -1.08    1.98
  10   5   0   -0.38    1.57
  10   5   1   15.06    2.11
 -10   5  -1   10.27    2.98
 -10   5  -1   15.63    2.67
 -10   5   1   16.97    2.70
 -10   5   1    8.52    1.88
  10   5  -1   10.23    1.79
  10   5   2   -2.04    1.46
 -10   5  -2    1.72    2.07
 -10   5  -2    0.45    1.76
  10   5  -2   -0.32    1.60
 -10   5   2    3.68    1.69
 -10   5   2    1.79    2.04
  10   5   3    2.97    1.76
 -10   5  -3    5.60    2.28
 -10   5  -3    8.50    2.02
  10   5  -3    4.82    1.93
 -10   5   3    3.63    2.29
 -10   5   3    6.09    2.02
  10   5   4    1.01    1.77
 -10   5  -4    1.07    1.94
 -10   5  -4    3.14    1.86
  10  -5  -4    1.32    1.89
  10   5  -4    0.84    1.90
 -10   5   4    0.96    1.74
  10   5   5   14.26    2.00
 -10   5  -5   16.02    2.72
 -10   5  -5   10.53    2.62
  10  -5  -5   15.72    2.77
  10   5  -5   16.03    2.63
 -10   5   5   14.48    2.63
 -10   5  -6    0.81    1.92
 -10   5  -6   -1.61    1.93
  10  -5  -6    3.38    2.00
  10   5  -6    5.14    1.89
 -10   5   6    3.40    1.81
  10   6   0   10.10    2.02
 -10   6   0    4.15    2.47
 -10   6   0    6.58    2.18
 -10   6  -1    5.02    2.16
 -10   6  -1    0.67    2.04
  10   6   1    2.98    1.68
  10   6  -1    3.96    1.82
 -10   6   1    4.11    1.97
 -10   6   1    4.69    2.07
  10   6   2   -0.04    1.43
 -10   6  -2    0.15    1.41
 -10   6  -2   -2.07    1.88
  10   6  -2   -0.23    1.62
 -10   6   2    2.53    1.88
 -10   6   2    0.97    1.24
  10   6   3    4.32    1.57
 -10   6  -3    2.14    1.96
 -10   6  -3    3.39    2.24
  10   6  -3    1.57    1.39
 -10   6   3    4.78    1.50
 -10   6   3    2.39    2.23
  10   6   4    1.37    1.41
 -10   6  -4    0.26    1.75
 -10   6  -4    0.77    1.92
  10   6  -4    2.30    1.82
 -10   6   4    4.58    1.54
 -10   6   4    0.34    1.77
 -10   6  -5    0.53    2.02
 -10   6  -5    4.61    2.11
  10  -6  -5    7.41    2.07
  10   6  -5    2.87    2.12
 -10   6   5    1.81    1.96
  10   7   0   -1.81    1.55
 -10   7   0    0.18    2.04
 -10   7   0   -0.73    1.92
  10   7   1    6.39    1.80
 -10   7  -1    2.50    2.31
 -10   7  -1    6.37    2.10
  10   7  -1    3.65    1.93
 -10   7   1    7.36    2.30
 -10   7   1    2.94    1.59
  10   7   2    4.28    1.60
 -10   7  -2    1.92    1.44
 -10   7  -2    1.88    2.11
  10   7  -2   -0.60    1.69
 -10   7   2    0.51    1.88
 -10   7   2    4.54    2.02
  10   7   3    8.87    1.72
 -10   7  -3    7.19    2.31
 -10   7  -3    6.81    2.52
  10   7  -3    5.35    2.15
 -10   7   3    5.28    2.36
 -10   7   3    5.05    2.14
  11   0   0    5.73    1.70
 -11   0   0    9.69    2.42
 -11   0  -1   -1.29    1.93
  11   0   1   -4.35    1.89
 -11   0   1    0.22    1.42
  11   0  -1   -2.45    1.51
 -11   0  -2    1.52    1.44
  11   0  -2    3.11    1.99
  11   0   2    4.47    1.82
 -11   0   2   -0.26    1.88
 -11   0  -3    0.26    1.74
  11   0   3   -0.82    1.71
 -11   0   3    1.18    1.71
  11   0  -3    1.31    1.83
 -11   0   4    4.01    1.81
 -11   0  -4    2.26    1.74
  11   0   4   -0.54    1.88
 -11   0   4    1.69    1.43
  11   0  -4    6.08    1.97
  11   0  -5   17.27    2.58
 -11   0  -5   15.74    2.47
  11   0   5   12.53    2.55
 -11   0   5    4.25    1.72
 -11   0   5   12.60    2.46
 -11   0  -6    0.36    1.69
  11   0   6   -3.39    1.76
 -11   0   6   -3.41    1.71
  11   0  -6    0.53    1.84
 -11   1   0   -2.60    1.80
  11   1   0   -0.81    1.67
  11  -1   0   -1.59    1.77
 -11  -1   0    3.40    1.67
  11   1   1   28.41    3.07
 -11  -1   1   23.66    3.23
  11  -1  -1   23.81    3.40
 -11   1  -1   23.94    3.18
 -11  -1  -1   16.90    2.95
  11   1  -1   24.05    3.34
  11  -1   1   29.12    3.38
 -11   1   1   23.75    3.56
  11  -1  -2    9.36    1.66
  11   1   2    4.49    2.05
 -11  -1   2    0.98    2.27
 -11   1  -2    1.14    2.06
  11   1  -2    7.58    2.13
  11  -1   2    6.64    2.14
 -11   1   2    4.98    2.20
 -11  -1  -2    3.26    2.10
  11   1   3   26.04    3.19
 -11  -1   3   23.50    3.30
 -11   1  -3   25.99    3.29
  11  -1  -3   27.43    3.33
 -11  -1  -3   23.32    3.23
  11   1  -3   29.40    2.67
  11  -1   3   27.70    3.10
 -11   1   3   21.84    3.11
  11   1   4    7.34    1.90
 -11  -1   4    3.73    1.47
 -11   1  -4    5.96    2.11
  11  -1  -4   12.49    2.26
 -11  -1   4    8.75    2.15
  11   1  -4    3.70    2.16
  11  -1   4    6.60    2.05
 -11   1   4    4.47    1.43
 -11   1   4    3.54    2.07
 -11  -1  -4    5.76    2.04
  11   1   5   16.53    2.57
 -11  -1   5    5.46    1.90
 -11  -1   5   12.49    1.95
 -11   1  -5   13.27    2.53
  11  -1  -5   18.38    2.66
 -11  -1  -5   11.43    2.47
  11   1  -5   16.20    2.55
  11  -1   5   15.28    2.52
 -11   1   5    5.84    1.91
 -11   1   5   13.22    2.47
  11   1   6    3.32    1.57
 -11  -1   6   -1.61    1.25
 -11   1  -6    1.41    1.53
  11  -1  -6    0.45    1.62
 -11  -1  -6    2.72    1.58
  11   1  -6   -1.17    1.51
  11  -1   6   -0.24    1.58
 -11   1   6   -1.63    1.16
 -11   1   6   -0.83    1.59
 -11  -2   0    7.72    2.46
  11   2   0   12.44    2.38
 -11   2   0   13.34    2.72
  11  -2   0   12.08    2.70
  11   2   1   -1.42    1.61
 -11  -2   1    2.22    1.68
 -11   2  -1    2.81    1.76
  11  -2  -1   -0.52    1.86
 -11  -2  -1   -1.30    1.72
  11   2  -1   -2.75    1.64
  11  -2   1    3.57    1.79
 -11   2   1   -2.87    1.75
  11   2   2   15.47    1.96
 -11  -2   2   12.01    2.87
 -11   2  -2   12.79    2.57
  11  -2  -2   18.26    2.13
  11   2  -2   20.18    2.75
  11  -2   2   16.72    2.73
 -11   2   2   12.45    2.76
 -11  -2  -2   16.18    2.74
  11   2   3   25.03    2.84
 -11  -2   3   21.21    3.33
 -11   2  -3   17.44    2.56
 -11   2  -3   19.52    2.43
  11  -2  -3   21.68    3.37
 -11  -2  -3   20.40    2.95
  11   2  -3   29.27    3.21
 -11   2   3   26.68    3.22
  11   2   4    0.06    1.78
 -11  -2   4    1.54    1.40
 -11   2  -4    0.37    1.35
 -11   2  -4    1.96    2.03
  11  -2  -4    5.69    1.97
  11   2  -4    1.96    1.89
 -11   2   4    0.87    1.11
 -11   2   4    4.15    1.91
 -11  -2  -4    0.83    1.66
  11   2   5   -0.66    1.67
 -11  -2   5    1.04    1.45
 -11   2  -5    1.63    1.85
 -11   2  -5    1.91    2.05
  11  -2  -5    4.41    1.87
 -11  -2  -5    2.42    1.61
  11   2  -5    0.61    1.82
 -11   2   5   -1.49    1.55
 -11   2   5    3.07    1.28
  11   3   0   -2.33    1.74
 -11   3   0    0.67    1.79
 -11  -3   0    2.48    1.67
 -11  -3   1   30.05    3.16
 -11   3  -1   36.41    3.20
 -11   3  -1   36.78    4.36
  11  -3  -1   32.92    3.15
  11   3   1   36.93    3.74
 -11  -3  -1   29.99    3.65
  11   3  -1   37.97    3.64
 -11   3   1   31.00    3.10
  11   3   2    1.90    1.71
 -11   3  -2    2.29    1.94
 -11   3  -2    2.10    2.14
  11  -3  -2   -1.44    1.92
 -11  -3  -2    1.69    1.77
 -11   3   2   -1.59    1.83
  11   3  -2    3.04    1.78
  11   3   3    8.45    1.89
 -11   3  -3    5.11    1.67
 -11   3  -3    5.35    2.13
  11  -3  -3    9.61    2.35
 -11  -3  -3    5.41    1.93
  11   3  -3    6.04    1.66
 -11   3   3    1.30    1.29
 -11   3   3    1.84    2.00
  11   3   4    4.31    1.82
 -11   3  -4    0.16    1.49
 -11   3  -4    1.31    1.86
  11  -3  -4    6.00    1.96
 -11  -3  -4    6.43    1.85
  11   3  -4    6.87    1.88
 -11   3   4   -0.32    1.64
 -11   3   4    2.22    1.99
  11   3   5   12.58    2.20
 -11  -3   5    9.11    2.08
 -11   3  -5    7.04    2.36
 -11   3  -5    7.55    2.46
  11  -3  -5   12.56    2.52
 -11  -3  -5   11.49    2.19
  11   3  -5   10.63    2.41
 -11   3   5    6.61    1.79
 -11   3   5    8.56    2.46
 -11   4   0    3.75    2.02
 -11   4   0    1.42    2.43
  11   4   0    5.16    1.77
  11   4   1    2.99    1.88
 -11   4  -1    3.88    2.08
 -11   4  -1    2.72    2.28
  11   4  -1    5.64    1.88
 -11   4   1    3.37    1.69
 -11   4   1    1.25    2.03
  11   4   2    3.05    1.96
 -11   4  -2    9.59    2.38
 -11   4  -2   10.26    1.72
  11  -4  -2    1.69    2.28
  11   4  -2    7.65    2.15
 -11   4   2    4.19    2.21
  11   4   3    2.15    1.76
 -11   4  -3    3.21    2.08
 -11   4  -3    4.25    2.04
  11  -4  -3    2.99    2.10
  11   4  -3    5.01    1.90
 -11   4   3    3.09    1.50
  11   4   4    7.38    1.89
 -11   4  -4    2.45    2.28
 -11   4  -4    7.47    2.24
  11  -4  -4    5.76    1.80
  11   4  -4    4.74    2.33
 -11   4   4    5.09    2.05
  11   5   0    0.06    1.58
 -11   5   0   -3.78    1.92
 -11   5   0   -0.49    1.99
  11   5   1    1.30    1.69
 -11   5  -1    4.06    2.30
 -11   5  -1    1.99    2.18
  11   5  -1    2.71    1.86
 -11   5   1    3.34    2.29
 -11   5   1    3.99    1.99
  11   5   2   -1.34    1.53
 -11   5  -2    3.31    1.35
 -11   5  -2   -3.43    1.47
  11   5  -2    3.39    1.67
 -11   5   2    1.95    1.76
 -11   5   2   -1.16    1.40
  11   5   3    1.18    1.77
 -11   5  -3    2.66    2.02
 -11   5  -3    2.06    2.22
  11  -5  -3    4.42    1.63
  11   5  -3    3.26    1.98
 -11   5   3    5.95    1.94
  12   0   0   19.98    2.85
 -12   0   0   12.38    2.88
 -12   0  -1   -1.22    1.33
  12   0   1   -1.97    1.76
 -12   0   1   -1.04    1.83
  12   0  -1    3.99    1.80
 -12   0  -2   -1.73    1.85
  12   0   2   -1.03    1.82
 -12   0   2   -0.70    1.87
  12   0  -2   -0.01    1.89
 -12   0  -3   -3.99    1.85
  12   0   3    1.25    1.77
 -12   0   3   -0.66    1.83
  12   0  -3   -3.27    1.96
  12   1   0   -0.68    1.74
 -12   1   0   -1.08    1.87
 -12  -1   0   -0.63    1.70
  12  -1   0    0.29    1.86
 -12  -1   1    0.65    1.90
  12   1   1   -0.85    1.84
 -12   1  -1   -1.12    1.94
  12  -1  -1    2.81    2.03
 -12  -1  -1    1.33    1.78
  12   1  -1    3.90    1.98
  12  -1   1    6.05    2.01
 -12   1   1    0.91    2.06
  12   1   2    4.98    1.96
 -12  -1   2    3.35    2.28
 -12   1  -2    3.36    2.15
  12  -1  -2    8.99    2.29
 -12  -1  -2    5.25    2.11
  12   1  -2    3.57    2.32
  12  -1   2    3.50    2.24
 -12   1   2    6.76    2.08
  12   1   3    0.37    1.76
 -12   1  -3    2.71    1.87
  12  -1  -3    1.98    1.91
  12   1  -3   -1.10    1.94
  12  -1   3    4.71    1.91
 -12  -2   0    2.94    2.09
  12   2   0    2.82    2.00
 -12   2   0    5.00    2.24
  12  -2   0    3.96    2.21
  12   2   1    8.92    2.14
 -12  -2   1    5.68    2.24
 -12   2  -1    4.03    1.71
  12  -2  -1    5.83    2.44
 -12  -2  -1    5.06    2.17
  12   2  -1    8.22    2.26
  12  -2   1    5.95    2.37
 -12   2   1    4.60    2.18
  12   2   2    7.44    2.28
 -12  -2   2    6.87    2.35
 -12   2  -2    6.55    2.40
  12  -2  -2   10.05    2.56
 -12  -2  -2    6.66    2.21
  12   2  -2    5.70    2.51
  12  -2   2   12.80    2.47
 -12   2   2    3.50    2.43
 -12   3   0   -2.58    1.83
  12  -3   0    2.57    1.85
   0   0   0    0.00    0.00
;
_shelx_hkl_checksum     81126
_shelx_res_file
;
TITL jg04_a.res in P1                 New: Pca21
    jg04.res
    created by SHELXL-2018/3 at 15:55:02 on 08-Apr-2021
CELL  0.71073   10.6845    9.4974   10.0917    90.000    90.000    90.000
ZERR        4    0.0009    0.0009    0.0010     0.000     0.000     0.000
LATT  -1
SYMM             - X ,            - Y ,    0.50000 + Z
SYMM     0.50000 - X ,              Y ,    0.50000 + Z
SYMM     0.50000 + X ,            - Y ,              Z
SFAC  C  H  N  O  S
UNIT    44    36  12   4   4
L.S. 5
mpla c1 c2 c3 c4 s1
mpla c7 c8 c9 c10 c11 n3
FMAP 2
PLAN 20
ACTA
size 0.05 0.04 0.01
rem colourless chip
temp -173
BOND $H
CONF
WGHT    0.049200    0.583700
FVAR       0.31694
mole 1
C1    1    0.407399    0.510002   -0.383307    11.00000    0.02995    0.02405 =
         0.02182    0.00226    0.00880   -0.00094
AFIX  43
H1    2    0.444915    0.579791   -0.437808    11.00000   -1.20000
AFIX   0
C2    1    0.286643    0.465259   -0.395899    11.00000    0.03017    0.02557 =
         0.01609    0.00559    0.00017    0.00378
AFIX  43
H2    2    0.230294    0.500393   -0.460776    11.00000   -1.20000
AFIX   0
C3    1    0.254413    0.360837   -0.301847    11.00000    0.02620    0.02212 =
         0.02237    0.00446   -0.00009    0.00332
AFIX  43
H3    2    0.173924    0.318696   -0.296656    11.00000   -1.20000
AFIX   0
C4    1    0.350993    0.327071   -0.219481    11.00000    0.02456    0.02044 =
         0.01464   -0.00209   -0.00125    0.00140
C5    1    0.364377    0.225716   -0.109156    11.00000    0.01954    0.02191 =
         0.01668   -0.00187    0.00160   -0.00293
C6    1    0.158053    0.011820    0.067064    11.00000    0.01956    0.02546 =
         0.01944   -0.00073   -0.00354   -0.00017
AFIX  43
H6    2    0.084911    0.035530    0.018411    11.00000   -1.20000
AFIX   0
C7    1    0.148295   -0.084357    0.179834    11.00000    0.01803    0.02157 =
         0.01671   -0.00274    0.00009   -0.00144
C8    1    0.250132   -0.147028    0.244903    11.00000    0.01772    0.02419 =
         0.02266   -0.00471   -0.00165   -0.00264
AFIX  43
H8    2    0.333133   -0.132248    0.214145    11.00000   -1.20000
AFIX   0
C9    1    0.227703   -0.230555    0.354401    11.00000    0.01992    0.02598 =
         0.01657    0.00078   -0.00625    0.00024
AFIX  43
H9    2    0.295199   -0.273712    0.400284    11.00000   -1.20000
AFIX   0
C10   1    0.105181   -0.250703    0.396648    11.00000    0.02471    0.02680 =
         0.01695   -0.00013   -0.00071    0.00156
AFIX  43
H10   2    0.091113   -0.306383    0.473419    11.00000   -1.20000
AFIX   0
C11   1    0.028561   -0.115419    0.227475    11.00000    0.01688    0.02378 =
         0.01808   -0.00196   -0.00058    0.00123
AFIX  43
H11   2   -0.041192   -0.077506    0.181272    11.00000   -1.20000
AFIX   0
N1    3    0.258073    0.156945   -0.073098    11.00000    0.01643    0.02584 =
         0.01647    0.00381   -0.00396   -0.00009
H1N   2    0.186056    0.180711   -0.107472    11.00000   -1.20000
N2    3    0.263441    0.064564    0.032832    11.00000    0.02473    0.02226 =
         0.01624   -0.00002   -0.00102   -0.00142
N3    3    0.006080   -0.195463    0.334413    11.00000    0.02501    0.02218 =
         0.01799   -0.00094    0.00309    0.00048
O1    4    0.466574    0.207275   -0.055695    11.00000    0.01786    0.03851 =
         0.02704    0.00634   -0.00499   -0.00390
S1    5    0.482710    0.424874   -0.257317    11.00000    0.02217    0.03006 =
         0.02210    0.00375    0.00153   -0.00362
HKLF 4 1 0.0000 0.0000 1.0000 1.0000 0.0000 0.0000 0.0000 1.0000 0.0000
REM  jg04_a.res in P1                 New: Pca21
REM wR2 = 0.1115, GooF = S = 1.079, Restrained GooF = 1.078 for all data
REM R1 = 0.0458 for 1559 Fo > 4sig(Fo) and 0.0593 for all 1822 data
REM 148 parameters refined using 1 restraints
END
WGHT      0.0491      0.5841
REM Highest difference peak  0.266,  deepest hole -0.430,  1-sigma level  0.069
Q1    1   0.5181  0.4137 -0.1490  11.00000  0.05    0.27
Q2    1   0.3131  0.3235 -0.2634  11.00000  0.05    0.27
Q3    1   0.4800  0.3024 -0.2875  11.00000  0.05    0.26
Q4    1   0.5204  0.4356 -0.3581  11.00000  0.05    0.25
Q5    1   0.1266  0.0434  0.1774  11.00000  0.05    0.25
Q6    1   0.2451 -0.2346  0.5618  11.00000  0.05    0.24
Q7    1   0.4842  0.5594 -0.2253  11.00000  0.05    0.24
Q8    1   0.2285 -0.0731  0.3541  11.00000  0.05    0.24
Q9    1   0.2660  0.1997  0.0536  11.00000  0.05    0.23
Q10   1   0.4491  0.3816 -0.3617  11.00000  0.05    0.23
Q11   1   0.2692  0.1010 -0.1983  11.00000  0.05    0.23
Q12   1   0.4917  0.5670 -0.2727  11.00000  0.05    0.23
Q13   1   0.3659  0.4641 -0.2567  11.00000  0.05    0.23
Q14   1   0.3899  0.2824 -0.1647  11.00000  0.05    0.23
Q15   1   0.4374  0.4361 -0.3354  11.00000  0.05    0.23
Q16   1  -0.0227 -0.0608  0.1013  11.00000  0.05    0.23
Q17   1   0.2634 -0.1958  0.4566  11.00000  0.05    0.22
Q18   1   0.4408  0.4129 -0.1689  11.00000  0.05    0.22
Q19   1   0.1029  0.2403 -0.1475  11.00000  0.05    0.22
Q20   1   0.5237 -0.1487  0.2207  11.00000  0.05    0.22
;
_shelx_res_checksum     82940
data_II
_audit_creation_method     'SHELXL-2018/3'
_chemical_name_systematic
;
<i>N</i>'-[(<i>E</i>)-Pyridin-2-ylmethylidene]thiophene-2-carbohydrazide
;
_chemical_name_common     ?
_chemical_formula_moiety     'C11 H9 N3 O S'
_chemical_formula_sum     'C11 H9 N3 O S'
_chemical_formula_iupac     'C11 H9 N3 O S'
_chemical_formula_weight     231.27
_chemical_melting_point     ?
_chemical_absolute_configuration     ad
_space_group_crystal_system     orthorhombic
_space_group_name_H-M_alt     'P n a 21'
_space_group_name_Hall     'P 2c -2n'
loop_
    _space_group_symop_operation_xyz
    'x, y, z'
    '-x, -y, z+1/2'
    'x+1/2, -y+1/2, z'
    '-x+1/2, y+1/2, z+1/2'
_cell_length_a     18.4056(13)
_cell_length_b     9.5255(7)
_cell_length_c     6.0300(4)
_cell_angle_alpha     90
_cell_angle_beta     90
_cell_angle_gamma     90
_cell_volume     1057.19(13)
_cell_formula_units_Z     4
_cell_measurement_reflns_used     6000
_cell_measurement_theta_min     2.4
_cell_measurement_theta_max     27.5
_cell_measurement_temperature     100(2)
_exptl_crystal_description     blade
_exptl_crystal_colour     'dark orange'
_exptl_crystal_size_max     0.150
_exptl_crystal_size_mid     0.060
_exptl_crystal_size_min     0.040
_exptl_crystal_density_diffrn     1.453
_exptl_crystal_density_meas     ?
_exptl_crystal_density_method     ?
_exptl_crystal_F_000     480
_exptl_absorpt_coefficient_mu     0.286
_exptl_absorpt_correction_type     multi-scan
_exptl_absorpt_process_details
;
(CrystalClear; Rigaku, 2012)
;
_exptl_absorpt_correction_T_min     0.756
_exptl_absorpt_correction_T_max     1.000
_diffrn_ambient_temperature     100(2)
_diffrn_radiation_type     MoK\a
_diffrn_radiation_wavelength     0.71073
_diffrn_measurement_device_type     'Rigaku Saturn724+ CCD'
_diffrn_measurement_method     \w
_diffrn_detector_area_resol_mean     ?
_diffrn_reflns_number     7314
_diffrn_reflns_av_R_equivalents     0.0257
_diffrn_reflns_av_unetI/netI     0.0170
_diffrn_reflns_theta_min     3.078
_diffrn_reflns_theta_max     27.478
_diffrn_reflns_theta_full     25.242
_diffrn_measured_fraction_theta_max     0.998
_diffrn_measured_fraction_theta_full     0.998
_diffrn_reflns_limit_h_min     -23
_diffrn_reflns_limit_h_max     23
_diffrn_reflns_limit_k_min     -9
_diffrn_reflns_limit_k_max     12
_diffrn_reflns_limit_l_min     -5
_diffrn_reflns_limit_l_max     7
_refine_special_details     ?
_reflns_number_total     1979
_reflns_number_gt     1930
_reflns_threshold_expression     'I > 2\s(I)'
_refine_ls_structure_factor_coef     Fsqd
_refine_ls_matrix_type     full
_refine_ls_R_factor_all     0.0303
_refine_ls_R_factor_gt     0.0294
_refine_ls_wR_factor_gt     0.0813
_refine_ls_wR_factor_ref     0.0831
_refine_ls_goodness_of_fit_ref     1.084
_refine_ls_restrained_S_all     1.084
_refine_ls_number_reflns     1979
_refine_ls_number_parameters     148
_refine_ls_number_restraints     1
_refine_ls_hydrogen_treatment     mixed
_refine_ls_weighting_scheme     calc
_refine_ls_weighting_details
              'w=1/[\s^2^(Fo^2^)+(0.0573P)^2^+0.2224P] where P=(Fo^2^+2Fc^2^)/3'
_atom_sites_solution_hydrogens     mixed
_atom_sites_solution_primary     direct
_atom_sites_solution_secondary     ?
_refine_ls_shift/su_max     0.001
_refine_ls_shift/su_mean     0.000
_refine_diff_density_max     0.333
_refine_diff_density_min     -0.237
_refine_ls_extinction_method     none
_refine_ls_extinction_coef     .
_refine_ls_abs_structure_details
;
Parsons <i>et al.</i> (2013)
;
_refine_ls_abs_structure_Flack     0.04(4)
loop_
    _atom_type_symbol
    _atom_type_description
    _atom_type_scat_dispersion_real
    _atom_type_scat_dispersion_imag
    _atom_type_scat_source
    'C' 'C' 0.0033 0.0016
                         'International Tables Vol C Tables 4.2.6.8 and 6.1.1.4'
    'H' 'H' 0.0000 0.0000
                         'International Tables Vol C Tables 4.2.6.8 and 6.1.1.4'
    'N' 'N' 0.0061 0.0033
                         'International Tables Vol C Tables 4.2.6.8 and 6.1.1.4'
    'O' 'O' 0.0106 0.0060
                         'International Tables Vol C Tables 4.2.6.8 and 6.1.1.4'
    'S' 'S' 0.1246 0.1234
                         'International Tables Vol C Tables 4.2.6.8 and 6.1.1.4'
_computing_data_collection
;
CrystalClear (Rigaku, 2012)
;
_computing_cell_refinement
;
CrystalClear (Rigaku, 2012)
;
_computing_data_reduction
;
CrystalClear (Rigaku, 2012)
;
_computing_structure_solution
;
SHELXS97 (Sheldrick, 2008)
;
_computing_structure_refinement
;
<i>SHELXL2018/3</i> (Sheldrick, 2015)
;
_computing_molecular_graphics
;
ORTEP-3 for Windows (Farrugia, 2012)
;
_computing_publication_material
;
Publcif (Westrip, 2010)
;
loop_
    _atom_site_type_symbol
    _atom_site_label
    _atom_site_fract_x
    _atom_site_fract_y
    _atom_site_fract_z
    _atom_site_U_iso_or_equiv
    _atom_site_adp_type
    _atom_site_calc_flag
    _atom_site_occupancy
    _atom_site_disorder_assembly
    _atom_site_disorder_group
    C C1 0.80728(12) 0.2567(2) 0.9079(4) 0.0243(5) Uani d 1 . .
    H H1 0.844507 0.190518 0.876806 0.029 Uiso calc 1 . .
    C C2 0.80182(12) 0.3272(2) 1.1043(4) 0.0240(5) Uani d 1 . .
    H H2 0.834112 0.312980 1.225101 0.029 Uiso calc 1 . .
    C C3 0.74255(10) 0.4248(2) 1.1102(5) 0.0225(5) Uani d 1 . .
    H H3 0.730933 0.483815 1.232138 0.027 Uiso calc 1 . .
    C C4 0.70395(11) 0.4200(2) 0.9075(4) 0.0198(4) Uani d 1 . .
    C C5 0.64198(11) 0.5159(2) 0.8639(4) 0.0201(4) Uani d 1 . .
    C C6 0.56443(11) 0.3875(2) 0.3737(4) 0.0214(4) Uani d 1 . .
    H H6 0.530355 0.461814 0.358627 0.026 Uiso calc 1 . .
    C C7 0.56402(10) 0.2730(2) 0.2119(5) 0.0207(4) Uani d 1 . .
    C C8 0.61299(11) 0.1601(2) 0.2192(5) 0.0248(4) Uani d 1 . .
    H H8 0.647838 0.152750 0.334814 0.030 Uiso calc 1 . .
    C C9 0.60922(12) 0.0599(2) 0.0540(5) 0.0282(5) Uani d 1 . .
    H H9 0.642008 -0.017145 0.053144 0.034 Uiso calc 1 . .
    C C10 0.55693(12) 0.0730(2) -0.1110(5) 0.0276(5) Uani d 1 . .
    H H10 0.553393 0.005274 -0.226127 0.033 Uiso calc 1 . .
    C C11 0.51001(12) 0.1869(2) -0.1042(5) 0.0252(5) Uani d 1 . .
    H H11 0.474376 0.195559 -0.217400 0.030 Uiso calc 1 . .
    N N1 0.60295(9) 0.50362(19) 0.6733(3) 0.0207(4) Uani d 1 . .
    H H1N 0.5663(14) 0.573(3) 0.629(5) 0.025 Uiso d 1 . .
    N N2 0.60975(9) 0.38992(19) 0.5354(3) 0.0200(4) Uani d 1 . .
    N N3 0.51261(10) 0.2853(2) 0.0546(4) 0.0222(4) Uani d 1 . .
    O O1 0.62639(9) 0.60967(18) 0.9963(3) 0.0263(4) Uani d 1 . .
    S S1 0.74058(3) 0.29964(5) 0.72453(13) 0.02379(16) Uani d 1 . .
loop_
    _atom_site_aniso_label
    _atom_site_aniso_U_11
    _atom_site_aniso_U_22
    _atom_site_aniso_U_33
    _atom_site_aniso_U_12
    _atom_site_aniso_U_13
    _atom_site_aniso_U_23
    C1 0.0204(9) 0.0272(11) 0.0252(13) 0.0009(8) -0.0035(9) -0.0004(11)
    C2 0.0236(10) 0.0273(10) 0.0209(12) -0.0006(9) -0.0040(9) -0.0004(10)
    C3 0.0180(9) 0.0194(9) 0.0302(14) 0.0013(7) 0.0020(9) 0.0050(10)
    C4 0.0203(8) 0.0214(9) 0.0177(11) -0.0019(7) 0.0025(8) 0.0003(9)
    C5 0.0201(9) 0.0217(9) 0.0184(11) -0.0016(7) 0.0022(8) 0.0005(9)
    C6 0.0180(8) 0.0250(10) 0.0213(11) 0.0017(7) -0.0001(9) -0.0007(9)
    C7 0.0177(8) 0.0244(10) 0.0200(11) -0.0014(7) -0.0005(10) 0.0021(11)
    C8 0.0205(9) 0.0279(10) 0.0258(12) 0.0017(7) -0.0027(10) 0.0002(12)
    C9 0.0268(10) 0.0272(11) 0.0307(14) 0.0061(9) 0.0010(10) -0.0019(11)
    C10 0.0275(10) 0.0281(11) 0.0271(14) -0.0002(9) 0.0022(10) -0.0066(10)
    C11 0.0221(9) 0.0306(11) 0.0229(13) 0.0000(8) -0.0032(10) -0.0009(10)
    N1 0.0199(8) 0.0231(8) 0.0189(11) 0.0017(7) 0.0003(7) -0.0012(8)
    N2 0.0181(7) 0.0239(8) 0.0178(9) -0.0005(6) 0.0010(7) 0.0006(8)
    N3 0.0202(8) 0.0262(9) 0.0203(11) 0.0011(6) -0.0014(8) -0.0003(8)
    O1 0.0283(8) 0.0284(8) 0.0222(10) 0.0038(6) -0.0002(7) -0.0046(7)
    S1 0.0226(2) 0.0288(3) 0.0200(3) 0.00348(18) -0.0016(3) -0.0026(3)
_geom_special_details
;
 All esds (except the esd in the dihedral angle between two l.s. planes)
 are estimated using the full covariance matrix.  The cell esds are taken
 into account individually in the estimation of esds in distances, angles
 and torsion angles; correlations between esds in cell parameters are only
 used when they are defined by crystal symmetry.  An approximate (isotropic)
 treatment of cell esds is used for estimating esds involving l.s. planes.
;
loop_
    _geom_bond_atom_site_label_1
    _geom_bond_atom_site_label_2
    _geom_bond_site_symmetry_2
    _geom_bond_distance
    _geom_bond_publ_flag
    C1 C2 . 1.365(4) ?
    C1 S1 . 1.702(2) ?
    C1 H1 . 0.9500 ?
    C2 C3 . 1.434(3) ?
    C2 H2 . 0.9500 ?
    C3 C4 . 1.415(3) ?
    C3 H3 . 0.9500 ?
    C4 C5 . 1.485(3) ?
    C4 S1 . 1.728(2) ?
    C5 O1 . 1.232(3) ?
    C5 N1 . 1.361(3) ?
    C6 N2 . 1.284(3) ?
    C6 C7 . 1.463(3) ?
    C6 H6 . 0.9500 ?
    C7 N3 . 1.345(3) ?
    C7 C8 . 1.404(3) ?
    C8 C9 . 1.381(4) ?
    C8 H8 . 0.9500 ?
    C9 C10 . 1.390(4) ?
    C9 H9 . 0.9500 ?
    C10 C11 . 1.387(3) ?
    C10 H10 . 0.9500 ?
    C11 N3 . 1.341(3) ?
    C11 H11 . 0.9500 ?
    N1 N2 . 1.371(3) ?
    N1 H1N . 0.98(3) ?
loop_
    _geom_angle_atom_site_label_1
    _geom_angle_atom_site_label_2
    _geom_angle_atom_site_label_3
    _geom_angle_site_symmetry_1
    _geom_angle_site_symmetry_3
    _geom_angle
    _geom_angle_publ_flag
    C2 C1 S1 . . 113.11(17) ?
    C2 C1 H1 . . 123.4 ?
    S1 C1 H1 . . 123.4 ?
    C1 C2 C3 . . 113.4(2) ?
    C1 C2 H2 . . 123.3 ?
    C3 C2 H2 . . 123.3 ?
    C4 C3 C2 . . 109.9(2) ?
    C4 C3 H3 . . 125.1 ?
    C2 C3 H3 . . 125.1 ?
    C3 C4 C5 . . 121.3(2) ?
    C3 C4 S1 . . 112.16(16) ?
    C5 C4 S1 . . 126.50(18) ?
    O1 C5 N1 . . 119.15(19) ?
    O1 C5 C4 . . 120.7(2) ?
    N1 C5 C4 . . 120.1(2) ?
    N2 C6 C7 . . 121.55(19) ?
    N2 C6 H6 . . 119.2 ?
    C7 C6 H6 . . 119.2 ?
    N3 C7 C8 . . 122.7(2) ?
    N3 C7 C6 . . 114.14(18) ?
    C8 C7 C6 . . 123.1(2) ?
    C9 C8 C7 . . 118.3(2) ?
    C9 C8 H8 . . 120.8 ?
    C7 C8 H8 . . 120.8 ?
    C8 C9 C10 . . 119.3(2) ?
    C8 C9 H9 . . 120.4 ?
    C10 C9 H9 . . 120.4 ?
    C11 C10 C9 . . 118.7(2) ?
    C11 C10 H10 . . 120.6 ?
    C9 C10 H10 . . 120.6 ?
    N3 C11 C10 . . 123.0(2) ?
    N3 C11 H11 . . 118.5 ?
    C10 C11 H11 . . 118.5 ?
    C5 N1 N2 . . 122.15(18) ?
    C5 N1 H1N . . 122.2(17) ?
    N2 N1 H1N . . 115.5(17) ?
    C6 N2 N1 . . 114.55(19) ?
    C11 N3 C7 . . 117.90(19) ?
    C1 S1 C4 . . 91.48(12) ?
loop_
    _geom_torsion_atom_site_label_1
    _geom_torsion_atom_site_label_2
    _geom_torsion_atom_site_label_3
    _geom_torsion_atom_site_label_4
    _geom_torsion_site_symmetry_1
    _geom_torsion_site_symmetry_2
    _geom_torsion_site_symmetry_3
    _geom_torsion_site_symmetry_4
    _geom_torsion
    _geom_torsion_publ_flag
    S1 C1 C2 C3 . . . . -1.8(3) ?
    C1 C2 C3 C4 . . . . 1.0(3) ?
    C2 C3 C4 C5 . . . . -176.80(19) ?
    C2 C3 C4 S1 . . . . 0.2(2) ?
    C3 C4 C5 O1 . . . . 5.8(3) ?
    S1 C4 C5 O1 . . . . -170.67(17) ?
    C3 C4 C5 N1 . . . . -176.02(19) ?
    S1 C4 C5 N1 . . . . 7.5(3) ?
    N2 C6 C7 N3 . . . . 179.2(2) ?
    N2 C6 C7 C8 . . . . -1.0(4) ?
    N3 C7 C8 C9 . . . . 1.8(4) ?
    C6 C7 C8 C9 . . . . -178.0(2) ?
    C7 C8 C9 C10 . . . . -0.8(4) ?
    C8 C9 C10 C11 . . . . 0.0(4) ?
    C9 C10 C11 N3 . . . . -0.1(4) ?
    O1 C5 N1 N2 . . . . -169.81(19) ?
    C4 C5 N1 N2 . . . . 12.0(3) ?
    C7 C6 N2 N1 . . . . -179.61(19) ?
    C5 N1 N2 C6 . . . . 173.74(19) ?
    C10 C11 N3 C7 . . . . 1.0(3) ?
    C8 C7 N3 C11 . . . . -1.9(3) ?
    C6 C7 N3 C11 . . . . 178.0(2) ?
    C2 C1 S1 C4 . . . . 1.60(19) ?
    C3 C4 S1 C1 . . . . -0.99(17) ?
    C5 C4 S1 C1 . . . . 175.80(19) ?
loop_
    _geom_hbond_atom_site_label_D
    _geom_hbond_atom_site_label_H
    _geom_hbond_atom_site_label_A
    _geom_hbond_site_symmetry_A
    _geom_hbond_distance_DH
    _geom_hbond_distance_HA
    _geom_hbond_distance_DA
    _geom_hbond_angle_DHA
    _geom_hbond_publ_flag
    N1 H1N N3 2_665 0.98(3) 2.03(3) 3.013(3) 177(3) yes
    C1 H1 O1 4_644 0.95 2.48 3.101(3) 123 yes
    C2 H2 O1 4_645 0.95 2.64 3.410(3) 139 yes
_shelx_space_group_comment
;
The symmetry employed for this shelxl refinement is uniquely defined
by the following loop, which should always be used as a source of
symmetry information in preference to the above space-group names.
They are only intended as comments.
;
_shelx_estimated_absorpt_T_min     0.958
_shelx_estimated_absorpt_T_max     0.989
_shelx_hkl_file
;
  -2  -1   0 134473. 1108.93   1
   2   1   0 127005. 1167.83   1
  -2   1   0 122589. 1014.41   1
  -2   1   0 124253. 1593.63   1
   2  -1   0 133155. 1546.58   1
   2   1   0 122881. 1014.24   1
   2  -1   0 128717. 1070.24   1
  -3  -1   0 169016. 1264.96   1
   3   1   0 166122. 1231.91   1
   3  -1   0 169950. 1263.90   1
  -3   1   0 178145. 1769.03   1
   3  -1   0 173535. 1759.25   1
   3   1   0 166843. 1240.63   1
  -3  -1   0 172057. 1342.78   1
   0  -1   1 249792. 2052.20   1
   0   1  -1 246633. 2110.16   1
  -2   0   1 49530.6 639.850   1
   2   0  -1 50912.0 783.800   1
  -2   0  -1 50668.6 658.800   1
   2   0   1 51312.1 808.380   1
   2   0   1 51827.2 661.090   1
   1  -1   1 112183. 1505.82   1
  -1  -1   1 115190. 1568.36   1
  -1  -1   1 111504. 1018.19   1
   1   1  -1 112769. 1095.54   1
  -1   1   1 107273. 1039.64   1
   1   1   1 110096. 1142.54   1
  -1  -1  -1 106558. 1068.63   1
   0  -2   0 49807.6 723.920   1
   0   2   0 49104.1 746.030   1
   0  -2   0 50059.1 775.370   1
   0   2   0 49787.2 716.490   1
   1  -2   0 216077. 1658.19   1
  -1   2   0 222555. 1425.46   1
   1  -2   0 220182. 1508.50   1
   1   2   0 225247. 1585.52   1
  -1  -2   0 218311. 1411.73   1
   1   2   0 216755. 1530.49   1
  -1  -2   0 219314. 1528.26   1
  -1   2   0 216521. 1580.45   1
   4   0   0 1822.56 125.270   1
   4   0   0 1981.79 153.700   1
  -4   0   0 1749.12 136.350   1
  -2  -1   1 270511. 2742.51   1
  -2  -1  -1 257123. 1712.62   1
   2  -1   1 257315. 1493.71   1
  -2   1  -1 263690. 1717.74   1
  -2   1   1 253860. 1533.65   1
   2   1  -1 248177. 1518.45   1
  -2  -1   1 250977. 1515.28   1
   2  -1   1 256497. 1797.25   1
   2   1   1 252665. 1505.28   1
  -2   1  -1 261329. 1578.25   1
  -2  -2   0 16201.6 477.790   1
   2   2   0 16276.2 429.310   1
  -2   2   0 15003.7 331.010   1
   2  -2   0 15710.2 379.570   1
   2   2   0 16079.1 365.660   1
  -2   2   0 16411.9 482.170   1
   2  -2   0 14221.1 456.720   1
   2   2   0 16274.3 361.560   1
  -4  -1   0 461204. 2034.97   1
   4  -1   0 455461. 2936.11   1
   4   1   0 458996. 2226.66   1
  -4  -1   0 458332. 2133.61   1
   4   1   0 459942. 2118.16   1
  -4   1   0 457290. 1992.40   1
  -4   1   0 458165. 2910.76   1
  -3   1   1 375485. 1805.81   1
  -3   1  -1 383146. 1863.14   1
   3  -1   1 372722. 1719.40   1
   3   1   1 379629. 1870.49   1
  -3  -1  -1 382025. 1959.50   1
  -3   1  -1 372560. 1947.48   1
   3  -1   1 364307. 1967.74   1
  -3  -1   1 383420. 1765.56   1
   3  -2   0 519445. 2343.13   1
   3   2   0 534410. 2554.82   1
  -3   2   0 514677. 2091.78   1
  -3  -2   0 516077. 2354.29   1
   3   2   0 535055. 2212.32   1
   3  -2   0 537952. 3005.01   1
  -3   2   0 537746. 3186.25   1
  -1  -2  -1 317715. 1994.84   1
  -1  -2   1 333752. 2255.44   1
  -1   2   1 338217. 1799.83   1
   1   2  -1 343862. 2059.03   1
   1   2   1 332152. 1754.92   1
  -1   2   1 343007. 1737.61   1
   1   2  -1 338911. 2086.66   1
   4   0  -1 109323. 1022.64   1
  -4   0   1 107092. 903.730   1
   4   0   1 107577. 1026.37   1
  -4   0  -1 107419. 893.690   1
   4   0   1 105153. 919.510   1
  -4   0   1 113315. 1599.08   1
  -4   0  -1 106956. 1081.36   1
  -2   2  -1 262649. 2230.33   1
   2  -2   1 258619. 1451.21   1
  -2   2  -1 257233. 1655.06   1
   2   2  -1 259074. 1453.55   1
  -2   2   1 259602. 1614.68   1
   2  -2  -1 264509. 1882.17   1
   2   2   1 271934. 1623.04   1
  -2  -2  -1 264660. 1775.78   1
   2  -2   1 271073. 2281.10   1
   2   2  -1 262705. 1574.61   1
   2  -2   1 267696. 1516.09   1
  -2  -2   1 263567. 1554.96   1
   2  -2  -1 262937. 1574.14   1
  -2   2   1 267709. 1635.45   1
  -2  -2   1 270334. 1806.18   1
   2   2  -1 277036. 2164.17   1
  -5  -1   0 23866.0 509.140   1
  -5  -1   0 24374.8 450.040   1
  -5   1   0 23984.3 418.240   1
   5  -1   0 24525.9 693.160   1
   5   1   0 24136.0 478.660   1
   5  -1   0 23667.9 485.030   1
   5   1   0 24274.5 471.050   1
   4  -1   1 547625. 2116.03   1
  -4   1  -1 568505. 2389.15   1
  -4   1  -1 552423. 2297.79   1
   4  -1  -1 555940. 2441.83   1
  -4  -1  -1 566291. 2710.06   1
   4   1   1 568669. 2794.80   1
   4  -1   1 567721. 2364.26   1
  -4  -1   1 564401. 2171.77   1
   4   1  -1 543598. 2232.82   1
   4   1   1 546793. 2147.75   1
  -4   2   0 673095. 3355.13   1
  -4  -2   0 683456. 4160.57   1
   4   2   0 676043. 4207.73   1
   3   2  -1 227785. 1380.76   1
   3  -2   1 234653. 1415.67   1
   3   2   1 233749. 1536.49   1
   3  -2  -1 236641. 1736.04   1
  -3   2   1 238315. 1518.76   1
   3   2  -1 229081. 1527.64   1
   3  -2   1 232987. 1389.90   1
  -3  -2   1 240051. 1506.07   1
  -3   2  -1 233550. 1467.01   1
   3  -2  -1 228947. 1458.00   1
  -3  -2   1 232865. 1587.06   1
  -3   2   1 236730. 1664.10   1
  -3  -2  -1 223764. 1621.36   1
  -1  -3   0 4818.64 228.260   1
   1   3   0 4934.54 212.680   1
   1  -3   0 4947.33 235.820   1
  -1   3   0 4125.86 183.710   1
  -1  -3   0 5140.24 230.640   1
   1  -3   0 4769.73 221.280   1
   1   3   0 4686.18 206.900   1
  -1   3   0 4873.45 251.210   1
   6   0   0 327625. 1933.50   1
   0   0   2 8577.19 290.740   1
   0   0  -2 9128.45 293.970   1
  -2   3   0 72714.9 838.040   1
  -2  -3   0 73711.0 847.560   1
   2  -3   0 69587.5 873.090   1
   2   3   0 70652.5 772.370   1
   2  -3   0 75133.7 941.670   1
   2   3   0 74656.9 841.740   1
   2   3   0 75048.3 953.180   1
  -2   3   0 68671.4 987.110   1
   5  -1   1 147120. 1129.05   1
  -5  -1  -1 149633. 1195.12   1
   5   1   1 145770. 1051.65   1
   5  -1  -1 150568. 1336.75   1
  -5   1   1 147142. 1466.78   1
  -5   1   1 151866. 1141.07   1
   5   1  -1 144904. 1133.64   1
  -5  -1   1 149621. 1069.53   1
   5  -1   1 145527. 1156.53   1
  -5   1  -1 149974. 1163.54   1
   5   1   1 146800. 1305.76   1
  -5  -1  -1 141263. 1198.92   1
  -5   1  -1 142456. 1194.88   1
  -1   0   2 -26.510 78.6400   1
   6   1   0 35771.5 588.150   1
  -6  -1   0 36394.0 580.970   1
  -6   1   0 35641.0 511.500   1
   6  -1   0 34939.2 514.280   1
   6  -1   0 34332.7 788.520   1
   6   1   0 37057.6 558.360   1
  -6  -1   0 35477.4 606.750   1
  -5   2   0 359194. 2545.26   1
  -5   2   0 331167. 1550.47   1
   5  -2   0 351158. 1934.32   1
   5   2   0 336390. 1572.04   1
   5   2   0 347815. 1991.10   1
  -5  -2   0 347422. 1913.72   1
   4  -2   1 204341. 1267.30   1
  -4  -2  -1 207093. 1334.69   1
   4  -2  -1 205293. 1420.25   1
   4   2  -1 215793. 1629.83   1
   4   2   1 206615. 1380.77   1
   4  -2  -1 210973. 1442.47   1
   4   2  -1 207455. 1309.78   1
   4  -2   1 211011. 1411.95   1
  -4   2   1 211477. 1369.09   1
  -4   2  -1 213930. 1352.88   1
   4   2   1 206318. 1569.89   1
  -4  -2   1 207689. 1304.71   1
   4  -2   1 196957. 1866.59   1
   4   2  -1 203220. 1432.07   1
   2   0   2 148965. 1098.20   1
   2   0  -2 154714. 1294.07   1
  -2   0   2 153703. 1201.36   1
  -2   0  -2 153196. 1255.19   1
   1  -1  -2 7543.28 304.620   1
  -1  -1   2 7938.37 270.140   1
   1   1  -2 7882.06 294.850   1
  -1   1   2 7907.38 246.090   1
   1   1   2 8272.78 265.550   1
  -1   1  -2 8371.17 291.170   1
   1  -1   2 8073.06 285.220   1
  -1  -1  -2 7561.67 268.950   1
  -3   3   0 46850.7 659.040   1
   3   3   0 44545.4 704.430   1
  -3  -3   0 45946.3 638.130   1
   3  -3   0 45103.3 677.750   1
   3   3   0 46736.5 635.850   1
   3  -3   0 47211.9 781.630   1
  -3   3   0 45280.7 816.750   1
   3   3   0 45815.1 632.860   1
   0   3   1 143190. 1239.38   1
   0  -3   1 131340. 1370.91   1
   0  -3  -1 133209. 1278.00   1
   0   3   1 137871. 1096.34   1
   0   3  -1 133636. 1416.72   1
  -1  -3   1 21925.9 550.420   1
   1  -3   1 21021.5 593.640   1
   1   3  -1 21496.0 588.150   1
  -1   3  -1 20612.0 606.510   1
   1   3  -1 20033.9 535.740   1
  -1  -3  -1 18864.2 429.890   1
   1   3  -1 21817.5 559.090   1
  -1   3   1 21536.3 432.700   1
   1  -3  -1 18724.8 428.680   1
   1   3   1 19860.5 406.190   1
  -1  -3   1 21791.1 555.280   1
   1   3   1 22098.7 423.120   1
  -1   3   1 20439.7 414.730   1
   2  -1  -2 48458.3 774.290   1
   2   1  -2 49095.0 732.840   1
  -2   1   2 48118.8 602.780   1
  -2  -1   2 48953.6 653.920   1
  -2   1  -2 50132.0 762.210   1
   2  -1   2 49312.6 684.830   1
   2   1   2 50124.3 623.570   1
  -2  -1  -2 47801.4 766.110   1
   6   0   1 21174.0 450.580   1
  -6   0  -1 20250.5 445.930   1
   6   0   1 20275.9 455.630   1
   6   0  -1 20012.1 419.830   1
  -6   0   1 20223.8 382.840   1
  -6   0  -1 20656.7 524.800   1
   6   0  -1 21518.5 588.760   1
  -2   3  -1 193345. 1346.41   1
   2   3   1 192841. 1306.66   1
  -2   3   1 199901. 1376.41   1
   2  -3   1 194088. 1652.18   1
   2   3  -1 206442. 1802.17   1
   2  -3  -1 204628. 1611.02   1
   2  -3   1 194621. 1509.93   1
  -2   3  -1 201383. 1798.22   1
  -2  -3  -1 204279. 1612.49   1
  -2   3   1 205237. 1332.51   1
  -2  -3   1 200197. 1553.45   1
   2  -3  -1 205924. 1525.48   1
   2   3  -1 199605. 1414.24   1
   2   3  -1 197301. 1340.33   1
  -2  -3   1 201859. 1405.31   1
  -2  -3   1 195831. 1687.13   1
   6   1  -1 117039. 967.800   1
  -6   1   1 117809. 1057.98   1
  -6   1   1 114534. 1468.61   1
   6   1   1 111659. 987.190   1
   6  -1   1 112595. 919.400   1
  -6  -1  -1 116976. 1120.81   1
  -6  -1  -1 115719. 1137.53   1
   6   1   1 112222. 1161.81   1
  -6   1  -1 112939. 947.960   1
   6  -1   1 110644. 1017.31   1
   6  -1  -1 106655. 1186.02   1
  -6  -1   1 110646. 931.200   1
   6   1  -1 113917. 1016.31   1
  -6   1  -1 113223. 1086.40   1
   5   2   1 166508. 1138.56   1
  -5   2  -1 164873. 1184.66   1
   5   2   1 164317. 1289.11   1
  -5   2   1 167822. 1141.50   1
   5  -2   1 158945. 1708.20   1
  -5  -2  -1 162493. 1149.14   1
  -5  -2   1 159448. 1137.04   1
   5  -2   1 172288. 1223.60   1
   5   2  -1 166776. 1217.34   1
   5  -2  -1 168841. 1326.84   1
   5   2  -1 162248. 1343.77   1
   5   2  -1 166368. 1218.25   1
   5  -2   1 163024. 1135.43   1
   4   3   0 3470.81 166.680   1
  -4   3   0 3687.02 237.420   1
   4  -3   0 3824.27 231.480   1
   4   3   0 3671.34 177.870   1
  -4  -3   0 3748.42 188.700   1
   4   3   0 3632.91 188.220   1
  -4   3   0 3670.49 170.140   1
   4  -3   0 3613.78 189.650   1
  -3  -1   2 84953.6 833.990   1
   3  -1   2 81827.3 970.800   1
  -3   1   2 82695.9 778.420   1
   3   1  -2 86900.5 987.940   1
   3  -1  -2 84791.2 971.910   1
  -3   1  -2 86523.7 902.420   1
   3   1   2 85343.2 819.010   1
   3  -1   2 84071.0 874.620   1
  -3  -1  -2 86023.4 1053.13   1
  -6   2   0 36054.5 522.760   1
   6   2   0 35601.0 498.250   1
   6  -2   0 35978.4 760.900   1
  -6   2   0 37579.7 812.730   1
   6  -2   0 34728.1 569.550   1
   6   2   0 36571.6 615.990   1
  -6  -2   0 36110.3 563.690   1
  -6  -2   0 36134.1 630.580   1
  -3   3  -1 151578. 1150.84   1
   3  -3   1 145540. 1185.11   1
  -3   3   1 151093. 1073.18   1
   3  -3  -1 147845. 1302.58   1
   3   3  -1 161868. 1527.31   1
   3   3  -1 153238. 1188.94   1
   3   3   1 155644. 1141.96   1
  -3  -3  -1 150831. 1285.25   1
   3  -3   1 146389. 1144.82   1
   3   3  -1 146004. 1074.61   1
   3  -3  -1 154282. 1327.27   1
  -3  -3   1 156483. 1327.71   1
  -3   3   1 155818. 1246.47   1
  -3  -3   1 151787. 1252.42   1
   3  -3   1 162036. 1711.66   1
  -3  -3   1 155684. 1330.28   1
   0   2   2 107654. 967.600   1
   0  -2  -2 106021. 1238.25   1
   0   2  -2 105987. 1052.69   1
   0  -2   2 107590. 1402.95   1
   0  -2   2 102434. 1055.33   1
   7  -1   0 156.810 76.8600   1
   7   1   0 227.370 69.7200   1
  -7  -1   0 184.790 91.7700   1
  -7  -1   0 254.230 77.4200   1
   7  -1   0 187.820 106.400   1
  -7   1   0 243.960 84.5900   1
   7   1   0 218.140 82.0400   1
   1   2   2 54446.5 710.480   1
  -1  -2  -2 50635.4 794.330   1
  -1  -2   2 53379.1 990.440   1
   1   2  -2 53279.4 776.740   1
  -1  -2   2 49802.1 680.560   1
  -1   2   2 55274.9 680.190   1
   1  -2   2 50470.7 727.080   1
   1  -2  -2 50472.7 730.590   1
   4   0   2 120965. 1010.52   1
   4   0  -2 117001. 1135.67   1
  -4   0   2 124264. 971.590   1
   4   0   2 124339. 1205.35   1
  -4   0  -2 118461. 1034.78   1
   2   2   2 83033.2 893.880   1
  -2   2  -2 80499.9 842.150   1
   2  -2   2 81876.7 990.660   1
  -2  -2   2 83885.8 1233.21   1
  -2  -2   2 79769.6 812.700   1
  -2   2   2 79845.2 804.410   1
   2   2  -2 83913.5 929.700   1
   2  -2  -2 82596.3 1091.40   1
  -2  -2  -2 81845.0 995.710   1
   2  -2   2 84102.1 904.220   1
  -4  -1   2 9467.89 266.250   1
   4  -1   2 9833.11 318.500   1
   4   1   2 9373.38 341.390   1
  -4  -1  -2 9635.26 316.780   1
   4   1   2 9729.13 296.870   1
  -4   1  -2 9707.26 301.880   1
   4  -1  -2 9644.19 366.010   1
   4   1  -2 9527.13 310.410   1
  -4   1   2 9919.91 257.700   1
   4  -1   2 9747.78 294.730   1
  -4   1   2 9713.36 293.560   1
   7   0   1 61.0600 85.7200   1
  -7   0  -1 93.9700 99.8700   1
  -7   0   1 73.8600 59.4900   1
  -5   3   0 2570.14 212.940   1
  -5   3   0 2737.36 142.460   1
   5   3   0 2745.07 171.590   1
  -5  -3   0 2632.28 176.770   1
   5  -3   0 2817.91 204.310   1
   5   3   0 2611.99 142.590   1
  -5  -3   0 2811.33 160.250   1
   5  -3   0 2750.79 166.280   1
  -4  -3   1 86702.1 1038.30   1
  -4   3  -1 83456.1 906.080   1
   4   3  -1 85253.4 941.820   1
   4  -3  -1 83073.3 1080.53   1
   4   3   1 81684.3 880.950   1
  -4   3   1 86469.4 1082.89   1
  -4  -3   1 85855.0 1054.83   1
   4  -3   1 84703.8 979.700   1
   4   3  -1 89396.7 1011.22   1
  -4   3  -1 88323.8 1498.20   1
   4  -3   1 88176.0 1424.68   1
  -4   3   1 81546.0 864.940   1
   4  -3  -1 85804.4 1026.29   1
   4   3  -1 90460.9 1135.34   1
   4   3   1 81895.2 1108.89   1
  -4  -3  -1 83270.1 982.800   1
   0   4   0 3394.61 175.320   1
   0  -4   0 3385.78 192.360   1
   0   4   0 3382.97 192.310   1
   0  -4   0 3390.86 180.490   1
   6   2   1 17371.0 367.450   1
  -6  -2  -1 16390.3 378.870   1
   6  -2   1 17607.9 381.000   1
   6   2  -1 18053.5 391.170   1
  -6  -2  -1 17502.9 471.410   1
   6   2   1 17029.6 425.620   1
  -6  -2   1 17359.3 375.090   1
  -6   2   1 17574.6 513.260   1
   6  -2  -1 17267.7 487.940   1
   6   2  -1 17122.0 390.610   1
   6  -2   1 18387.4 673.020   1
   6  -2  -1 16232.7 386.120   1
  -6   2   1 16233.8 349.810   1
   6   2  -1 17525.4 402.410   1
   6  -2   1 17871.0 446.960   1
  -6   2  -1 17882.0 386.240   1
  -1   4   0 90631.5 1004.99   1
  -1  -4   0 90073.7 1081.72   1
   1  -4   0 88193.6 1031.58   1
   1   4   0 91208.7 1058.42   1
  -1   4   0 87220.2 1132.76   1
  -1  -4   0 87976.7 1080.36   1
   1  -4   0 84017.2 1068.86   1
   1   4   0 91887.4 1043.46   1
   3  -2   2 38297.9 638.110   1
  -3   2  -2 39200.0 682.980   1
  -3   2   2 37056.7 563.090   1
  -3  -2   2 37580.6 810.430   1
   3   2  -2 37509.2 652.120   1
   3  -2   2 38837.1 634.740   1
  -3  -2  -2 36299.3 657.410   1
   3   2   2 37788.3 625.910   1
   3  -2  -2 38867.3 761.850   1
  -3  -2   2 35290.0 556.110   1
  -3   2   2 37072.9 559.360   1
   7  -1  -1 153243. 2035.94   1
   7   1  -1 139640. 1380.54   1
  -7   1   1 140176. 1204.07   1
   7  -1   1 138871. 1243.56   1
  -7  -1   1 141360. 1550.31   1
   7   1   1 136884. 1342.39   1
  -7   1   1 141410. 1976.71   1
  -7  -1  -1 143571. 1780.60   1
  -7   1  -1 139401. 1270.41   1
  -7   1  -1 142236. 1691.74   1
   7   1  -1 143332. 1658.38   1
  -7  -1  -1 134763. 1232.12   1
   7  -1   1 143793. 1598.11   1
   7   1   1 143193. 1652.40   1
   5   0   2 46.5700 102.570   1
  -5   0   2 35.7200 80.4200   1
   2  -4   0 768.760 123.480   1
  -2  -4   0 574.730 97.1200   1
   2   4   0 601.700 94.2000   1
  -2   4   0 572.920 89.7100   1
   2   4   0 645.950 110.940   1
   2  -4   0 724.130 102.760   1
  -2   4   0 741.230 155.810   1
   7  -2   0 147.430 141.440   1
   7   2   0 131.370 83.9100   1
  -7   2   0 276.410 127.600   1
  -7  -2   0 205.640 100.240   1
  -7  -2   0 129.880 83.3400   1
  -7   2   0 82.7900 79.3800   1
   7  -2   0 110.920 57.3100   1
   7   2   0 136.000 59.4300   1
   8   0   0 316498. 3245.86   1
   5  -1  -2 11643.5 337.080   1
   5   1   2 11974.1 324.900   1
  -5  -1  -2 11625.8 347.220   1
  -5   1  -2 11426.0 344.530   1
  -5   1   2 11952.6 363.710   1
  -5   1   2 11874.0 303.110   1
   5   1   2 11873.0 412.000   1
   5  -1   2 11787.6 386.060   1
  -5  -1   2 12526.7 314.890   1
   5   1  -2 12095.2 346.580   1
   8  -1   0 31192.0 543.250   1
   8   1   0 31267.2 503.230   1
   8  -1   0 28478.9 725.900   1
   8  -1   0 29868.8 594.700   1
   8   1   0 29414.8 535.100   1
  -8   1   0 29098.6 487.460   1
  -8  -1   0 31167.1 520.930   1
  -8  -1   0 30668.1 632.690   1
   5  -3   1 67607.3 857.730   1
  -5   3   1 66784.6 966.030   1
   5   3  -1 67395.5 882.540   1
  -5   3  -1 67720.3 784.810   1
  -5  -3   1 68643.5 926.350   1
   5   3   1 65273.8 907.610   1
  -5  -3   1 65102.0 868.520   1
   5   3  -1 67705.8 794.470   1
  -5  -3  -1 62679.9 768.790   1
   5  -3  -1 66256.2 924.520   1
   5   3  -1 65947.2 937.730   1
   5  -3   1 67775.5 1197.20   1
  -5   3  -1 68589.6 1106.16   1
   5   3   1 68847.0 889.990   1
   5  -3  -1 67579.0 920.930   1
  -5   3   1 70600.4 860.160   1
   5  -3   1 68170.4 816.460   1
  -4  -2  -2 15569.5 441.450   1
   4   2   2 14415.4 352.090   1
   4  -2  -2 14670.6 624.750   1
  -4  -2   2 13360.9 317.440   1
   4   2  -2 15379.0 414.300   1
  -4   2   2 14814.1 513.160   1
   4  -2   2 14719.8 376.180   1
  -4   2  -2 15540.6 385.700   1
  -4   2   2 14149.9 507.200   1
   4  -2   2 14014.6 369.050   1
  -3   4   0 37.9500 99.5400   1
   3  -4   0 33.5700 100.170   1
   3   4   0 62.9400 84.7100   1
  -3  -4   0 135.920 71.1600   1
   0  -4  -1 38.3200 87.9600   1
   0   4   1 19.5400 86.6700   1
   0   4   1 12.0800 88.0200   1
   0   4  -1 -33.930 141.380   1
  -6  -3   0 30605.3 555.230   1
   6   3   0 31950.5 602.040   1
  -6  -3   0 31408.7 549.590   1
   6   3   0 30292.3 477.690   1
   6  -3   0 31454.2 674.040   1
  -6   3   0 32750.0 744.790   1
   6  -3   0 27737.3 502.190   1
  -6   3   0 32563.9 515.700   1
   1  -4   1 42230.3 738.710   1
   1   4  -1 39913.1 699.930   1
   1  -4  -1 42532.1 741.050   1
  -1  -4  -1 44146.3 821.440   1
  -1   4  -1 42457.5 866.050   1
   1   4  -1 45828.6 830.980   1
   1  -4   1 45733.3 880.990   1
   1   4  -1 46538.4 783.590   1
  -1  -4   1 43347.7 743.750   1
  -1   4   1 42463.2 671.390   1
   1   4   1 45059.3 682.650   1
  -1  -4   1 46082.6 736.430   1
  -1   4  -1 41648.2 676.060   1
  -1   4   1 46772.5 695.090   1
   1   4   1 45463.8 667.380   1
   0  -3  -2 -30.960 89.8700   1
   0   3   2 62.8900 101.910   1
  -1   3   2 79600.9 932.810   1
   1   3   2 78055.9 896.590   1
   1  -3  -2 71912.3 1079.63   1
  -1  -3  -2 71471.4 944.850   1
  -1  -3   2 79878.3 1219.51   1
  -1   3   2 80556.3 915.940   1
   1  -3   2 76333.6 1249.56   1
  -1  -3   2 82867.0 1093.94   1
   2   4   1 18606.3 389.460   1
  -2  -4   1 17319.2 410.160   1
  -2   4   1 18498.0 419.590   1
   2   4   1 18993.8 391.090   1
   2  -4  -1 16802.3 426.520   1
   2  -4   1 16708.7 440.780   1
  -2   4   1 18999.0 413.260   1
  -2   4  -1 18167.8 397.210   1
   2   4  -1 19210.9 461.540   1
   2  -4   1 19092.6 584.580   1
   2   4  -1 19632.3 520.940   1
   2  -4  -1 17998.5 472.960   1
  -2   4  -1 19585.5 605.340   1
  -2  -4  -1 19079.8 530.030   1
   2   4  -1 16868.4 431.720   1
  -2  -4   1 19216.4 467.730   1
   7   2   1 4352.25 201.430   1
   7  -2   1 4429.42 179.130   1
   7   2  -1 4303.39 201.500   1
  -7  -2  -1 4438.71 231.100   1
  -7   2   1 4674.99 297.990   1
  -7  -2  -1 4151.97 191.000   1
   7  -2   1 4245.70 290.850   1
   7   2   1 4349.28 185.800   1
   7  -2  -1 5066.49 269.860   1
  -7   2   1 4396.67 285.950   1
   7  -2  -1 4032.22 204.260   1
   7   2  -1 4282.19 197.540   1
   7  -2   1 4708.22 201.890   1
  -7  -2   1 4559.77 182.780   1
  -7   2  -1 4593.64 193.020   1
   6   0   2 403955. 4095.46   1
  -6   0   2 399365. 3857.19   1
   6   0  -2 382815. 3847.36   1
  -6   0  -2 395836. 3917.04   1
   6   0   2 390062. 3773.38   1
   8   0  -1 81942.6 1428.85   1
   8   0  -1 75110.8 842.520   1
  -8   0   1 79580.7 907.860   1
   8   0   1 73901.6 975.040   1
  -8   0  -1 78514.3 940.260   1
  -8   0  -1 74893.9 1018.69   1
   8   0   1 78231.0 853.790   1
  -2   3   2 42533.2 640.430   1
   2  -3   2 45061.1 938.410   1
   2   3  -2 44857.5 730.170   1
  -2  -3  -2 41397.6 704.860   1
  -2  -3   2 43064.2 671.700   1
   2  -3   2 43282.3 682.980   1
   2   3   2 43590.5 653.150   1
   2  -3  -2 42794.7 723.090   1
   2   3  -2 41900.7 712.390   1
  -2   3   2 42555.8 605.650   1
  -2  -3   2 41913.2 859.600   1
   2  -3   2 43345.4 706.090   1
  -4   4   0 67265.7 761.890   1
   4  -4   0 62853.3 908.930   1
   4   4   0 60966.7 744.240   1
   4  -4   0 61152.4 879.820   1
   4   4   0 65558.4 805.040   1
  -4  -4   0 60610.0 738.740   1
  -4   4   0 61291.0 1058.51   1
   4   4   0 61839.3 858.070   1
  -6   1  -2 21556.2 502.590   1
  -6   1  -2 20907.8 460.890   1
  -6   1   2 18928.4 523.660   1
   6   1   2 21718.9 414.650   1
   6  -1  -2 19543.9 466.080   1
   6   1  -2 20315.7 467.770   1
  -6  -1  -2 20479.8 461.420   1
  -6   1   2 22312.2 419.590   1
   6  -1   2 22479.0 442.640   1
  -6  -1   2 21822.3 410.210   1
   6   1   2 21534.9 561.190   1
   6  -1   2 21706.8 467.040   1
   8   1  -1 93113.1 1005.98   1
   8  -1   1 92008.6 968.630   1
   8   1   1 92417.5 923.800   1
   8  -1  -1 93074.9 1265.24   1
   8   1  -1 90818.6 1916.83   1
  -8  -1  -1 87405.8 964.140   1
  -8   1   1 87273.3 1438.82   1
  -8  -1   1 92486.5 913.100   1
   8  -1  -1 86260.9 1059.55   1
   8   1  -1 91941.7 970.070   1
  -8   1   1 93152.5 918.280   1
   8  -1   1 92619.8 1079.32   1
   8   1   1 87427.6 1012.65   1
  -8   1  -1 92097.9 1029.06   1
  -8  -1  -1 95853.0 1089.67   1
  -8   1  -1 93030.9 1196.03   1
  -5  -2  -2 24404.8 474.370   1
  -5  -2   2 27461.8 644.690   1
  -5   2   2 26014.2 537.810   1
   5   2   2 25391.8 475.750   1
   5  -2  -2 25487.8 580.180   1
  -5   2   2 24481.0 431.820   1
   5   2  -2 26309.4 526.130   1
  -5  -2   2 26048.0 478.280   1
   5  -2   2 25469.1 497.640   1
   5   2   2 23919.9 543.970   1
  -5   2  -2 25710.7 532.140   1
  -5   2  -2 25636.8 486.340   1
   5  -2   2 25186.5 443.850   1
   3   4  -1 53278.9 864.950   1
  -3   4  -1 50600.5 945.100   1
   3   4   1 53900.2 734.700   1
   3   4  -1 48917.4 746.170   1
   3   4  -1 51790.6 741.500   1
   3  -4   1 50920.8 963.540   1
   3  -4  -1 48621.6 774.190   1
  -3  -4   1 47863.6 707.060   1
   3   4   1 46638.1 639.320   1
   3  -4  -1 49479.4 801.210   1
  -3  -4   1 51398.5 781.540   1
  -3   4   1 51688.6 822.990   1
  -3   4  -1 49242.3 726.260   1
  -3   4   1 52969.7 691.970   1
   3  -4   1 49765.3 804.340   1
  -3  -4  -1 50886.4 864.440   1
   6  -3  -1 92695.3 1101.95   1
   6   3   1 86225.1 914.410   1
   6  -3  -1 89326.4 1123.03   1
  -6   3   1 92564.2 947.850   1
   6  -3   1 86984.2 1027.73   1
   6   3  -1 88507.9 988.680   1
  -6  -3   1 90143.3 1024.34   1
   6   3   1 87383.0 1132.90   1
   6  -3   1 89173.4 1294.26   1
   6  -3   1 89894.1 969.720   1
   6   3  -1 96872.9 1033.12   1
  -6  -3  -1 86716.6 1033.77   1
   6   3  -1 89148.7 1039.77   1
  -6   3   1 88312.5 1195.89   1
  -6   3  -1 92314.6 956.740   1
  -8  -2   0 19.5500 62.8400   1
   8   2   0 105.160 62.6400   1
   8  -2   0 83.9700 99.5200   1
   8  -2   0 75.5400 78.6800   1
   8   2   0 125.410 61.3800   1
  -8   2   0 110.880 84.8500   1
   3   3  -2 27247.9 533.060   1
   3  -3   2 25029.0 504.170   1
  -3  -3   2 27267.2 478.790   1
  -3   3   2 28516.0 490.660   1
   3   3  -2 27115.9 539.180   1
  -3  -3   2 29053.4 715.480   1
  -3   3   2 27653.0 503.480   1
   3  -3   2 25975.0 660.990   1
   3  -3   2 28473.4 571.160   1
  -3  -3  -2 25810.6 594.880   1
   3   3   2 27730.7 516.420   1
   3  -3  -2 26863.5 572.840   1
   9   0   0 10.8800 96.0700   1
  -9   0   0 -101.83 95.1400   1
   9   0   0 11.7400 78.4100   1
  -7   3   0 20210.9 401.550   1
   7  -3   0 19295.5 441.880   1
  -7   3   0 20563.5 599.420   1
   7  -3   0 20175.7 536.390   1
   7   3   0 19671.2 416.370   1
  -7  -3   0 19678.1 430.930   1
  -7  -3   0 19530.6 437.600   1
   7   3   0 19763.4 377.180   1
   0   0  -3 23.1000 61.5200   1
   0   0   3 147.990 90.9500   1
  -9  -1   0 65857.4 807.460   1
  -9   1   0 64418.0 763.930   1
   9   1   0 58936.1 808.030   1
   9  -1   0 57802.3 803.340   1
   9  -1   0 61149.1 1157.36   1
   9   1   0 63535.8 749.650   1
   9  -1   0 66162.3 817.160   1
  -9  -1   0 58034.1 914.160   1
   5   4   0 49429.7 777.940   1
  -5   4   0 49358.8 626.230   1
   5  -4   0 45209.8 694.700   1
   5   4   0 48566.4 666.840   1
  -5   4   0 51703.4 975.940   1
   5  -4   0 49323.2 926.600   1
   5   4   0 50530.8 693.100   1
  -5  -4   0 47511.4 720.760   1
  -1   0   3 -46.150 85.2400   1
   1   0   3 -11.240 78.9200   1
   1   0  -3 -1.1100 82.3400   1
  -4   4   1 28239.6 634.230   1
   4   4  -1 27980.8 582.620   1
   4  -4  -1 27394.7 596.350   1
  -4  -4   1 27181.3 563.770   1
  -4  -4  -1 26527.2 571.820   1
   4   4  -1 27464.2 528.860   1
   4  -4   1 28107.3 717.650   1
   4  -4  -1 27979.0 620.270   1
   4   4   1 26578.6 656.470   1
  -4  -4   1 26814.9 598.480   1
   4   4  -1 28417.5 563.360   1
  -4   4  -1 27878.9 535.680   1
  -4   4   1 27721.7 516.890   1
   4  -4   1 25774.8 544.680   1
   4   4   1 28679.1 559.780   1
  -4   4  -1 27204.2 688.740   1
  -4  -4   1 27471.0 562.030   1
   7   0  -2 37.8600 59.9200   1
  -7   0  -2 90.0400 79.2400   1
   7   0   2 57.2500 59.0100   1
  -7   0   2 38.5000 85.4400   1
   7   0   2 -10.180 95.8200   1
  -7   0  -2 76.5000 83.2700   1
   4   3  -2 3068.57 189.720   1
   4  -3   2 3086.93 153.970   1
  -4   3   2 3066.96 168.910   1
  -4  -3   2 3034.70 194.870   1
   4  -3   2 3226.67 276.380   1
  -4  -3  -2 2850.00 193.380   1
   4   3   2 3335.32 161.610   1
   4  -3  -2 2703.40 193.540   1
   4   3  -2 3095.90 181.340   1
  -4  -3   2 3178.95 162.220   1
  -4   3  -2 3019.05 199.620   1
   4  -3   2 3083.87 169.370   1
  -4   3   2 3203.35 164.720   1
   0   1   3 38167.7 655.230   1
   0   1  -3 34382.3 724.070   1
   0  -1  -3 32557.7 754.050   1
   0  -1   3 39126.9 678.890   1
  -2   0  -3 44879.7 822.710   1
   2   0   3 41874.0 717.090   1
   2   0  -3 45935.0 819.250   1
  -2   0   3 43654.4 685.910   1
   6  -2   2 147052. 1711.46   1
   6   2   2 141989. 1873.78   1
  -6   2  -2 148969. 1750.89   1
  -6  -2   2 137562. 1514.98   1
   6   2  -2 140697. 1701.76   1
  -6   2   2 146817. 1830.22   1
  -6   2   2 149565. 1662.40   1
   6  -2  -2 133135. 1729.53   1
   6  -2   2 145568. 1636.23   1
  -6   2  -2 139852. 1715.11   1
   6   2   2 146805. 1699.60   1
   8  -2   1 12902.5 327.960   1
  -8  -2  -1 13386.4 414.680   1
   8   2   1 13736.6 331.160   1
   8  -2  -1 12881.7 363.770   1
   8  -2   1 13744.9 518.500   1
   8   2  -1 13352.5 333.340   1
   8  -2  -1 14589.6 447.870   1
  -8   2  -1 14230.5 352.000   1
  -8   2   1 11461.7 419.350   1
  -8  -2  -1 13505.5 390.410   1
  -8  -2   1 13726.8 359.570   1
   8   2   1 12788.6 425.190   1
   8  -2   1 13404.3 381.710   1
   8   2  -1 13397.9 377.570   1
  -8   2   1 13308.7 313.490   1
   1  -1   3 2722.67 166.100   1
  -1   1   3 2615.95 160.910   1
  -1  -1   3 2482.55 222.620   1
  -1  -1  -3 2264.26 164.640   1
  -1   1  -3 2496.85 189.570   1
   1  -1  -3 2330.59 179.910   1
   1   1  -3 2325.61 197.380   1
   1   1   3 2432.64 140.350   1
   7   1   2 19772.6 465.290   1
  -7  -1  -2 20212.4 536.980   1
  -7   1  -2 19910.7 518.040   1
   7  -1   2 20406.2 425.300   1
  -7   1   2 18621.9 537.630   1
   7  -1   2 20208.6 521.360   1
   7  -1  -2 18616.8 450.590   1
   7   1  -2 19799.1 511.810   1
  -7   1   2 20071.9 417.720   1
  -7  -1   2 19602.0 408.730   1
   7   1   2 19566.8 526.540   1
  -7   1  -2 20552.6 508.960   1
   9   0   1 8.38000 84.1900   1
  -9   0  -1 -40.860 91.8000   1
   9   0   1 81.3000 88.0800   1
  -9   0   1 -47.370 58.4800   1
  -9   0  -1 59.5900 104.050   1
   2   1  -3 72746.4 1207.29   1
  -2   1   3 72074.3 1029.93   1
   2  -1   3 75038.0 1049.13   1
  -2  -1  -3 71474.6 1084.94   1
  -2  -1   3 73784.3 995.590   1
  -2   1  -3 72426.2 1118.23   1
   2   1   3 74342.4 1024.87   1
   2  -1  -3 71149.6 1176.81   1
  -7   3   1 75748.5 958.300   1
   7   3   1 76505.6 1148.78   1
   7   3  -1 76220.9 989.170   1
  -7  -3  -1 73399.1 1094.37   1
   7   3  -1 78079.7 1091.39   1
   7  -3  -1 78681.4 1138.76   1
  -7   3   1 72110.9 1197.02   1
   7  -3   1 76032.0 1414.58   1
   7  -3   1 80772.9 1101.12   1
   7   3   1 79873.1 1080.88   1
   7  -3  -1 74150.0 1148.81   1
   7  -3   1 77477.2 1084.02   1
  -7  -3   1 75117.3 1011.09   1
   7   3  -1 77371.6 1068.68   1
  -7   3  -1 79299.3 1028.96   1
  -3   0   3 31.3400 57.1100   1
   3   0  -3 -46.020 83.8200   1
   0  -5   0 22.6900 84.4800   1
   0   5   0 141.970 110.820   1
   9  -1  -1 23069.8 623.460   1
   9   1   1 22437.4 458.850   1
   9  -1   1 20469.9 418.360   1
  -9  -1  -1 18964.6 527.270   1
  -9  -1   1 22338.8 438.540   1
   9   1   1 20027.1 505.120   1
  -9   1   1 22953.9 469.150   1
   9   1  -1 21979.0 944.110   1
   9   1  -1 21855.2 488.170   1
   9  -1   1 21469.6 506.980   1
   9   1  -1 20771.9 447.330   1
  -9   1  -1 21244.4 468.680   1
  -9  -1  -1 21496.3 510.890   1
  -5   4  -1 100902. 1231.74   1
  -5   4   1 95942.1 1152.63   1
   5   4  -1 109292. 1487.30   1
  -5  -4   1 95794.0 1312.34   1
   5   4   1 95828.1 1398.79   1
  -5  -4  -1 97378.9 1320.30   1
  -5   4  -1 103044. 1575.97   1
  -5   4   1 100950. 1447.13   1
   5   4  -1 100731. 1268.42   1
   5  -4  -1 97137.3 1431.01   1
   5   4   1 104282. 1320.09   1
  -5  -4   1 102992. 1352.32   1
   5   4  -1 100677. 1297.60   1
   5  -4   1 91191.6 1252.45   1
   5  -4  -1 101489. 1495.87   1
   5  -4   1 96280.9 1565.14   1
  -1  -5   0 1641.51 148.160   1
  -1   5   0 1776.67 155.050   1
   1   5   0 1611.43 151.210   1
   1  -5   0 1658.56 151.710   1
  -1  -5   0 1629.14 125.050   1
   1  -5   0 1608.88 141.120   1
  -1   5   0 1840.84 139.520   1
   1   5   0 1701.59 129.110   1
   6  -4   0 6768.65 273.990   1
   6   4   0 7102.86 282.900   1
  -6   4   0 7051.81 362.110   1
  -6  -4   0 6676.53 289.640   1
   6   4   0 6940.15 249.150   1
   6  -4   0 5671.68 275.110   1
   6   4   0 6687.98 292.870   1
  -6   4   0 6280.11 213.400   1
  -5   3   2 99293.5 1286.73   1
  -5  -3   2 100849. 1468.33   1
   5  -3   2 103934. 1283.18   1
  -5   3  -2 103156. 1401.15   1
   5   3  -2 100822. 1298.90   1
  -5  -3   2 104168. 1258.14   1
   5   3   2 107206. 1347.51   1
   5  -3   2 101660. 1301.61   1
   5   3  -2 96391.8 1247.21   1
  -5   3   2 100679. 1192.10   1
   5  -3   2 102678. 1721.31   1
   9   2   0 8720.09 320.660   1
   9  -2   0 9382.06 301.840   1
  -9  -2   0 8823.89 378.520   1
   9   2   0 9581.09 289.640   1
   9  -2   0 10428.1 509.540   1
   9  -2   0 8999.29 296.250   1
  -9   2   0 9316.31 270.730   1
  -9  -2   0 9296.99 306.380   1
   3  -1   3 47053.7 780.370   1
  -3  -1   3 47465.7 745.530   1
  -3   1   3 45389.1 742.310   1
   3   1  -3 44348.0 839.920   1
   3  -1  -3 42389.5 869.970   1
   3   1   3 44135.5 727.740   1
  -3  -1  -3 41134.9 856.270   1
   0  -4   2 130897. 1886.28   1
   0   4  -2 138055. 2128.72   1
   0   4   2 138100. 1652.90   1
   0   4   2 129995. 1500.88   1
   2  -5   0 1189.87 180.090   1
  -2  -5   0 1203.15 124.140   1
  -2   5   0 1214.28 106.130   1
   2   5   0 1139.33 134.150   1
  -2   5   0 1083.98 144.420   1
   2   5   0 1158.56 111.950   1
  -8  -3   0 47451.7 776.660   1
  -8   3   0 50128.1 1075.96   1
   8  -3   0 46763.4 832.990   1
  -8   3   0 48309.3 699.680   1
  -8  -3   0 46383.1 827.640   1
   8   3   0 48635.3 714.360   1
   8  -3   0 47977.1 999.990   1
   8   3   0 47524.6 809.870   1
   1   4  -2 58604.7 1179.72   1
  -1  -4  -2 48420.9 967.610   1
   1   4   2 54344.0 837.600   1
  -1   4   2 55165.8 849.730   1
  -1   4   2 57521.9 908.560   1
  -1  -4   2 55593.2 1034.79   1
   1  -4   2 52303.9 1038.80   1
   0  -2  -3 71.9100 91.4600   1
   0   2   3 14.2000 93.6500   1
  -1   2  -3 19946.0 559.750   1
   1   2   3 20217.2 468.860   1
   1  -2   3 20926.6 482.650   1
  -1   2   3 20001.7 573.920   1
  -1  -2   3 20263.2 452.350   1
   1   2  -3 20243.6 540.890   1
  -4   0   3 5985.10 231.780   1
   4   0   3 6313.96 261.010   1
   4   0  -3 5984.02 263.520   1
 -10   0   0 4011.67 184.770   1
  10   0   0 4744.35 205.960   1
   2  -4   2 48494.5 1057.64   1
   2   4  -2 50515.3 1055.52   1
   2   4   2 49347.8 781.480   1
  -2   4   2 46774.8 734.890   1
   2   4  -2 48297.1 958.520   1
  -2   4   2 49537.6 793.440   1
  -2  -4   2 44796.1 874.210   1
  -7   2  -2 13351.0 378.230   1
   7  -2   2 12658.6 378.360   1
   7  -2  -2 13035.8 386.680   1
   7  -2   2 13386.8 333.370   1
  -7   2  -2 12310.0 357.090   1
  -7  -2   2 12143.2 296.230   1
   7   2  -2 12438.6 354.320   1
   7   2   2 13444.0 386.440   1
  -7   2   2 12208.9 410.030   1
  -7   2   2 12564.5 321.760   1
   8   0   2 158947. 1867.62   1
  -8   0  -2 173266. 2020.19   1
  -8   0   2 170595. 1881.25   1
   8   0  -2 156537. 1891.24   1
  -8   0   2 159336. 2390.27   1
   8   0   2 172475. 1879.71   1
  -8   0  -2 164775. 1969.81   1
  -3  -5   0 19179.0 450.400   1
  -3   5   0 20823.3 460.290   1
   3  -5   0 17836.3 506.140   1
   3   5   0 20850.2 500.200   1
  -3   5   0 19723.5 553.060   1
   3   5   0 17231.2 424.340   1
   3   5   0 19226.5 540.840   1
   0   5  -1 92648.1 1260.20   1
   0   5   1 93082.7 1192.58   1
   0  -5  -1 94864.3 1350.77   1
   0   5   1 95629.0 1235.40   1
   0  -5   1 90513.9 1277.02   1
   0   5  -1 97253.5 1455.52   1
  -2   2   3 6038.06 220.960   1
   2  -2   3 6610.94 260.770   1
   2   2  -3 6462.03 303.770   1
   2   2   3 6587.46 237.570   1
  -2  -2   3 6348.53 233.950   1
   4   1   3 192068. 1594.40   1
  -4   1  -3 200375. 1750.57   1
  -4  -1  -3 180609. 2200.56   1
   4  -1   3 185799. 1985.74   1
   4  -1  -3 180223. 2110.79   1
   4   1  -3 186422. 2223.98   1
  -4   1   3 198175. 1567.17   1
  -4  -1   3 188801. 2069.25   1
   4  -1   3 190959. 1827.60   1
   1   5   1 103790. 1340.42   1
  -1  -5  -1 100278. 1434.87   1
   1  -5  -1 95355.4 1303.80   1
  -1  -5   1 102222. 1404.63   1
   1   5  -1 110095. 1541.75   1
  -1   5  -1 99227.1 1270.95   1
  -1   5   1 98842.7 1242.17   1
   1   5   1 106095. 1382.55   1
   1   5  -1 102382. 1431.56   1
   1   5  -1 106788. 1555.23   1
  -1   5   1 93745.1 1224.80   1
  -1  -5   1 102391. 1321.65   1
  -1   5  -1 109695. 1591.63   1
   1  -5   1 100601. 1434.39   1
  10  -1   0 61738.8 908.780   1
  10   1   0 63288.6 895.130   1
 -10   1   0 61375.5 853.380   1
  10  -1   0 58840.5 1378.10   1
 -10  -1   0 60965.5 908.260   1
   8  -1   2 31196.1 604.080   1
  -8   1  -2 32827.3 666.960   1
   8  -1   2 32455.2 574.520   1
   8  -1  -2 32696.3 633.410   1
  -8   1   2 30628.0 740.290   1
  -8   1   2 32539.8 587.090   1
  -8  -1   2 32611.7 559.860   1
  -8   1  -2 30067.9 590.680   1
   8   1  -2 30075.2 555.120   1
   6   4   1 36342.4 705.130   1
   6  -4  -1 36714.3 709.570   1
   6  -4   1 36691.4 705.240   1
   6  -4  -1 38130.9 766.070   1
   6   4  -1 39217.5 757.370   1
   6   4  -1 41419.1 705.420   1
  -6  -4   1 43522.8 897.060   1
  -6  -4  -1 36464.6 660.950   1
   6   4  -1 39871.2 641.090   1
  -6   4  -1 40903.2 669.620   1
  -6   4   1 41663.5 664.750   1
   6   4   1 39421.4 665.620   1
  -6   4   1 41838.3 863.410   1
   6  -4   1 41747.6 698.080   1
  -6   4  -1 40966.4 884.670   1
  -9   2   1 83470.6 1019.16   1
   9  -2   1 81661.2 1564.85   1
   9  -2  -1 87293.8 1337.32   1
   9   2   1 87029.5 1107.37   1
   9  -2   1 81874.4 1052.35   1
   9   2  -1 83005.7 1081.75   1
  -9   2  -1 84032.7 1113.80   1
  -9   2   1 87796.0 1458.10   1
  -9  -2  -1 83941.9 1157.68   1
  -9  -2   1 82975.4 1093.05   1
   9  -2   1 81958.3 1232.64   1
   9   2  -1 77146.8 1019.35   1
  -3   4   2 117061. 1470.83   1
   3  -4   2 116703. 1575.03   1
   3   4   2 114904. 1404.23   1
  -3   4   2 118807. 1404.35   1
  -3  -4   2 113282. 1484.78   1
   3   4  -2 123227. 1823.01   1
   3  -4   2 114292. 1798.05   1
  -3  -4   2 105649. 1464.89   1
   3  -4   2 118894. 1561.28   1
   3   4  -2 110093. 1391.14   1
  -2  -5   1 6055.73 255.300   1
   2   5   1 6406.13 247.140   1
   2   5  -1 6434.22 284.860   1
  -2   5  -1 5616.95 214.890   1
  -2   5   1 5846.77 217.090   1
   2   5   1 6890.78 266.430   1
   2  -5  -1 5582.91 286.090   1
   2   5  -1 5833.06 248.610   1
  -2  -5   1 6440.67 278.930   1
  -2  -5  -1 6492.78 319.870   1
  -2   5  -1 6710.95 325.830   1
  -2   5   1 6019.30 243.350   1
   2   5  -1 6516.11 333.130   1
   6   3  -2 157001. 1834.87   1
   6   3  -2 150959. 1758.49   1
  -6   3   2 160847. 1775.21   1
   6   3   2 162839. 1873.97   1
   6  -3   2 161901. 1795.56   1
   6  -3  -2 149592. 1745.74   1
  -6   3   2 153039. 1900.31   1
  -6   3  -2 160209. 1896.31   1
  -6  -3   2 150168. 1674.66   1
   6  -3   2 155410. 1806.15   1
   8  -3   1 90629.2 1199.08   1
  -8   3   1 93902.4 1133.13   1
  -8   3   1 94486.5 1518.55   1
  -8  -3  -1 92038.1 1261.70   1
   8  -3   1 91220.6 1149.37   1
   8   3  -1 89924.2 1232.19   1
   8  -3  -1 92840.6 1338.23   1
   8   3  -1 88610.5 1173.81   1
  -8  -3   1 92797.8 1226.86   1
  -8   3  -1 93170.9 1171.16   1
   8   3  -1 89919.6 1175.85   1
   8   3   1 92433.7 1130.35   1
  -3   2  -3 73358.5 1029.86   1
   3  -2   3 72721.6 1016.38   1
   3   2  -3 75245.4 1192.53   1
  -3   2   3 75984.3 1003.85   1
  -3  -2   3 77458.7 1052.91   1
   3  -2   3 75769.3 1188.79   1
   3   2   3 74701.8 1066.33   1
  -7  -4   0 6166.40 277.680   1
   7   4   0 6535.91 224.100   1
  -7   4   0 6098.91 300.050   1
   7  -4   0 5864.13 253.340   1
   7   4   0 5981.99 261.670   1
  -7  -4   0 6530.91 299.040   1
  -7   4   0 6463.65 224.880   1
   5   0   3 68.0600 80.5400   1
  -5   0  -3 43.9200 56.8500   1
  10   0  -1 135004. 1600.05   1
  10   0   1 130117. 1452.54   1
 -10   0   1 132516. 1535.63   1
 -10   0  -1 131491. 1521.17   1
  10   0  -1 129706. 2108.55   1
   4   5   0 2806.05 186.380   1
  -4   5   0 2824.33 160.440   1
   4  -5   0 2654.79 183.270   1
   4   5   0 2599.63 166.200   1
  -4   5   0 2765.14 216.800   1
  -4  -5   0 2654.99 172.130   1
   4   5   0 2813.21 168.000   1
   3  -5   1 49736.4 919.290   1
   3  -5  -1 49266.3 946.840   1
   3   5   1 52217.2 825.360   1
   3   5  -1 51932.4 872.550   1
  -3  -5  -1 50801.7 904.600   1
  -3   5  -1 55414.4 1053.84   1
   3   5  -1 56854.0 1070.94   1
  -3  -5   1 50965.1 866.320   1
   3   5   1 52483.3 843.510   1
  -3  -5   1 51007.6 839.730   1
   3   5  -1 51732.7 839.680   1
  -3   5  -1 51360.2 791.830   1
  -3   5   1 51645.7 883.710   1
  -3   5   1 54345.9 828.690   1
  -5   1  -3 95076.9 1000.90   1
  -5   1   3 96379.7 1232.24   1
   5  -1   3 96298.3 1007.29   1
   5   1  -3 92029.7 1070.28   1
  -5   1   3 96861.9 1223.07   1
   5   1   3 94204.5 1217.30   1
   5  -1   3 96455.4 1424.20   1
  -5  -1   3 100486. 1248.44   1
   4   4  -2 21805.4 453.790   1
   4  -4   2 22047.4 509.880   1
   4  -4   2 21548.3 418.780   1
   4   4  -2 22633.0 480.410   1
  -4   4  -2 23240.3 538.340   1
   4   4   2 23497.1 462.990   1
   4   4  -2 21065.2 862.980   1
  -4   4   2 24250.6 529.750   1
  -4  -4   2 22281.3 511.390   1
  -4   4   2 23509.4 433.960   1
  -4  -4   2 21927.8 499.220   1
 -10  -1  -1 77635.4 884.990   1
  10   1  -1 81263.7 903.520   1
  10  -1   1 75454.6 807.780   1
  10   1   1 75394.4 776.950   1
 -10   1  -1 80058.8 884.890   1
  10  -1  -1 77671.3 1228.77   1
  10   1  -1 67394.4 1411.22   1
 -10   1   1 77343.8 857.020   1
 -10  -1   1 78675.4 816.040   1
  -9   3   0 3712.72 253.370   1
   9  -3   0 3574.32 270.450   1
   9  -3   0 3429.84 181.850   1
  -9   3   0 3907.44 174.920   1
  -9  -3   0 3804.37 199.290   1
   9   3   0 3982.01 171.140   1
  -4   2   3 83389.5 930.960   1
  -4   2  -3 80039.4 954.500   1
   4  -2   3 82615.7 962.750   1
   4  -2   3 79298.5 1120.47   1
  -4  -2   3 79389.1 846.150   1
  -4   2   3 76580.1 850.440   1
   4   2  -3 79784.6 1102.10   1
   4   2   3 78015.6 892.660   1
  -4  -2   3 79962.0 1359.27   1
  10  -2   0 170.990 104.170   1
 -10  -2   0 112.060 98.6300   1
 -10   2   0 156.130 89.6300   1
  10  -2   0 34.9900 101.740   1
  10   2   0 156.140 66.6500   1
   8   2  -2 21533.0 461.650   1
  -8   2   2 24554.5 429.280   1
  -8  -2   2 23828.6 441.290   1
   8  -2   2 22613.8 489.930   1
   8  -2  -2 25141.8 509.410   1
  -8   2   2 24301.1 590.180   1
  -8   2  -2 21579.1 531.890   1
   8  -2   2 24594.5 446.760   1
   8   2  -2 24158.0 464.930   1
  -8   2  -2 23632.2 508.730   1
   8   2   2 24823.7 485.290   1
   0   3   3 46268.7 652.550   1
   0  -3   3 45605.2 952.480   1
   0   3  -3 44863.5 813.330   1
   0  -3   3 43797.4 678.800   1
   7   4   1 39079.6 609.800   1
  -7   4   1 36378.6 762.510   1
  -7  -4   1 35850.0 701.920   1
   7  -4   1 40008.9 639.680   1
   7   4  -1 36807.8 552.450   1
  -7   4  -1 37770.5 876.880   1
   7   4  -1 37111.3 630.970   1
   7  -4   1 34349.0 583.790   1
  -7   4   1 36845.2 554.500   1
  -7   4  -1 38899.1 559.610   1
   7   4  -1 35923.6 567.110   1
  -7  -4   1 34160.4 578.210   1
   9   0   2 15.9800 79.5900   1
  -9   0  -2 41.4800 105.410   1
  -9   0   2 0.77000 56.6400   1
  -5  -5   0 38.6200 68.8900   1
   5   5   0 -35.070 57.6500   1
  -5   5   0 11.1400 144.090   1
   5   5   0 25.7700 83.5600   1
   1  -3   3 111793. 1379.91   1
  -1  -3   3 105528. 1081.14   1
   1  -3   3 109812. 1169.29   1
  -1   3   3 112435. 1051.51   1
   1   3   3 114395. 1113.89   1
   1  -3   3 113933. 1590.86   1
  -1  -3   3 115170. 1583.06   1
  -1   3  -3 111682. 1160.39   1
   1   3  -3 111199. 1241.84   1
   4   5  -1 3937.15 228.480   1
  -4  -5   1 3811.40 200.160   1
  -4  -5   1 3448.64 179.830   1
   4   5   1 3828.28 173.520   1
  -4   5   1 3741.87 207.450   1
  -4   5  -1 3831.01 283.570   1
   4   5  -1 3792.14 198.070   1
   4   5   1 3981.74 179.010   1
   4  -5  -1 3720.55 242.720   1
   4  -5   1 3585.63 206.280   1
  -4   5   1 3837.91 177.470   1
  -4   5  -1 3657.40 159.910   1
   4   5  -1 3869.54 199.860   1
  -6   0  -3 3209.92 204.040   1
   6   0   3 3483.19 291.760   1
   6   0  -3 3030.21 209.050   1
  -6   0   3 3347.68 186.630   1
   6   0   3 3206.68 233.480   1
  -6   0   3 3484.54 170.410   1
   7  -3   2 114202. 1042.57   1
   7  -3  -2 103356. 1040.29   1
  -7   3   2 102589. 1209.04   1
   7   3   2 113117. 1064.60   1
   7   3  -2 111532. 1173.02   1
   7   3  -2 111034. 1100.76   1
  -7   3   2 110623. 1011.25   1
  -7  -3   2 108855. 1007.49   1
  -7   3  -2 112692. 1160.38   1
 -11   0   0 47.7200 91.4200   1
  11   0   0 4.92000 95.8000   1
  -2   3   3 13946.6 371.010   1
  -2   3  -3 14274.3 392.230   1
  -2  -3   3 13072.4 507.500   1
   2  -3   3 14039.1 432.420   1
   2  -3   3 15161.9 595.630   1
   2  -3   3 14880.8 433.140   1
   2   3  -3 15211.2 496.900   1
   2   3   3 13877.2 375.730   1
  -2  -3   3 14189.1 392.030   1
  -9  -1  -2 7722.99 366.600   1
  -9   1  -2 8467.91 298.540   1
   9  -1   2 7601.42 313.870   1
  -9   1   2 8158.19 256.430   1
  -9   1   2 8021.83 361.380   1
  -9  -1   2 8256.54 269.790   1
   9   1   2 7998.95 294.520   1
   9  -1  -2 8225.98 312.730   1
   9  -1   2 7983.50 253.940   1
  -9   1  -2 7048.86 313.780   1
   5   4   2 84952.1 882.950   1
   5  -4   2 78155.8 929.150   1
  -5   4   2 87256.2 905.910   1
   5   4  -2 85148.1 986.130   1
  -5  -4   2 88569.9 1092.49   1
  -5   4  -2 85921.6 1035.08   1
   5   4  -2 77825.6 891.300   1
   5  -4   2 85406.6 927.860   1
  -5  -4   2 80880.9 1026.59   1
  -5   4   2 89919.7 1112.12   1
   5   4  -2 84867.3 1414.96   1
  -6   1   3 35551.1 607.530   1
  -6   1   3 36609.5 560.150   1
   6   1  -3 33509.1 612.490   1
   6   1   3 34473.1 542.600   1
   6  -1   3 36610.3 599.120   1
   6  -1   3 36466.7 779.070   1
  -6  -1   3 37083.9 553.730   1
  -6  -1   3 35693.2 650.760   1
  -6   1  -3 35221.8 684.280   1
  -8  -4   0 757.410 117.370   1
   8   4   0 927.510 103.040   1
   8  -4   0 798.370 100.940   1
  -8   4   0 632.140 183.530   1
   8   4   0 858.830 111.660   1
  -8  -4   0 708.070 126.750   1
  -8   4   0 846.420 98.3900   1
   5  -2   3 35922.7 579.670   1
  -5  -2   3 35590.0 549.070   1
   5  -2   3 35030.9 658.120   1
  -5   2  -3 33840.3 629.830   1
   5   2   3 33432.3 523.510   1
   5   2  -3 33779.5 636.720   1
  -5  -2   3 31918.1 801.510   1
  -5   2   3 31994.7 481.770   1
  -5   2   3 33694.7 547.950   1
  -9   3  -1 61357.2 752.000   1
   9  -3   1 57990.2 700.950   1
   9   3  -1 57104.5 689.590   1
   9   3   1 61074.3 718.540   1
  -9  -3  -1 60840.4 870.250   1
  -9  -3   1 60228.4 732.430   1
   9  -3  -1 62042.8 915.380   1
  -9   3   1 62094.0 711.530   1
   9  -3   1 58369.3 839.850   1
   9   3  -1 56210.6 743.300   1
 -10   2   1 24125.7 422.290   1
  10   2  -1 22822.2 444.970   1
 -10  -2   1 24013.8 460.070   1
  10  -2  -1 20691.9 563.330   1
 -10  -2  -1 22490.9 488.740   1
  10   2   1 23535.3 435.300   1
 -10   2   1 24927.1 677.410   1
  10  -2   1 22351.6 400.480   1
 -10   2  -1 22596.0 416.120   1
 -11   1   0 20321.3 392.590   1
 -11  -1   0 19990.6 396.270   1
  11   1   0 20664.1 406.420   1
  11  -1   0 20304.1 405.090   1
  11  -1   0 17160.3 618.910   1
   3  -3   3 27406.4 564.050   1
   3   3   3 26701.5 469.110   1
   3   3  -3 27079.5 651.700   1
  -3   3   3 26889.3 478.930   1
  -3  -3   3 27182.9 502.550   1
   3  -3   3 26696.5 602.040   1
  -3   3  -3 26599.3 621.420   1
  -3   3   3 28119.9 510.160   1
  -3  -3   3 26592.4 722.970   1
  -5   5   1 45609.4 643.560   1
  -5   5  -1 43766.9 616.640   1
   5   5  -1 42214.1 662.740   1
   5   5   1 41671.2 610.310   1
   5   5  -1 44081.7 701.300   1
  -5   5   1 43463.8 762.590   1
  -5   5  -1 45498.7 970.420   1
   5  -5   1 41171.2 702.880   1
   5   5  -1 41146.1 723.000   1
   5   5   1 41755.3 595.540   1
  -5  -5   1 44319.3 734.840   1
  -6   5   0 29363.3 712.200   1
   6   5   0 30542.0 560.390   1
   6  -5   0 27346.5 555.210   1
  -6   5   0 31146.5 524.210   1
   6   5   0 28718.1 602.910   1
   6   5   0 29661.4 530.860   1
  -6  -5   0 28467.7 582.300   1
 -11   0  -1 132.510 78.1100   1
   0   5   2 26.0100 69.8200   1
   0   5   2 64.9500 96.6200   1
  -1   5   2 43930.9 644.670   1
   1   5   2 41383.7 603.580   1
  -1   5  -2 45179.7 949.040   1
   1   5  -2 46140.2 1013.43   1
  -1   5   2 43543.0 681.830   1
   1   5   2 43987.5 696.190   1
  -1  -5   2 40126.2 728.210   1
  -7   0   3 21.3000 79.2900   1
   7   0   3 49.2700 79.6500   1
   6  -4   2 68118.3 790.360   1
  -6   4   2 64936.8 926.590   1
   6   4  -2 73270.1 1289.30   1
   6   4   2 70202.9 792.920   1
  -6   4  -2 73537.1 934.880   1
  -6   4   2 70197.4 806.450   1
   6  -4   2 66190.6 838.760   1
   6   4  -2 66676.9 799.010   1
   6   4  -2 70597.7 920.260   1
  -6  -4   2 72226.3 900.820   1
   8   4  -1 9577.36 267.330   1
  -8   4  -1 9258.05 263.260   1
   8   4   1 9907.80 299.790   1
   8   4  -1 9172.21 279.020   1
  -8   4   1 10230.7 275.090   1
   8  -4   1 8946.12 318.160   1
  -8  -4   1 9436.53 335.290   1
  -8  -4   1 8933.98 335.320   1
   8  -4   1 10186.5 303.960   1
   8   4  -1 9462.01 319.530   1
  -8   4   1 9650.08 394.810   1
   9  -2   2 77379.2 806.270   1
   9   2  -2 79735.5 895.550   1
  -9   2  -2 73181.7 921.000   1
  -9   2  -2 80116.2 935.850   1
   9  -2   2 73221.8 880.080   1
  -9  -2   2 79709.5 829.530   1
  -9   2   2 81985.4 865.500   1
   9   2   2 79190.3 847.440   1
  -9   2   2 79752.6 1153.82   1
   9  -2  -2 80117.7 1078.28   1
  -4   3   3 23614.6 443.160   1
   4  -3   3 22337.8 548.020   1
   4  -3   3 22415.3 472.800   1
   4   3   3 22189.4 446.210   1
   4   3  -3 22253.5 576.390   1
  -4  -3   3 22134.6 426.980   1
  -4   3  -3 20538.4 463.840   1
  -4   3   3 21568.7 439.330   1
  -4  -3   3 21408.1 672.750   1
  10   3   0 26841.8 474.400   1
 -10   3   0 25233.2 424.660   1
 -10  -3   0 26841.2 542.520   1
 -11   1   1 27827.6 465.750   1
  11   1  -1 25893.7 1051.07   1
  11  -1  -1 27139.7 737.340   1
  11   1   1 28252.1 472.560   1
 -11  -1   1 29205.2 520.010   1
 -11   1  -1 27962.6 479.890   1
  11   1  -1 29259.3 522.060   1
  11  -1   1 28585.0 483.170   1
 -11  -1  -1 28370.5 525.450   1
   0  -6   0 7168.60 319.920   1
   0   6   0 7061.76 284.980   1
   0   6   0 7795.46 356.400   1
   2   5  -2 15238.2 581.300   1
  -2  -5   2 12932.5 375.610   1
   2   5   2 16033.0 386.190   1
  -2   5   2 15232.6 421.380   1
  -2   5  -2 15123.4 547.190   1
   2   5   2 14870.7 347.010   1
  -2   5   2 14813.6 369.740   1
  -6  -2   3 33224.0 537.290   1
   6  -2   3 34650.9 662.010   1
  -6   2   3 31155.3 570.350   1
  -6   2  -3 29973.5 515.230   1
   6  -2   3 33121.7 564.660   1
   6   2   3 32308.3 527.600   1
   6   2  -3 31080.7 558.160   1
  -6   2   3 31854.6 479.620   1
  -8   3  -2 56002.1 749.760   1
  -8  -3   2 57583.2 748.740   1
   8  -3   2 51708.0 754.220   1
   8   3  -2 51651.1 726.940   1
  -8   3   2 56050.0 672.750   1
   8   3   2 56106.5 759.100   1
  -8   3   2 53617.5 893.900   1
   8  -3  -2 53359.4 809.140   1
   8  -3   2 56642.3 698.220   1
   8   3  -2 53440.2 756.590   1
   1  -6   0 55752.4 885.420   1
   1   6   0 59681.1 927.180   1
  -1   6   0 58428.4 897.610   1
  -1  -6   0 54166.6 871.870   1
   1   6   0 60293.0 836.740   1
  -1   6   0 54415.0 709.830   1
  11  -2   0 27280.0 745.980   1
 -11   2   0 29912.6 460.920   1
 -11  -2   0 31690.3 538.230   1
  11   2   0 30806.3 507.300   1
  11  -2   0 29436.1 492.480   1
  -7   1   3 1689.62 137.040   1
   7   1   3 1831.40 140.310   1
   7   1  -3 1578.30 138.990   1
  -7   1   3 1685.21 127.640   1
  -7  -1   3 1868.54 127.480   1
   7  -1   3 1657.31 162.370   1
  -7   1  -3 1611.90 149.260   1
   7  -1   3 1841.29 134.030   1
 -10   0  -2 157351. 1417.92   1
 -10   0   2 161131. 1557.52   1
  10   0  -2 156776. 1532.73   1
  10   0   2 159068. 1523.54   1
  -2   6   0 352.700 109.440   1
   2   6   0 452.030 95.1500   1
   2  -6   0 394.030 94.6600   1
  -2  -6   0 320.610 67.6100   1
   2   6   0 461.630 121.000   1
  -2   6   0 334.780 77.7600   1
  -6   5  -1 14112.4 542.870   1
  -6   5   1 12801.7 399.500   1
  -6  -5   1 11834.0 337.710   1
   6   5  -1 14672.6 455.220   1
   6   5  -1 13435.0 380.360   1
  -6   5  -1 14238.5 353.240   1
  -6   5   1 14173.6 343.550   1
   6  -5   1 11832.4 374.160   1
   6   5   1 14010.9 359.660   1
   6   5  -1 13417.7 343.420   1
  -3   5   2 73563.0 858.740   1
  -3  -5   2 65144.3 904.170   1
   3   5  -2 68538.4 907.690   1
   3   5   2 69033.0 812.040   1
   3   5  -2 66854.3 1013.62   1
  -3   5  -2 73070.1 1259.25   1
   3   5  -2 73402.9 1350.58   1
  -3   5   2 73773.9 966.380   1
  -9  -4   0 18181.6 501.030   1
   9   4   0 18019.1 395.350   1
  -9   4   0 16220.0 511.700   1
  -9   4   0 17924.3 390.000   1
 -10  -1   2 12067.8 295.760   1
 -10  -1  -2 13263.8 379.760   1
  10  -1  -2 12911.7 370.130   1
 -10   1   2 12290.4 484.250   1
 -10   1   2 12183.2 278.960   1
 -10   1  -2 13107.9 348.880   1
  10   1   2 12505.0 322.070   1
  10  -1   2 12166.8 294.070   1
  -7   5   0 1130.75 108.790   1
   7   5   0 1058.26 106.160   1
  -7  -5   0 1117.07 108.020   1
   7   5   0 1149.49 118.300   1
   7  -5   0 1011.42 120.140   1
  -7   5   0 1561.62 206.530   1
   7   5   0 1232.72 120.640   1
   5   3   3 21223.4 422.310   1
   5  -3   3 21972.3 461.310   1
  -5  -3   3 18286.4 642.460   1
  -5   3   3 21476.5 476.510   1
  -5   3  -3 19868.7 458.120   1
   5  -3   3 21456.2 477.200   1
  -5  -3   3 21415.3 407.060   1
  -5   3   3 22742.0 431.710   1
   5   3  -3 19567.1 499.830   1
 -10   3  -1 31328.8 524.710   1
 -10  -3   1 29901.7 509.850   1
  10   3   1 31136.3 494.470   1
  10   3  -1 29342.3 489.950   1
 -10   3   1 29934.2 483.930   1
 -10  -3  -1 30915.2 580.310   1
 -10   3   1 29736.5 722.760   1
  10  -3  -1 28771.8 697.310   1
  10  -3   1 30216.9 515.780   1
   3   6   0 109823. 1206.35   1
   3   6   0 106739. 1242.47   1
  -3   6   0 109566. 1114.94   1
  -3  -6   0 105720. 1138.78   1
   3   6   0 110089. 1240.25   1
  -3   6   0 109737. 1298.87   1
   0   4   3 35.6200 92.2200   1
   0   6  -1 40.3500 137.300   1
   0   6   1 5.57000 108.200   1
   0  -6  -1 31.6600 78.1900   1
   0   6   1 66.8500 84.1500   1
  12   0   0 218.490 75.2900   1
 -12   0   0 218.170 73.9600   1
  12   0   0 292.100 124.210   1
   1  -4   3 19982.5 672.310   1
  -1   4   3 20548.8 439.180   1
   1   4   3 20578.6 411.990   1
  -1   4   3 19673.8 393.930   1
  -1  -4   3 20124.3 643.130   1
  -1   6  -1 26007.7 483.320   1
  -1   6   1 29056.5 549.870   1
  -1  -6   1 26690.9 579.450   1
   1   6   1 27292.6 547.520   1
   1   6  -1 26914.7 620.850   1
  -1   6  -1 28318.3 716.280   1
   1  -6   1 25788.0 604.180   1
   1  -6  -1 22701.1 604.300   1
   1   6  -1 26988.1 564.340   1
  -1  -6  -1 23989.5 592.180   1
   1   6   1 27735.7 526.700   1
  -1   6   1 27051.8 571.020   1
   1   6  -1 27463.1 606.220   1
  11  -2  -1 2978.94 214.300   1
  11   2   1 2592.82 150.110   1
 -11  -2  -1 2814.34 180.860   1
 -11   2   1 2665.51 149.020   1
  11   2  -1 2757.76 155.300   1
  11  -2   1 2784.87 145.410   1
 -11   2  -1 2658.75 145.680   1
 -11  -2   1 2787.72 164.510   1
  -7  -4   2 22066.0 474.930   1
   7   4  -2 18507.2 411.900   1
  -7   4   2 21865.5 434.270   1
   7   4   2 21804.3 433.150   1
   7  -4   2 18084.9 412.160   1
   7  -4   2 20344.0 402.870   1
   7   4  -2 19570.1 403.120   1
  -7   4   2 19015.6 493.870   1
  -7   4  -2 19768.3 437.330   1
   7   4  -2 21208.2 720.310   1
   4   5   2 6698.96 249.700   1
   4  -5   2 6483.37 283.480   1
  -4   5   2 6947.60 322.980   1
   4   5  -2 6320.94 251.390   1
  -4   5  -2 6517.34 263.320   1
   4   5  -2 7120.00 383.640   1
   4  -5   2 6650.21 257.900   1
  -4  -5   2 6360.45 288.530   1
  -4   5   2 6540.64 278.210   1
   4   5  -2 5689.22 247.240   1
  -2  -4   3 12774.9 377.710   1
  -2  -4   3 12074.4 486.670   1
  -2   4   3 12847.2 347.270   1
   2   4   3 13044.9 385.220   1
   2   4  -3 12909.4 450.430   1
  -2   4   3 12039.5 326.140   1
   2   4  -3 13156.1 446.520   1
   2   6   1 18692.7 427.350   1
  -2   6   1 16647.2 447.880   1
   2   6  -1 19606.0 600.270   1
   2   6   1 20374.5 532.900   1
  -2   6  -1 18991.5 550.270   1
   2  -6   1 17583.2 500.500   1
   2   6  -1 18472.8 454.600   1
  -2   6   1 20080.0 449.960   1
  -2   6  -1 19823.7 453.680   1
   2   6  -1 19441.3 512.530   1
  -2  -6   1 17694.4 430.340   1
  12  -1   0 25502.9 487.440   1
  12   1   0 25260.0 468.600   1
  12  -1   0 24548.5 824.100   1
 -12   1   0 25184.9 475.460   1
 -12  -1   0 23896.7 471.930   1
   7  -2   3 15083.2 377.440   1
  -7   2  -3 13888.6 435.900   1
  -7   2   3 13164.8 413.960   1
   7   2   3 14430.8 379.970   1
   7   2  -3 13557.9 386.440   1
  -7   2   3 14661.3 376.210   1
  -7  -2   3 14623.9 343.670   1
   7  -2   3 13907.1 451.860   1
   8   0   3 8479.64 254.620   1
  -8   0   3 7928.00 383.800   1
  -8   0   3 8584.66 259.010   1
   0   0   4 30784.4 531.470   1
  -9   4   1 4191.23 194.500   1
  -9   4  -1 4758.33 200.350   1
  -9  -4   1 4408.21 242.390   1
   9   4  -1 4586.54 223.990   1
   9  -4   1 3855.54 191.640   1
   9   4   1 4428.60 246.200   1
  -9   4   1 4554.75 290.210   1
   9   4  -1 4489.65 225.340   1
   9  -4   1 4444.31 202.860   1
   1   0   4 61.0900 84.4500   1
  -1   0   4 20.0600 75.6000   1
  -4   6   0 2312.05 150.910   1
   4  -6   0 2009.08 189.980   1
   4   6   0 2391.84 161.070   1
   4   6   0 2409.46 192.300   1
  -4  -6   0 2183.00 155.830   1
  -4   6   0 2398.12 189.340   1
   4   6   0 2328.61 172.850   1
  -8  -1   3 70941.4 922.480   1
  -8   1   3 70469.9 853.830   1
   8   1   3 71279.9 949.380   1
   8  -1   3 65728.2 823.460   1
   7   5  -1 136067. 1485.40   1
  -7  -5   1 126845. 1556.20   1
   7   5  -1 127744. 1437.19   1
  -7  -5   1 136551. 1642.48   1
   7   5   1 131465. 1352.77   1
   7   5  -1 131917. 1527.95   1
  -7   5   1 133167. 1643.52   1
  -7   5  -1 131333. 1364.80   1
  -7   5  -1 139376. 1835.28   1
   9  -3   2 19508.1 396.700   1
   9   3   2 19524.9 402.910   1
  -9   3   2 19963.8 410.530   1
   9   3  -2 17653.8 460.270   1
   9  -3   2 18293.7 502.680   1
  -9  -3   2 19018.5 421.780   1
  -9   3  -2 19891.5 443.640   1
  -9   3   2 18503.2 534.930   1
   9  -3  -2 18902.3 468.600   1
   9   3  -2 19445.2 442.660   1
 -10   2  -2 98217.0 1157.91   1
 -10  -2   2 95857.4 1036.55   1
  10   2  -2 94996.3 1084.26   1
  10  -2   2 95936.9 1046.02   1
  10  -2  -2 96308.2 1308.36   1
  10   2   2 96793.0 1094.36   1
 -10   2   2 102207. 1167.80   1
  -3   4   3 3798.47 178.200   1
   3   4  -3 3960.82 215.640   1
   3   4  -3 4280.69 231.060   1
   3  -4   3 4079.73 230.610   1
   3   4   3 3763.60 182.700   1
  -3   4   3 3746.09 182.430   1
  -3  -4   3 3789.80 267.950   1
   3  -4   3 3852.93 198.820   1
  -3  -4   3 3736.67 206.890   1
   3   6   1 6229.73 247.610   1
   3   6  -1 5584.94 235.990   1
   3  -6   1 5364.90 263.610   1
  -3   6  -1 6224.34 357.150   1
  -3   6   1 6155.35 319.780   1
   3   6   1 5875.74 243.200   1
  -3  -6   1 6010.68 255.330   1
   3   6  -1 6481.37 320.410   1
   3   6  -1 5942.71 268.510   1
  -3   6  -1 5859.34 225.840   1
  -3   6   1 6258.87 240.520   1
   0   1   4 2.24000 63.9200   1
   0  -1   4 8.23000 79.9300   1
  -2   0   4 35004.1 623.930   1
   2   0   4 34362.7 649.730   1
  12   0  -1 11762.6 314.810   1
  12   0   1 12598.9 310.060   1
 -12   0  -1 11586.6 309.710   1
  12   0  -1 11287.0 592.520   1
 -12   0   1 11850.0 288.880   1
  -6  -3   3 4764.31 205.740   1
  -6   3   3 4588.89 201.240   1
   6   3  -3 4429.89 231.300   1
   6   3   3 4755.95 205.530   1
   6  -3   3 4829.41 222.290   1
  -6  -3   3 4276.90 255.040   1
   6  -3   3 4526.39 241.400   1
  -6   3   3 4700.07 231.230   1
  -6   3  -3 4565.04 213.520   1
  -1   1  -4 612.840 122.190   1
  -1   1   4 613.070 109.000   1
   1   1  -4 612.490 113.810   1
   1   1   4 447.870 82.8200   1
   1  -1   4 560.770 97.3600   1
  -1  -1   4 595.560 80.6200   1
  11  -3   0 36439.8 619.250   1
  11   3   0 37600.3 600.690   1
 -11  -3   0 36800.3 636.430   1
 -11   3   0 37879.1 592.110   1
   5   5  -2 14437.7 363.130   1
   5   5  -2 15536.8 549.120   1
   5   5   2 15020.1 388.650   1
   5  -5   2 14037.7 421.960   1
  -5   5   2 14341.5 351.780   1
  -5   5  -2 14447.7 396.510   1
  -5  -5   2 15246.4 437.230   1
  -5  -5   2 12340.0 352.300   1
   5   5  -2 14216.8 374.980   1
   5  -5   2 14636.0 393.240   1
  -5   5   2 15208.2 490.640   1
   2   1  -4 3392.83 238.060   1
   2   1   4 3256.72 158.730   1
   2  -1   4 4061.20 258.050   1
  -2  -1   4 3743.40 194.590   1
  -2   1   4 3777.22 184.890   1
  -2   1  -4 3084.12 215.790   1
 -12  -1  -1 26925.0 570.350   1
  12  -1  -1 27406.3 526.770   1
 -12   1  -1 26835.8 516.060   1
 -12  -1   1 26903.2 479.700   1
 -12   1   1 26828.3 464.080   1
  12   1  -1 27149.8 533.000   1
  12   1  -1 23120.1 905.690   1
  12  -1  -1 25340.4 802.800   1
  12   1   1 25831.7 497.430   1
  12  -1   1 25337.0 463.360   1
  -8   5   0 1553.74 116.290   1
  -8   5   0 1479.64 201.760   1
   8   5   0 1470.04 127.210   1
   8   5   0 1406.09 109.300   1
  -3   0   4 14.0100 74.0100   1
 -11   0  -2 82.9900 117.840   1
  11   0   2 -52.240 89.0400   1
  12  -2   0 49165.4 696.190   1
 -12  -2   0 49750.3 739.660   1
 -12   2   0 48967.3 678.290   1
  12   2   0 48509.7 676.660   1
  -5   6   0 42562.3 951.830   1
   5  -6   0 36191.6 769.110   1
  -5   6   0 43946.8 694.170   1
   5   6   0 39229.3 797.630   1
   5   6   0 38380.2 633.900   1
   5   6   0 43879.7 727.660   1
  -5  -6   0 38719.1 723.050   1
   4   4  -3 12644.9 420.190   1
  -4   4   3 13158.7 325.290   1
   4  -4   3 12949.7 381.320   1
  -4  -4   3 13274.6 425.720   1
   4   4   3 12926.4 339.530   1
   4  -4   3 13122.6 394.170   1
  -4   4   3 13280.9 371.840   1
  -4  -4   3 12373.5 445.360   1
   4   4  -3 13311.9 388.410   1
   4   6   1 181.260 99.0500   1
  -4   6  -1 190.300 135.980   1
  -4  -6   1 146.010 69.2200   1
  -4   6  -1 141.460 59.4400   1
  -4   6   1 55.1100 134.770   1
   4   6   1 47.5800 90.7700   1
   4   6  -1 149.970 75.9600   1
   4   6  -1 229.260 90.9900   1
 -10   4   0 1419.24 213.580   1
 -10   4   0 1291.55 114.860   1
  10   4   0 1163.80 99.9200   1
 -10  -4   0 1122.96 120.930   1
   8   4  -2 15348.3 662.520   1
  -8   4   2 18068.5 523.100   1
   8  -4   2 17936.7 416.210   1
  -8   4   2 18524.4 399.620   1
   8  -4   2 15333.4 420.670   1
   8   4  -2 16102.1 423.270   1
   8   4   2 18220.8 432.260   1
  -8  -4   2 17185.7 415.010   1
  -8   4  -2 16994.2 422.000   1
   8   4  -2 16733.3 439.560   1
  -3   1  -4 9406.53 395.240   1
   3  -1   4 11171.7 333.610   1
   3   1   4 10161.0 291.100   1
   3   1  -4 9536.30 413.020   1
  -3   1   4 10197.2 284.090   1
  -3  -1   4 10714.6 313.570   1
 -11  -1  -2 2646.80 168.100   1
 -11   1  -2 2927.11 165.760   1
 -11  -1   2 2951.54 160.280   1
 -11   1   2 2766.19 146.240   1
  11  -1  -2 2967.20 176.440   1
  11   1   2 2999.34 146.080   1
  11  -1   2 2932.73 148.000   1
  11   1  -2 2725.41 176.210   1
   8   2   3 9466.81 303.620   1
  -8   2   3 8721.54 248.930   1
   8  -2   3 8713.52 310.730   1
  -8  -2   3 9388.62 283.010   1
  -8   2  -3 7786.23 314.110   1
  -8   2   3 7417.97 356.850   1
   8  -2   3 9488.74 294.980   1
  11  -3   1 34110.3 553.350   1
  11   3  -1 36366.5 594.940   1
  11   3   1 33757.5 546.110   1
 -11  -3  -1 33747.5 611.170   1
 -11  -3   1 33451.2 600.790   1
 -11   3  -1 35853.5 592.650   1
 -11   3   1 36409.6 566.670   1
 -11   3   1 32617.4 778.340   1
   0   2  -4 81760.9 1353.60   1
   0   2   4 88597.0 1130.65   1
   0  -2   4 86667.4 1090.04   1
  -9   0   3 101.000 90.7300   1
   9   0   3 91.6800 85.1900   1
   1  -2   4 4673.47 211.170   1
  -1   2   4 4336.84 186.130   1
  -1  -2   4 4240.98 199.670   1
   1   2   4 4645.64 217.380   1
  -1   2  -4 4682.55 306.000   1
   1   2  -4 5173.37 304.720   1
  -4   0   4 12558.7 330.380   1
   4   0   4 11593.7 314.120   1
  -7   3  -3 10636.7 359.960   1
   7  -3   3 11576.9 357.750   1
  -7  -3   3 11077.7 293.660   1
   7   3  -3 10275.4 315.130   1
  -7   3   3 12186.8 297.710   1
   7  -3   3 12463.2 390.490   1
  -7   3   3 10954.0 329.340   1
   7   3   3 11910.0 313.650   1
  -6  -5   2 13177.4 404.280   1
  -6   5  -2 14762.0 397.880   1
   6   5  -2 13953.8 393.100   1
   6  -5   2 12226.3 374.930   1
  -6   5   2 14591.6 365.940   1
   6   5   2 14644.6 360.850   1
   6   5  -2 12445.8 498.720   1
  -6   5   2 14545.0 440.590   1
   6   5  -2 14086.1 360.970   1
   6  -5   2 14426.8 400.760   1
  -8   5  -1 9229.73 273.200   1
  -8   5   1 9889.83 293.530   1
  -8   5   1 10088.0 406.890   1
  -8   5  -1 10827.6 468.020   1
   8  -5   1 9709.95 300.930   1
   8  -5   1 8053.88 292.820   1
  -8  -5   1 9318.18 370.050   1
   8   5  -1 9805.47 287.060   1
  -8  -5   1 10165.5 355.430   1
   8   5  -1 9014.89 328.550   1
   8   5  -1 9992.54 352.310   1
   8   5   1 10279.2 308.960   1
  -2  -2   4 33665.5 605.570   1
  -2   2   4 32805.6 541.030   1
   2  -2   4 30933.0 567.350   1
  -2   2  -4 31298.0 723.190   1
   2   2  -4 30526.2 654.000   1
   2   2   4 31907.2 546.760   1
 -12  -2   1 24009.4 496.540   1
 -12   2   1 23835.3 455.380   1
  12   2   1 24331.5 444.810   1
  12  -2   1 23849.9 459.100   1
  12   2  -1 24480.7 477.210   1
 -12  -2  -1 24533.5 510.230   1
 -12   2  -1 23804.2 468.520   1
  -9  -1   3 7827.30 228.600   1
  -9   1   3 8457.86 254.210   1
  -9   1   3 7727.19 366.550   1
   9   1   3 7898.73 254.610   1
   9  -1   3 8346.54 266.670   1
  -5  -4   3 8682.98 297.860   1
   5   4  -3 8198.75 320.540   1
   5   4  -3 8249.36 319.890   1
  -5   4   3 8637.05 281.200   1
   5   4   3 9368.99 294.960   1
  -5  -4   3 7663.24 338.940   1
   5  -4   3 8647.85 320.970   1
  -5   4   3 9393.10 276.010   1
   5  -4   3 8415.86 314.390   1
   5   6  -1 7890.97 289.790   1
  -5   6   1 7561.80 268.500   1
   5   6   1 7636.15 261.740   1
  -5   6  -1 8236.76 421.910   1
   5   6   1 6919.95 254.280   1
   5  -6   1 6727.39 312.120   1
   5   6  -1 8174.87 369.710   1
  -5  -6   1 7562.56 305.230   1
  -5   6   1 7672.81 322.810   1
  -5   6  -1 7537.65 250.160   1
   5   6  -1 7659.06 283.230   1
   4   1   4 11632.9 466.940   1
   4  -1   4 11904.6 337.840   1
  -4   1  -4 10912.7 411.720   1
  -4   1   4 12599.3 343.760   1
  -4  -1   4 11329.4 292.830   1
   4  -1   4 11155.0 443.970   1
  13   0   0 103.620 153.040   1
  13   0   0 69.9400 71.3800   1
 -13   0   0 27.4900 69.7400   1
  10  -4   1 10256.4 308.100   1
 -10   4   1 10279.2 288.170   1
 -10   4  -1 10203.4 287.050   1
  10   4  -1 10259.8 279.220   1
 -10  -4   1 9630.93 295.540   1
  10   4  -1 10972.4 346.470   1
 -10   4   1 9698.16 451.140   1
  10   4   1 9997.80 279.410   1
  -6  -6   0 6270.95 238.230   1
   6   6   0 7881.53 296.480   1
  -6   6   0 7630.76 386.130   1
   6   6   0 7535.38 264.830   1
   6   6   0 7098.10 304.430   1
   6  -6   0 7203.79 296.790   1
  -6   6   0 7259.30 249.600   1
 -10   3  -2 17037.8 398.770   1
 -10  -3   2 17939.4 421.800   1
 -10   3   2 17728.7 368.640   1
  10   3   2 17384.8 373.270   1
 -10   3   2 15505.9 508.890   1
  10  -3  -2 15746.4 476.490   1
  10  -3   2 16478.7 353.110   1
  10   3  -2 16408.7 380.680   1
   0   6   2 101696. 1174.19   1
   0   6   2 110116. 1273.13   1
   0   6  -2 106611. 1559.23   1
  -1   6   2 49468.3 746.840   1
   1   6   2 49367.8 748.230   1
  -1   6  -2 48446.9 970.380   1
   1   6  -2 53066.8 1136.70   1
  -1   6   2 50080.5 809.380   1
   1   6   2 48705.6 723.290   1
  13  -1   0 6305.20 222.420   1
 -13  -1   0 6606.30 252.790   1
 -13   1   0 6740.30 228.990   1
  13   1   0 6760.72 252.560   1
  -3   2  -4 24164.8 589.530   1
   3   2  -4 23610.1 663.410   1
   3   2   4 24346.8 499.010   1
   3  -2   4 23888.5 518.530   1
  -3   2   4 24338.4 479.660   1
  -3  -2   4 24412.8 504.890   1
   3  -2   4 22793.6 635.480   1
 -11   2   2 36254.2 868.980   1
  11  -2  -2 35993.1 741.740   1
  11   2   2 36140.3 567.890   1
  11  -2   2 34810.1 565.710   1
 -11  -2  -2 36667.8 683.680   1
 -11   2  -2 37175.1 642.140   1
 -11  -2   2 36116.1 572.190   1
  11   2  -2 37735.0 681.150   1
 -11   2   2 36782.0 549.010   1
   5   0   4 101.580 95.6400   1
  -9   5   0 360.630 88.6200   1
   9   5   0 329.090 89.0000   1
  -9   5   0 117.170 133.440   1
   9   5   0 317.350 95.9500   1
  -2   6   2 12227.4 354.090   1
   2   6   2 11828.7 350.920   1
  -2   6  -2 12853.8 517.420   1
   2   6   2 12431.7 354.060   1
  -2   6   2 12574.2 402.780   1
   2   6  -2 12897.1 534.050   1
   0   5   3 2572.46 162.860   1
   0   5   3 2566.06 161.390   1
 -12   3   0 26159.6 458.060   1
 -12  -3   0 25106.8 513.670   1
  12  -3   0 26123.4 498.990   1
  12   3   0 25929.9 485.370   1
   5   1   4 566.360 106.560   1
  -5   1   4 656.090 104.420   1
  -5  -1   4 793.470 98.9600   1
   5  -1   4 710.480 117.090   1
   9   4  -2 18933.9 725.520   1
  -9   4  -2 18002.5 424.170   1
   9   4   2 19377.7 408.580   1
   9  -4   2 19410.6 404.280   1
   9   4  -2 16697.9 395.150   1
  -9   4   2 19657.9 397.140   1
   9  -4   2 18600.9 469.390   1
   9   4  -2 16826.6 450.290   1
  -9   4   2 19631.4 561.980   1
  -9  -4   2 17790.8 403.420   1
  -1   5   3 47559.3 718.570   1
   1   5   3 51578.5 748.030   1
  -1   5   3 53007.0 812.990   1
   1   5   3 48628.5 717.550   1
  13   0   1 204.520 93.4300   1
 -13   0   1 21.6500 67.5700   1
 -13   0  -1 211.560 104.090   1
  13   0  -1 -31.200 80.4900   1
  -6  -4   3 839.090 134.050   1
   6  -4   3 781.670 94.4900   1
   6  -4   3 902.640 98.7200   1
   6   4   3 925.970 228.420   1
  -6   4   3 843.050 94.1400   1
  -6   4   3 941.950 109.940   1
   6   4  -3 788.650 118.080   1
  -7   5   2 14174.7 333.400   1
   7  -5   2 12172.7 385.650   1
   7   5  -2 13129.1 369.790   1
  -7   5  -2 14573.0 394.680   1
  -7  -5   2 14203.4 411.960   1
   7  -5   2 14256.3 363.300   1
   7   5  -2 13173.2 340.660   1
  -7   5   2 14339.7 465.790   1
   7   5  -2 13810.3 569.720   1
   7   5   2 14674.8 395.570   1
   6   6  -1 4146.05 227.410   1
   6   6   1 4474.70 203.630   1
  -6   6  -1 4214.70 285.640   1
   6   6  -1 4455.56 222.540   1
   6   6   1 4190.05 197.310   1
   6   6  -1 4153.06 214.730   1
  -6   6  -1 4354.76 184.130   1
  -6   6   1 4299.21 187.890   1
  -6   6   1 4276.54 264.210   1
   6  -6   1 3770.13 231.200   1
  -6  -6   1 3640.83 186.710   1
   9  -2   3 11226.3 341.970   1
  -9   2   3 10800.9 463.510   1
  -9  -2   3 11501.0 314.860   1
  -9   2   3 10603.7 278.260   1
   9   2   3 10367.5 284.740   1
   4   2   4 9829.51 300.160   1
   4   2  -4 9160.31 419.490   1
  -4  -2   4 10551.0 307.310   1
  -4   2   4 10171.2 350.140   1
  -4   2  -4 8791.60 290.870   1
   4  -2   4 9687.38 397.460   1
   4  -2   4 9280.81 275.400   1
   3   6  -2 13931.5 409.720   1
   3   6  -2 13859.0 453.790   1
  -3   6   2 15385.2 402.730   1
   3   6   2 14912.1 394.370   1
  -3  -6   2 11790.4 403.310   1
  -3   6   2 13741.5 383.600   1
   3   6  -2 14650.6 523.830   1
  -3   6  -2 15434.8 589.840   1
   3   6   2 14518.3 379.840   1
 -11  -4   0 22829.7 504.640   1
 -11   4   0 23155.5 451.480   1
  11   4   0 22227.9 437.930   1
  -2   5   3 4718.19 193.750   1
  -2   5   3 4963.57 203.330   1
  -2  -5   3 4519.60 280.010   1
   2   5   3 5581.93 224.750   1
  12   0   2 76384.4 939.570   1
 -12   0   2 76664.0 906.020   1
 -12   0  -2 76118.0 1030.45   1
  12   0  -2 77181.4 1263.37   1
  -8  -3   3 63769.8 893.980   1
   8  -3   3 57456.3 952.670   1
  -8   3  -3 59219.4 1015.65   1
   8  -3   3 62835.3 897.360   1
  -8   3   3 58636.1 998.910   1
   8   3  -3 61734.8 900.010   1
   8   3   3 60427.4 803.860   1
   8   3  -3 56074.1 933.220   1
  -8   3   3 58446.6 785.640   1
 -13   1   1 19329.5 394.350   1
 -13  -1   1 19828.9 424.240   1
 -13   1  -1 20752.1 622.190   1
  13   1  -1 17686.5 767.390   1
 -13  -1  -1 20862.6 455.990   1
  13   1  -1 20405.5 451.770   1
  13   1   1 20699.7 422.200   1
  13  -1  -1 19903.2 431.170   1
  13  -1  -1 18705.5 673.000   1
  13  -1   1 19513.3 406.310   1
   0   3   4 46.8700 109.960   1
   0   7   0 68.3800 94.7600   1
   0   7   0 51.6300 71.7000   1
   7   6   0 9389.46 324.820   1
  -7   6   0 9656.14 413.720   1
   7   6   0 9323.66 296.030   1
  -7   6   0 9701.93 288.970   1
   9  -5   1 55564.6 846.110   1
   9   5  -1 56898.1 827.080   1
   9   5  -1 55701.3 889.770   1
  -9   5   1 54912.7 1053.88   1
   9   5   1 52406.6 741.600   1
  -9  -5   1 57161.9 968.930   1
  -9   5  -1 54517.8 784.150   1
  -1  -3   4 36160.7 929.920   1
   1   3   4 39703.6 643.160   1
  -1  -3   4 39320.5 679.500   1
   1  -3   4 38855.4 681.130   1
  -1   3   4 39181.5 680.500   1
   1   3  -4 37702.0 794.850   1
  10   0   3 12789.7 325.000   1
 -10   0   3 13086.1 345.600   1
  13   2   0 17173.0 368.090   1
  13  -2   0 17019.2 387.610   1
 -13  -2   0 16320.1 396.990   1
 -13   2   0 16855.5 367.800   1
   1   7   0 1204.90 118.160   1
   1  -7   0 1021.43 124.590   1
  -1  -7   0 935.190 123.800   1
  -1   7   0 1527.27 186.990   1
   1   7   0 1181.95 155.020   1
  -1   7   0 1267.38 118.660   1
 -12  -1   2 54137.0 730.120   1
 -12   1   2 54100.9 749.270   1
  12  -1  -2 53049.4 928.410   1
  12   1  -2 57134.5 997.660   1
  12   1   2 53585.5 732.900   1
  12   1  -2 51813.4 767.410   1
  12  -1   2 53835.2 749.400   1
 -12  -1  -2 51303.5 780.050   1
 -12   1  -2 53449.5 831.100   1
  -6   0   4 82449.7 980.290   1
   6   0   4 82679.9 1054.98   1
  -3  -5   3 41681.4 871.140   1
   3   5   3 47744.3 719.610   1
  -3   5   3 48874.2 729.340   1
  -3   5   3 49033.1 782.490   1
  -2  -3   4 28123.9 795.880   1
  -2   3   4 28317.8 502.180   1
  -2  -3   4 28413.1 544.160   1
   2  -3   4 27821.0 722.750   1
  -2   3  -4 27651.2 598.710   1
   2   3  -4 28382.0 708.050   1
   2   3   4 29184.3 515.630   1
   2  -3   4 29498.1 600.690   1
 -12   3   1 23466.7 462.890   1
 -12   3   1 20723.9 593.220   1
  12   3  -1 23915.0 459.740   1
  12  -3   1 21976.0 425.450   1
 -12   3  -1 21661.9 427.990   1
  12   3   1 21696.9 415.200   1
 -12  -3   1 22693.4 482.050   1
 -12  -3  -1 22122.1 475.210   1
  -2   7   0 996.880 168.250   1
   2   7   0 1133.46 121.730   1
  -2   7   0 966.220 109.220   1
   2   7   0 909.350 119.510   1
   2  -7   0 856.130 109.440   1
 -10   1   3 53058.2 743.920   1
 -10  -1   3 51175.2 730.120   1
  10   1   3 50982.6 775.280   1
  10  -1   3 51270.9 751.830   1
   4  -6   2 10352.3 416.920   1
  -4   6   2 9912.11 308.560   1
   4   6  -2 10287.0 329.820   1
  -4   6  -2 10745.6 390.770   1
   4  -6   2 11003.3 375.490   1
   4   6   2 10156.7 288.450   1
  -4  -6   2 8854.82 329.300   1
  -4   6   2 10001.4 403.320   1
   4   6  -2 10485.8 492.950   1
  -4   6  -2 11256.5 495.710   1
   4   6  -2 9648.15 359.440   1
   4   6   2 10580.5 322.030   1
  -6   1   4 11387.8 346.090   1
  -6  -1   4 12395.3 322.560   1
   6   1   4 10967.7 320.510   1
   6  -1   4 12077.4 359.560   1
  -6   1   4 11048.3 299.530   1
   5  -2   4 16264.4 421.160   1
   5   2   4 15205.3 352.050   1
  -5  -2   4 14483.0 563.700   1
  -5   2   4 14329.7 354.950   1
  -5  -2   4 15197.7 349.530   1
   5  -2   4 14926.2 502.100   1
   5   2  -4 13225.3 488.070   1
  -5   2   4 15041.1 368.250   1
  -5   2  -4 14133.3 441.690   1
 -11  -4  -1 39356.9 683.940   1
  11  -4   1 38198.3 615.040   1
 -11   4   1 41135.7 957.460   1
 -11   4   1 39884.6 610.040   1
  11   4  -1 40734.1 672.580   1
  11   4   1 39554.0 599.700   1
  11   4  -1 41282.4 717.240   1
 -11   4  -1 40808.9 650.510   1
 -11  -4   1 41213.0 728.250   1
  -3   3  -4 9899.13 349.940   1
  -3  -3   4 9334.37 475.110   1
   3   3  -4 9189.36 399.550   1
   3   3   4 10003.8 290.800   1
   3  -3   4 10789.3 366.420   1
  -3  -3   4 10156.6 324.740   1
   3  -3   4 9527.22 398.740   1
  -3   3   4 10395.3 312.920   1
  11   3   2 13273.5 332.860   1
 -11   3   2 13336.8 473.610   1
 -11   3  -2 13493.4 371.610   1
  11  -3   2 13211.2 330.320   1
 -11   3   2 13897.6 348.860   1
 -11  -3   2 13647.8 359.870   1
  11   3  -2 13341.5 354.030   1
  -3  -7   0 777.440 105.390   1
   3   7   0 878.560 147.580   1
  -3   7   0 981.860 143.560   1
   3   7   0 886.800 111.700   1
  -3   7   0 924.080 92.4900   1
   3   7   0 935.420 136.440   1
   3  -7   0 762.680 124.340   1
   0  -7   1 27499.7 623.250   1
   0   7   1 28811.0 582.890   1
   0   7   1 30875.9 605.910   1
   0   7  -1 26854.5 535.060   1
   0   7  -1 26848.5 653.380   1
   0   7  -1 28655.0 683.440   1
   7   4  -3 6157.15 265.590   1
  -7   4   3 6822.94 243.660   1
   7  -4   3 6701.92 288.960   1
  -7  -4   3 7056.27 271.350   1
   7   4  -3 7152.09 271.350   1
  -7   4   3 7008.18 309.790   1
   7  -4   3 7278.69 280.630   1
   7   4   3 6968.62 243.770   1
   7  -6   1 13912.0 451.830   1
   7   6  -1 14835.5 421.620   1
  -7   6  -1 16529.3 413.150   1
  -7   6   1 17502.6 388.630   1
   7   6   1 15819.2 410.730   1
   7   6  -1 16105.0 425.220   1
  -7   6  -1 19420.5 636.010   1
  -7   6   1 16465.6 482.220   1
   7   6   1 16975.0 417.840   1
  -7  -6   1 13241.7 383.380   1
   7   6  -1 16778.3 534.290   1
  -4   5   3 10624.8 287.220   1
  -4  -5   3 10961.6 365.420   1
   4   5  -3 10489.0 408.380   1
   4   5   3 10336.5 284.460   1
  -4  -5   3 9398.37 385.030   1
  -4   5   3 10624.9 343.100   1
   4   5  -3 10575.2 373.220   1
 -13   2   1 28009.8 469.390   1
  13   2   1 28522.1 497.310   1
  13  -2   1 28852.2 513.140   1
 -13   2  -1 28133.0 522.690   1
 -13  -2   1 28197.2 521.500   1
  13   2  -1 28456.4 524.740   1
 -13  -2  -1 26928.2 527.430   1
   1   7  -1 4015.89 229.490   1
  -1   7  -1 4107.68 212.450   1
   1   7  -1 4180.42 239.340   1
  -1   7   1 4338.20 204.670   1
   1   7   1 4373.88 196.570   1
  -1   7   1 4342.72 233.710   1
   1  -7   1 4389.74 260.870   1
  -1   7  -1 4780.60 310.930   1
   1   7  -1 4624.58 280.430   1
   1   7   1 4652.48 257.100   1
  -1  -7   1 4065.80 213.660   1
 -10   5   0 312.290 139.750   1
 -10   5   0 220.100 87.3200   1
 -10  -5   0 388.760 133.740   1
  10   5   0 308.210 93.3900   1
   8  -5   2 656.320 96.2200   1
   8   5  -2 632.390 96.8800   1
  -8   5   2 655.610 103.350   1
   8   5  -2 606.960 93.3000   1
   8  -5   2 664.370 94.1900   1
  -8   5   2 698.580 150.900   1
  -8   5  -2 652.230 101.670   1
  -8  -5   2 650.520 118.870   1
   8   5  -2 724.510 162.820   1
   8   5   2 557.430 113.920   1
  14   0   0 21761.5 433.920   1
 -14   0   0 21818.3 437.270   1
 -12  -2  -2 5273.14 228.000   1
 -12   2  -2 5316.05 218.330   1
 -12  -2   2 5732.60 220.110   1
 -12   2   2 5730.65 211.070   1
  12  -2  -2 5126.49 268.190   1
  12   2   2 5293.83 191.640   1
  12  -2   2 5944.09 220.750   1
  12   2  -2 4923.28 214.300   1
 -12   2   2 5084.21 369.050   1
   2   7  -1 13275.8 492.000   1
  -2   7   1 12718.4 430.070   1
   2   7   1 12960.8 395.420   1
  -2  -7   1 11358.5 370.370   1
   2   7  -1 12298.8 403.580   1
  -2   7  -1 11847.4 326.650   1
  -2   7   1 12940.8 389.230   1
   2   7  -1 12506.3 379.540   1
   2   7   1 12718.2 361.820   1
   2  -7   1 10709.6 399.110   1
  -2   7  -1 13553.9 511.800   1
   5   6   2 69131.5 910.330   1
   5   6  -2 79578.1 1490.57   1
  -5   6  -2 77116.9 1352.16   1
   5   6   2 77438.5 961.970   1
   5   6  -2 73985.6 1158.26   1
   5   6  -2 70877.0 1062.59   1
  -5   6  -2 75558.1 1039.58   1
   5  -6   2 68431.8 1079.47   1
  -5   6   2 73843.8 1099.17   1
   5  -6   2 72578.3 1011.79   1
  -5   6   2 73829.7 919.680   1
  10   4   2 3522.20 176.370   1
 -10   4  -2 3504.48 220.460   1
 -10  -4   2 3394.72 171.620   1
 -10   4   2 3764.31 176.030   1
  10   4  -2 3565.46 181.620   1
 -10   4   2 3898.88 253.650   1
  10  -4   2 3568.49 171.460   1
  10   4  -2 3775.60 314.410   1
   7   0   4 70.6400 102.180   1
  -7   0   4 173.660 94.5100   1
  -8   6   0 30310.3 540.190   1
   8   6   0 30215.3 616.120   1
  -8   6   0 26762.4 689.500   1
   8   6   0 30515.5 625.930   1
   9  -3   3 68634.4 854.470   1
  -9   3  -3 70381.7 1001.85   1
  -9  -3   3 72266.5 937.920   1
  -9   3   3 70840.3 873.880   1
   9   3   3 72974.9 988.520   1
  -9   3   3 67565.9 1080.67   1
   9   3  -3 69860.1 941.860   1
  -4  -3   4 9614.35 295.530   1
  -4   3  -4 9050.38 321.120   1
  -4   3   4 9504.25 283.810   1
  -4  -3   4 8269.05 451.760   1
   4   3   4 10567.8 296.960   1
   4  -3   4 10993.5 373.130   1
   4   3  -4 9281.99 399.920   1
  -4   3   4 10763.3 299.530   1
   4  -3   4 10036.5 399.060   1
 -10  -2   3 10776.8 317.910   1
  10   2   3 10378.5 302.990   1
 -10   2   3 10551.7 294.510   1
  10  -2   3 10194.5 274.940   1
 -10   2  -3 10766.5 340.150   1
 -10   2   3 8963.20 389.220   1
   4   7   0 3573.79 193.220   1
  -4   7   0 4141.31 201.790   1
   4   7   0 3622.70 243.210   1
  -4  -7   0 3606.07 212.560   1
  -4   7   0 4032.99 284.120   1
   4   7   0 3886.84 191.040   1
   4  -7   0 3153.90 196.270   1
 -14  -1   0 65761.7 875.540   1
 -14   1   0 68669.8 904.160   1
  14  -1   0 67767.9 885.570   1
  14   1   0 68791.9 867.890   1
  -6  -2   4 59255.0 1296.99   1
   6  -2   4 58455.6 1080.85   1
  -6  -2   4 69621.9 962.980   1
  -6   2   4 64792.2 834.270   1
   6   2   4 66425.8 926.520   1
  -6   2   4 62365.9 894.000   1
  -6   2  -4 56735.8 963.030   1
   6  -2   4 66828.5 973.780   1
   3   7   1 92609.0 1010.24   1
   3   7  -1 82224.4 1207.88   1
   3   7  -1 90222.1 1292.66   1
  -3   7  -1 87374.3 1231.87   1
  -3   7   1 87694.2 983.040   1
  -3   7  -1 84778.4 1127.13   1
   3   7  -1 82161.4 1149.31   1
  -3  -7   1 83143.4 1220.71   1
   3   7   1 87559.8 1038.53   1
  -3   7   1 87653.2 1227.76   1
  -7  -1   4 8444.78 280.960   1
  -7   1   4 7519.87 281.010   1
  -7  -1   4 7620.89 308.680   1
   7   1   4 8010.04 260.060   1
  -7   1   4 7992.84 273.700   1
   7  -1   4 8096.49 291.250   1
  -5  -5   3 20851.2 518.800   1
   5  -5   3 20243.4 528.250   1
  -5   5   3 21090.4 421.770   1
   5   5  -3 20783.5 581.050   1
   5   5   3 22826.3 490.720   1
  -5  -5   3 19162.7 501.260   1
   5   5  -3 22698.3 559.430   1
   5  -5   3 21729.8 581.860   1
  -5   5   3 21907.4 507.930   1
 -13  -3   0 25819.4 500.990   1
 -13   3   0 26165.0 493.420   1
  13  -3   0 28219.0 552.880   1
  13   3   0 26114.7 466.170   1
  10   5  -1 10180.2 353.630   1
  10   5  -1 8638.02 260.220   1
  10  -5   1 9507.11 318.630   1
 -10  -5   1 9952.45 325.930   1
 -10   5  -1 9412.87 298.470   1
 -10   5   1 9593.33 269.990   1
 -10   5   1 8615.60 374.540   1
  10   5   1 8824.31 274.010   1
 -12  -4   0 28962.2 552.920   1
 -12   4   0 28846.6 476.160   1
  12   4   0 28774.3 498.540   1
  12  -4   0 27897.0 518.110   1
  11   0   3 -34.430 69.9000   1
  14   0  -1 25907.2 512.860   1
  14   0   1 25872.8 487.090   1
  14   0  -1 22542.5 873.390   1
 -14   0   1 24494.8 451.130   1
 -14   0  -1 25464.9 495.170   1
 -13   0  -2 16.0800 87.9700   1
 -13   0   2 13.5900 95.7800   1
  13   0   2 26.6000 71.6200   1
   8   4   3 25807.5 489.410   1
  -8   4   3 27433.0 668.040   1
   8   4  -3 27883.1 617.800   1
  -8   4   3 27953.1 539.720   1
   8   4  -3 22718.3 575.470   1
   8  -4   3 24472.8 593.160   1
  -8  -4   3 27134.5 561.300   1
   5  -3   4 17783.7 448.650   1
   5  -3   4 17835.9 531.690   1
  -5  -3   4 19916.1 450.440   1
  -5   3   4 18879.4 392.670   1
   5   3  -4 17243.3 498.300   1
   5   3   4 20018.9 465.880   1
  -5   3   4 19397.8 431.850   1
  -5  -3   4 17058.0 766.920   1
  -5   3  -4 17731.0 514.720   1
  -6   6  -2 13263.0 406.930   1
   6  -6   2 14019.6 387.290   1
   6   6  -2 12609.2 361.580   1
  -6   6   2 14230.5 391.010   1
   6   6  -2 11925.2 625.220   1
   6   6  -2 13148.9 450.360   1
   6  -6   2 12202.5 428.740   1
  -6   6   2 14623.2 496.930   1
   6   6   2 13662.7 406.860   1
  -8   6   1 8197.46 380.410   1
   8   6  -1 8365.66 340.590   1
  -8   6   1 7844.73 238.900   1
   8  -6   1 6838.91 319.020   1
  -8   6  -1 8153.76 274.000   1
   8   6   1 8139.44 270.660   1
   8   6  -1 8315.96 306.300   1
  -8   6  -1 9153.57 419.450   1
   8   6   1 7995.33 255.680   1
  -5   7   0 52552.3 986.090   1
  -5   7   0 52266.6 707.870   1
   5   7   0 54351.3 832.190   1
   5   7   0 51094.9 816.760   1
   4   7   1 51308.5 685.220   1
  -4  -7   1 49869.1 814.650   1
   4   7  -1 52505.6 777.860   1
   4   7  -1 50621.5 760.750   1
  -4   7  -1 52241.0 670.630   1
  -4   7   1 55567.3 738.480   1
   4   7   1 52042.4 711.460   1
   4  -7   1 47161.5 838.110   1
  -4   7  -1 55742.4 982.580   1
   4   7  -1 54946.5 940.370   1
  -4   7   1 53379.0 937.950   1
 -11  -1   3 24478.1 441.890   1
 -11   1  -3 24202.3 498.930   1
 -11   1   3 24716.1 420.750   1
  11  -1   3 23422.2 413.660   1
 -11   1   3 22288.3 722.240   1
  11   1   3 24426.7 463.790   1
   0  -4   4 14656.3 388.130   1
   0  -4   4 14816.6 483.850   1
   0   4  -4 16751.1 486.340   1
   0   4   4 16833.7 369.530   1
 -14   1   1 21684.1 413.220   1
  14   1  -1 23914.9 428.250   1
  14  -1   1 23857.9 468.530   1
  14   1  -1 19651.2 885.940   1
  14  -1  -1 20330.0 750.560   1
  14   1   1 22692.5 407.820   1
  14  -1  -1 24187.4 488.820   1
 -14  -1   1 22368.4 406.000   1
 -14   1  -1 23961.3 475.520   1
 -14  -1  -1 22836.7 452.620   1
   1  -4   4 31151.0 743.140   1
   1   4  -4 33505.6 749.520   1
  -1  -4   4 31874.8 573.190   1
   1  -4   4 32062.1 631.090   1
  -1   4   4 34069.8 532.920   1
   1   4   4 34636.8 548.050   1
  -1   4  -4 32575.5 662.090   1
 -13   1   2 11950.7 312.230   1
  13  -1  -2 11391.8 407.840   1
  13   1  -2 12189.8 434.590   1
  13   1   2 11225.1 294.870   1
  13  -1   2 12082.2 302.350   1
  13   1  -2 11378.4 304.260   1
 -13  -1  -2 11835.1 330.200   1
 -13   1  -2 12024.4 358.750   1
 -13  -1   2 12032.8 296.260   1
 -14  -2   0 69.8500 119.030   1
 -14   2   0 128.040 105.790   1
  14   2   0 96.5300 109.570   1
  14  -2   0 -32.300 108.550   1
   9   5   2 40610.6 578.040   1
   9   5  -2 39900.8 1019.03   1
  -9   5   2 40357.7 734.790   1
   9  -5   2 42093.6 597.100   1
  -9  -5   2 40538.6 691.280   1
   9   5  -2 40214.5 593.780   1
  -9   5  -2 39576.8 607.670   1
   9   5  -2 35064.5 660.090   1
  -9   5   2 41650.2 569.150   1
  13   3  -1 14206.4 323.580   1
  13  -3   1 15181.4 356.950   1
 -13  -3  -1 14742.2 411.320   1
 -13  -3   1 14668.9 351.560   1
 -13   3  -1 15071.9 347.930   1
 -13   3   1 15175.9 356.470   1
  13   3   1 15644.4 372.880   1
   2   4  -4 4009.80 248.570   1
   2   4   4 4118.33 184.220   1
  -2   4   4 4075.23 180.020   1
   2  -4   4 4108.03 218.530   1
  -2  -4   4 3720.93 182.430   1
   2  -4   4 3654.47 250.830   1
  -2   4  -4 4007.22 243.920   1
  -2   4   4 3946.09 175.430   1
  -2  -4   4 3654.00 297.680   1
  -7   2   4 397.960 103.310   1
   7  -2   4 408.530 92.5000   1
   7   2   4 481.640 91.6400   1
  -7   2   4 514.190 119.930   1
  12  -4   1 3658.04 189.730   1
  12   4  -1 3051.28 157.850   1
  12   4   1 3844.13 177.610   1
  12   4  -1 3558.41 194.890   1
 -12   4   1 3342.01 261.950   1
 -12   4  -1 3858.34 179.020   1
 -12  -4   1 3774.35 185.520   1
 -12  -4  -1 3549.35 253.090   1
 -12   4   1 3345.89 157.530   1
  -8   0   4 110703. 1009.10   1
  -8   0   4 107853. 1299.82   1
   8   0   4 110201. 1052.61   1
   6   5  -3 4906.66 243.280   1
  -6   5   3 4755.68 241.120   1
   6  -5   3 4428.67 236.610   1
  -6  -5   3 4917.41 231.280   1
   6  -5   3 5012.99 246.440   1
   6   5  -3 4551.04 235.600   1
   6   5   3 5144.64 229.070   1
  -6  -5   3 4453.58 236.720   1
  -6   5   3 4928.45 215.540   1
 -11  -5   0 9862.54 323.100   1
 -11   5   0 10045.2 417.980   1
  11   5   0 10242.0 268.960   1
 -11   5   0 11100.4 296.420   1
 -12   3  -2 9000.52 286.470   1
  12   3  -2 8012.02 247.960   1
 -12   3   2 8427.67 385.140   1
  12   3   2 8521.40 261.700   1
 -12   3   2 7971.59 227.260   1
 -12  -3   2 8607.76 258.390   1
  12  -3   2 8604.60 265.130   1
   9   6   0 46298.4 732.280   1
  -9   6   0 46536.3 623.750   1
   9   6   0 48676.8 733.860   1
  -9   6   0 44050.2 848.650   1
  -8   1   4 25963.7 476.800   1
   8   1   4 24630.0 428.870   1
   8  -1   4 25916.9 515.490   1
  -8  -1   4 25269.1 724.600   1
  -8   1   4 25261.5 582.340   1
  -8  -1   4 26535.9 446.860   1
   5   7  -1 12953.5 439.990   1
   5   7   1 13076.7 367.710   1
  -5  -7   1 12140.8 416.900   1
   5   7  -1 11135.0 369.360   1
  -5   7  -1 11861.2 300.430   1
  -5   7   1 13497.4 347.430   1
   5  -7   1 11295.4 398.910   1
   5   7   1 13479.5 375.260   1
   5   7  -1 11838.5 398.930   1
  -5   7  -1 14061.8 528.720   1
  -5   7   1 13626.7 473.350   1
 -10   3   3 -6.2600 126.930   1
 -10   3  -3 112.290 115.810   1
  10   3   3 -25.160 103.950   1
 -10   3   3 -36.080 65.6500   1
 -10  -3   3 23.7800 85.6100   1
  10  -3   3 60.0500 85.4300   1
  10   3  -3 40.1700 70.9500   1
  -3  -4   4 44687.5 1021.02   1
  -3   4   4 51414.6 698.950   1
  -3   4  -4 47441.1 859.680   1
   3  -4   4 53166.9 849.490   1
   3  -4   4 45197.7 864.760   1
   3   4  -4 48634.0 932.190   1
  -3   4   4 52076.3 648.890   1
  -3  -4   4 49976.2 694.490   1
   3   4   4 49885.1 683.500   1
  11   4  -2 77366.8 882.090   1
 -11   4  -2 80094.3 893.910   1
 -11  -4   2 81956.8 964.180   1
  11   4   2 77227.8 815.770   1
 -11   4   2 76750.9 751.860   1
  11  -4   2 80961.9 860.920   1
 -11   4   2 79623.7 1143.48   1
   0   6   3 -29.500 104.960   1
   0   6   3 26.4400 75.8600   1
  -6   3  -4 37231.3 725.940   1
  -6   3   4 40208.7 595.420   1
  -6  -3   4 33630.9 1037.18   1
   6   3   4 42905.8 608.370   1
   6  -3   4 39601.1 853.040   1
  -6  -3   4 42136.1 622.910   1
  -6   3   4 41726.1 567.970   1
   6   3  -4 36021.6 820.640   1
   6  -3   4 43011.8 706.930   1
   6   7   0 2929.78 205.760   1
  -6   7   0 2819.22 220.880   1
  -6   7   0 2723.97 160.700   1
   6   7   0 3052.80 170.640   1
   1   6   3 6371.02 222.360   1
   1   6   3 6624.07 238.380   1
  -1   6   3 6206.27 286.630   1
  -1   6   3 7340.58 297.710   1
 -11  -2   3 9839.40 256.040   1
 -11   2  -3 10247.9 345.980   1
  11   2  -3 8949.09 283.670   1
  11  -2   3 10501.0 294.920   1
 -11   2   3 8659.34 453.930   1
  11   2   3 9995.91 300.520   1
 -11   2   3 10113.3 298.200   1
   0   7   2 56.5000 101.470   1
   0   7   2 201.870 121.970   1
 -14  -2  -1 55640.9 738.700   1
 -14   2  -1 59987.3 741.500   1
  14  -2  -1 59548.7 793.460   1
 -14  -2   1 60638.1 774.410   1
 -14   2   1 59707.0 724.800   1
  14   2   1 60935.2 704.270   1
  14  -2   1 61999.9 709.360   1
  14   2  -1 57442.8 696.160   1
   7   6   2 43627.7 674.970   1
   7   6  -2 45152.4 1061.93   1
  -7   6   2 42031.9 727.690   1
   7  -6   2 43353.4 675.830   1
  -7   6  -2 41285.1 676.900   1
  -7   6   2 44661.7 667.890   1
   7  -6   2 36275.9 707.000   1
   7   6  -2 40505.8 702.200   1
 -13  -2   2 9879.95 268.350   1
  13   2   2 10021.5 267.490   1
  13  -2   2 9910.04 280.660   1
  13   2  -2 9853.99 300.680   1
  13  -2  -2 9673.91 369.620   1
 -13  -2  -2 10474.2 322.240   1
 -13   2  -2 11025.5 318.550   1
 -13   2   2 9642.82 272.570   1
  -1   7   2 10794.9 379.220   1
   1   7   2 9951.97 298.380   1
  -1   7  -2 10628.4 505.080   1
  -1   7   2 9972.00 292.160   1
   1   7   2 9936.14 305.900   1
   1   7  -2 10228.6 421.560   1
   2   6   3 2685.62 204.270   1
  -2   6   3 2720.98 176.110   1
   2   6   3 3117.33 263.120   1
  -2   6   3 2686.32 160.570   1
  11   5  -1 43533.9 744.420   1
 -11  -5   1 45868.9 746.670   1
 -11   5  -1 46003.8 654.110   1
 -11   5   1 46781.7 629.200   1
  11   5   1 45097.1 622.980   1
  11  -5   1 46054.8 684.930   1
  11   5  -1 45121.4 604.900   1
 -11   5   1 46507.3 965.420   1
  -2   7   2 580.220 110.490   1
   2   7   2 425.980 136.070   1
  -2   7  -2 312.050 145.780   1
   2   7  -2 424.440 184.590   1
  -2   7   2 606.000 126.830   1
   2   7   2 388.340 122.600   1
   9  -4   3 138517. 1050.39   1
   9   4  -3 139286. 1237.66   1
   9   4   3 125864. 1178.11   1
  -9   4   3 134323. 1412.52   1
  -9   4   3 132919. 1058.38   1
  -9   4  -3 137046. 1266.02   1
  -9   6   1 5524.93 209.480   1
   9   6   1 5612.67 235.150   1
   9   6  -1 4738.50 227.710   1
  -9   6  -1 4736.53 302.640   1
  -9   6   1 5609.12 308.780   1
   9   6  -1 4585.77 218.000   1
   9  -6   1 5776.36 253.670   1
  -9   6  -1 4992.42 204.030   1
  -4   4   4 70523.3 760.620   1
  -4  -4   4 67324.5 856.960   1
   4  -4   4 61292.0 955.230   1
   4   4   4 68934.5 793.380   1
  -4   4  -4 62620.2 991.130   1
  -4   4   4 70174.1 821.080   1
  -4  -4   4 58074.5 1249.95   1
   4   4  -4 59556.2 1112.06   1
   4  -4   4 73345.3 1075.33   1
 -15   0   0 71.0000 107.410   1
  15   0   0 3.91000 99.6500   1
   7   5  -3 54833.3 796.190   1
  -7  -5   3 57467.7 832.520   1
   7   5   3 55625.3 737.850   1
  -7   5   3 55517.7 946.930   1
   7  -5   3 54465.3 796.940   1
  -7   5   3 54415.3 716.230   1
  -3   6   3 4020.27 212.700   1
  -3   6   3 3872.21 219.500   1
   3   6   3 3697.59 184.250   1
   3   6   3 3326.97 161.860   1
  12   0   3 10351.7 318.430   1
 -12   0   3 10390.9 311.500   1
   8   2   4 17372.7 386.010   1
  -8   2   4 17264.1 352.380   1
  -8  -2   4 17654.3 392.790   1
  -8   2   4 16795.9 482.300   1
   8  -2   4 17760.8 406.480   1
   6   7   1 16505.0 420.210   1
  -6   7   1 16566.1 537.260   1
  -6   7  -1 17526.3 570.720   1
   6   7  -1 16810.7 471.410   1
   6   7   1 17501.7 410.970   1
   6  -7   1 14391.9 453.690   1
  -6   7   1 17347.2 408.810   1
  -6   7  -1 15839.0 395.150   1
   6   7  -1 15239.7 441.360   1
  -6  -7   1 14564.7 464.050   1
   6   7  -1 16715.6 503.260   1
  15   1   0 512.670 91.5300   1
 -15   1   0 719.300 102.490   1
  15  -1   0 641.080 98.5300   1
 -15  -1   0 646.960 102.650   1
  13   4   0 818.200 121.460   1
  13  -4   0 925.590 132.810   1
 -13   4   0 824.690 116.900   1
 -13  -4   0 755.770 147.210   1
   3   7   2 7242.03 248.310   1
   3   7  -2 7181.89 330.540   1
   3   7   2 7827.84 266.990   1
  -3   7  -2 7620.66 431.420   1
  -3   7   2 7012.21 243.560   1
  -3   7   2 7308.58 292.030   1
   3   7  -2 7773.70 378.750   1
 -14  -3   0 35889.7 558.660   1
 -14   3   0 37285.8 584.540   1
  14   3   0 35502.8 509.400   1
  14  -3   0 37491.6 590.280   1
  -9   0   4 -38.540 97.3100   1
   9   0   4 6.62000 95.2400   1
  10   5   2 9488.77 290.080   1
 -10  -5   2 8632.44 302.830   1
  10   5  -2 9256.58 498.370   1
  10   5  -2 8864.05 288.530   1
  10  -5   2 8687.68 267.430   1
 -10   5   2 8297.42 366.630   1
 -10   5   2 8426.31 240.930   1
 -10   5  -2 8715.21 281.230   1
 -12   1   3 44715.6 987.390   1
  12  -1   3 50826.8 630.180   1
  12   1   3 52163.4 680.590   1
 -12   1   3 48590.4 587.150   1
 -12  -1   3 50302.7 601.330   1
 -12   1  -3 53370.3 753.830   1
  -7   3  -4 8444.38 320.770   1
   7  -3   4 10732.0 329.970   1
   7  -3   4 9274.34 359.620   1
  -7   3   4 9778.86 266.130   1
  -7  -3   4 9524.44 258.120   1
  -7   3   4 9925.45 357.230   1
   7   3   4 10252.0 343.970   1
   7   7   0 11051.5 373.880   1
   7   7   0 10960.4 383.500   1
  -7   7   0 11355.5 321.010   1
  -7   7   0 11499.7 458.840   1
   0   0   5 -12.090 92.8800   1
 -14   0  -2 100719. 1030.29   1
 -14   0   2 96259.8 888.140   1
  14   0   2 98351.4 962.390   1
  14   0  -2 101108. 995.770   1
  14   0  -2 98403.1 1364.42   1
   9   1   4 5314.56 235.520   1
  -9   1   4 5585.03 194.280   1
  -9  -1   4 6085.58 220.790   1
  -9   1   4 4999.33 266.950   1
   9  -1   4 5844.18 256.230   1
  -5   4  -4 50050.8 912.670   1
   5   4  -4 51139.1 989.590   1
   5  -4   4 58849.3 912.210   1
   5   4   4 53536.1 710.570   1
  -5   4   4 55568.2 659.540   1
  -5   4   4 54313.6 705.730   1
  -5  -4   4 55819.7 763.320   1
   5  -4   4 47608.5 850.170   1
  -1   0   5 -37.190 86.2500   1
   1   0   5 45.2900 71.3900   1
   4   6   3 5827.88 217.730   1
  -4   6   3 6045.20 252.850   1
  -4  -6   3 4237.40 216.800   1
  -4   6   3 6644.99 238.610   1
  15   0  -1 194.380 121.430   1
 -15   0  -1 -108.07 87.0500   1
  15   0  -1 -26.570 128.350   1
 -15   0   1 54.6600 106.480   1
  15   0   1 -54.220 73.2500   1
 -10   6   0 421.850 87.0300   1
  10   6   0 1370.36 155.290   1
  10   6   0 734.830 153.770   1
 -10   6   0 798.730 162.910   1
   8  -6   2 75716.0 936.550   1
   8   6  -2 80134.1 910.750   1
   8   6  -2 70343.0 1296.58   1
  -8   6   2 78549.6 837.510   1
  -8   6  -2 78722.2 896.820   1
  -8  -6   2 77329.3 1012.24   1
  -8   6   2 79095.9 1110.03   1
  -4   7   2 5408.34 257.230   1
  -4   7   2 5119.76 228.770   1
   4   7  -2 4562.29 236.130   1
   4   7   2 4730.89 207.070   1
  -4   7  -2 5191.99 361.360   1
   4   7  -2 4953.04 309.580   1
   4   7   2 5176.08 216.010   1
  -4   7  -2 5715.62 385.900   1
   4   7  -2 5544.18 391.840   1
   4  -7   2 5810.01 322.210   1
   0   1   5 94637.4 1040.41   1
   0  -1   5 96451.9 930.180   1
   2   0   5 9117.12 320.590   1
  -2   0   5 9755.40 276.560   1
 -14  -1   2 5893.06 215.990   1
  14  -1  -2 6473.48 357.180   1
  14   1  -2 6699.43 327.790   1
  14   1   2 6162.68 229.700   1
  14  -1   2 6207.37 204.930   1
  14   1  -2 6536.36 233.730   1
 -14  -1  -2 6928.18 282.270   1
 -14   1  -2 6632.86 260.020   1
 -14   1   2 6279.53 228.300   1
 -12   5   0 3654.45 261.530   1
  12   5   0 4622.24 204.020   1
 -12  -5   0 4422.26 302.760   1
 -12   5   0 3883.50 174.160   1
  -1   1   5 25936.9 465.630   1
  -1  -1   5 24898.9 451.690   1
   1   1   5 25384.7 521.030   1
   1  -1   5 25765.5 536.320   1
  15   1  -1 5477.28 463.580   1
 -15   1   1 6471.10 222.120   1
 -15   1  -1 7539.86 265.890   1
 -15  -1   1 7182.49 250.850   1
  15   1  -1 7260.95 266.430   1
 -15  -1  -1 7853.28 284.860   1
  15  -1  -1 7394.54 265.020   1
  15   1   1 6980.87 244.290   1
  15  -1   1 7566.96 254.540   1
 -13  -4   1 10438.2 315.030   1
 -13   4  -1 10590.8 296.560   1
 -13   4   1 10643.3 288.250   1
  13   4   1 10166.3 277.580   1
 -13   4   1 10249.5 427.710   1
  13  -4   1 10069.9 298.050   1
  13   4  -1 9952.89 264.860   1
 -13  -4  -1 10521.9 331.660   1
  11   3  -3 8319.54 290.570   1
 -11   3   3 7411.29 368.970   1
  11  -3   3 7482.39 229.370   1
 -11   3   3 8032.48 265.380   1
 -11  -3   3 7798.01 258.750   1
 -11   3  -3 8050.41 289.710   1
  11   3   3 7981.31 280.110   1
 -14   3  -1 22251.0 436.850   1
 -14  -3   1 21411.4 440.490   1
  14   3   1 22089.8 389.770   1
  14   3  -1 22219.0 424.670   1
 -14   3   1 21641.0 376.200   1
  14  -3   1 22268.0 438.360   1
 -14  -3  -1 20941.2 428.540   1
   0  -8   0 11031.5 422.630   1
   0   8   0 14743.2 552.030   1
   0   8   0 14314.7 406.850   1
 -13   3   2 46614.7 933.460   1
  13  -3   2 52677.5 626.740   1
  13   3   2 51360.4 652.750   1
 -13   3   2 50832.7 590.540   1
 -13  -3   2 50800.7 629.610   1
 -13   3  -2 53935.9 691.890   1
  13   3  -2 49891.8 602.830   1
 -15   2   0 1552.91 140.330   1
  15  -2   0 1655.77 149.370   1
  15   2   0 1721.12 121.720   1
 -15  -2   0 1792.24 138.300   1
   1   8   0 49447.3 785.910   1
  -1   8   0 49570.5 915.890   1
   1   8   0 52150.3 771.780   1
  -1   8   0 51819.6 696.610   1
   2   1   5 95652.4 981.980   1
  -2   1   5 93584.8 874.580   1
   2  -1   5 99278.3 1042.60   1
  12   4   2 4857.17 217.070   1
 -12   4   2 3775.80 262.970   1
  12  -4   2 4715.81 191.210   1
  12   4  -2 4768.96 203.970   1
 -12   4  -2 4741.60 206.170   1
 -12  -4   2 4350.48 196.400   1
 -12   4   2 4552.61 208.740   1
  -8   5  -3 88482.3 1028.49   1
   8   5  -3 87514.6 893.900   1
   8  -5   3 89597.9 925.550   1
  -8   5   3 87530.1 1106.44   1
   8   5   3 93389.6 991.220   1
  -8  -5   3 91909.8 1056.91   1
  -7   7  -1 2729.24 161.800   1
  -7   7   1 2667.08 159.000   1
   7  -7   1 2065.26 167.490   1
  -7  -7   1 1893.31 197.370   1
   7   7  -1 2212.47 150.760   1
  -7   7   1 2864.66 244.040   1
  -7   7  -1 2546.82 223.400   1
   7   7  -1 2588.81 172.910   1
   7   7   1 2703.23 183.620   1
   7   7  -1 2553.22 223.910   1
   7   7   1 2779.81 178.670   1
   0   5   4 -70.930 78.6800   1
   0   5   4 30.1600 75.9600   1
 -12  -2   3 18548.7 393.990   1
 -12   2   3 19085.4 386.150   1
  12   2   3 18426.7 413.470   1
  12  -2   3 18027.3 343.250   1
  12   2  -3 19436.3 460.080   1
 -12   2   3 16555.9 557.470   1
 -12   2  -3 19205.0 425.330   1
   2   8   0 21920.1 488.100   1
  -2   8   0 21713.5 531.750   1
   2  -8   0 18927.9 576.110   1
  -2   8   0 22422.7 452.250   1
   2   8   0 23701.6 529.090   1
  -5   6   3 19556.7 491.220   1
  -5   6   3 19889.2 444.070   1
   5   6  -3 16955.4 511.440   1
   5   6   3 18499.4 392.700   1
   5   6  -3 18699.3 582.690   1
  -1   5   4 741.480 126.820   1
  -1   5   4 665.050 97.0600   1
  10   4  -3 13262.5 367.810   1
  10  -4   3 13437.0 340.910   1
 -10   4   3 13248.3 297.480   1
 -10   4   3 13442.0 492.500   1
 -10   4  -3 13737.0 388.650   1
 -10  -4   3 14088.9 390.090   1
  10   4   3 11832.6 310.860   1
 -10   6  -1 2462.58 148.480   1
 -10   6   1 2599.56 165.310   1
 -10   6   1 2415.36 238.590   1
  10   6  -1 2409.09 183.220   1
  10   6  -1 2582.85 152.650   1
  10  -6   1 2295.90 167.200   1
  10   6   1 2760.21 155.200   1
 -10  -6   1 2374.77 182.290   1
   6  -4   4 25769.3 610.000   1
   6   4  -4 30228.2 614.080   1
   6   4  -4 25999.2 657.980   1
   6   4   4 29492.4 497.940   1
   6  -4   4 31902.5 645.720   1
  -6   4   4 30125.0 581.090   1
  -6   4  -4 26767.4 722.690   1
  -6  -4   4 30075.8 527.450   1
  -6   4   4 29237.1 471.890   1
  -9   2   4 7971.99 332.270   1
   9  -2   4 8916.04 313.820   1
  -9   2   4 7848.25 233.140   1
  -9  -2   4 8443.48 258.020   1
   9   2   4 8622.62 293.160   1
   5   7   2 9690.01 333.610   1
  -5   7  -2 9397.16 346.320   1
   5   7  -2 8061.17 288.360   1
  -5   7   2 9350.97 288.210   1
   5   7  -2 9231.80 396.130   1
   5  -7   2 9797.86 388.290   1
   5   7   2 8675.78 274.250   1
  -5   7   2 8864.48 325.550   1
   5   7  -2 7946.92 387.720   1
  -5   7  -2 9048.66 404.110   1
   5  -7   2 8179.43 363.930   1
  -3  -1   5 20091.4 419.490   1
  -3   1   5 20582.1 473.040   1
   3  -1   5 20054.3 472.040   1
   3   1   5 19907.7 455.370   1
  -2   5   4 1561.61 144.610   1
   2   5   4 1015.12 132.260   1
  -2   5   4 1550.46 141.870   1
 -12  -5   1 9580.75 321.610   1
  12   5  -1 9060.27 258.830   1
 -12   5   1 8189.73 351.860   1
  12   5  -1 8649.76 310.150   1
  12  -5   1 9094.36 268.560   1
  12   5   1 9792.70 318.220   1
 -12   5   1 9402.63 267.220   1
 -12   5  -1 9601.33 296.860   1
  -8  -3   4 9724.49 264.490   1
  -8   3   4 8986.86 302.890   1
   8   3   4 10389.9 340.410   1
  -8   3   4 10270.5 279.790   1
   8  -3   4 10489.1 326.070   1
  -8   7   0 148.060 188.730   1
  -8   7   0 66.3000 81.6200   1
   0  -2   5 47.6500 80.4100   1
   0   2   5 -32.420 108.360   1
   3   8   0 319.510 109.020   1
   3   8   0 571.620 133.740   1
  -3   8   0 482.080 96.6000   1
  -3   8   0 401.590 180.470   1
  14   2   2 31772.2 509.970   1
 -14   2   2 31598.5 479.030   1
 -14  -2   2 31191.6 476.510   1
 -14   2  -2 31064.4 527.930   1
 -14  -2  -2 30785.1 578.030   1
  14   2  -2 30397.2 506.890   1
  14  -2  -2 26531.9 710.280   1
  14  -2   2 31556.5 488.960   1
   0   8  -1 -65.490 118.970   1
   0   8   1 -77.240 138.560   1
   0   8   1 49.2900 89.6600   1
  -1   2   5 10716.2 323.140   1
   1   2   5 11222.0 324.570   1
  -1  -2   5 11298.8 354.460   1
   1  -2   5 10311.1 308.420   1
  -4   0   5 2958.66 161.410   1
   4   0   5 3025.87 176.780   1
 -10   0   4 9609.18 580.190   1
 -10   0   4 12035.7 295.080   1
  10   0   4 11711.2 340.320   1
 -15  -2   1 21462.2 462.550   1
  15  -2  -1 21077.0 428.350   1
 -15  -2  -1 19709.4 446.850   1
  15   2  -1 20492.5 413.310   1
  15  -2   1 21332.5 405.880   1
  15   2   1 21376.6 437.540   1
 -15   2   1 21119.5 402.080   1
  15   2  -1 15976.0 851.610   1
 -15   2  -1 20309.8 400.020   1
  -1   8   1 6604.55 282.270   1
   1   8  -1 6771.80 321.430   1
  -1   8  -1 7271.89 348.720   1
   1  -8   1 5485.29 294.500   1
  -1   8   1 6883.33 258.210   1
  -1  -8   1 5572.54 255.320   1
   1   8  -1 5956.63 306.400   1
  -1   8  -1 6126.15 256.630   1
   1   8   1 6630.42 247.370   1
   1   8  -1 6522.28 278.820   1
   1   8   1 6712.36 318.520   1
   3   5  -4 12500.5 430.260   1
  -3   5   4 11048.7 339.810   1
   3   5   4 10279.7 359.300   1
  -3  -5   4 9019.20 472.010   1
  -3   5   4 11755.7 306.180   1
 -11   5   2 26993.7 623.960   1
  11   5  -2 28478.9 999.980   1
 -11   5  -2 26930.5 517.880   1
 -11   5   2 29245.0 489.260   1
 -11  -5   2 29403.0 602.850   1
  11   5  -2 27925.4 508.890   1
  11   5   2 29354.4 503.340   1
  11  -5   2 28059.5 526.260   1
  -2   2   5 29417.9 547.390   1
   2   2   5 28150.3 506.510   1
  -2  -2   5 29042.0 485.630   1
   2  -2   5 29035.7 570.880   1
   2  -8   1 6209.22 294.970   1
  -2   8  -1 7873.59 372.920   1
   2   8  -1 6654.91 320.160   1
  -2   8   1 7995.01 375.210   1
   2   8   1 6871.86 268.010   1
   2   8  -1 7251.56 303.940   1
   2   8  -1 6118.91 302.810   1
  -2   8  -1 6876.72 253.280   1
  -2   8   1 7821.67 284.010   1
   2   8   1 7559.70 298.320   1
   4   1   5 42004.0 659.730   1
   4  -1   5 41411.3 561.830   1
  -4   1   5 43253.6 637.460   1
  -4  -1   5 43036.1 647.940   1
  -9   6   2 12999.5 421.040   1
   9  -6   2 13601.5 382.140   1
   9   6  -2 14644.4 370.110   1
  -9  -6   2 13605.4 435.650   1
  -9   6  -2 13509.5 354.850   1
  -9   6   2 13967.6 371.980   1
   9   6   2 12817.2 337.530   1
   9   6  -2 11914.1 503.020   1
 -10   1   4 1980.48 167.870   1
 -10  -1   4 1570.96 112.520   1
 -10   1   4 1614.71 169.550   1
  10  -1   4 1687.05 123.580   1
  10   1   4 1649.34 125.580   1
 -13   0   3 86.6800 101.950   1
   6  -6   3 6296.48 314.470   1
   6   6  -3 6908.52 285.590   1
   6   6  -3 5824.29 296.730   1
  -6  -6   3 5500.08 258.060   1
  -6   6   3 7137.88 260.480   1
  -6   6   3 6835.21 292.630   1
   6  -6   3 7281.09 346.550   1
  -6  -6   3 6844.07 303.840   1
   6   6   3 7383.93 250.410   1
  -4   8   0 107497. 953.980   1
   4   8   0 120716. 1167.07   1
  -4   8   0 110585. 1380.73   1
   4   8   0 117043. 1222.10   1
 -11   6   0 10645.9 272.620   1
 -11   6   0 11475.7 503.830   1
  11   6   0 11072.2 326.930   1
  11   6   0 11052.7 315.280   1
  14  -4   0 40.0500 118.520   1
 -14   4   0 190.450 102.020   1
 -14  -4   0 136.810 129.820   1
  16   0   0 159206. 1139.74   1
 -16   0   0 162592. 1887.66   1
  -6   7   2 3252.37 206.950   1
   6  -7   2 3716.25 200.410   1
   6   7   2 3293.27 160.990   1
   6   7  -2 3637.76 273.220   1
  -6   7  -2 3590.46 299.520   1
   6   7  -2 3406.52 215.800   1
   6   7   2 3431.78 163.340   1
  -6   7   2 3793.01 180.660   1
   6   7  -2 2945.91 186.200   1
  -6   7  -2 3239.72 187.400   1
   6  -7   2 3121.36 234.020   1
   8   7  -1 11919.1 441.200   1
   8   7  -1 10460.9 304.380   1
  -8   7   1 12052.9 311.870   1
  -8   7  -1 11025.8 322.540   1
   8   7   1 11803.8 338.230   1
  -8   7   1 12494.7 512.230   1
  -8   7  -1 10686.7 503.730   1
   8   7   1 10712.6 297.560   1
 -13   1  -3 5352.67 246.250   1
 -13  -1   3 5248.97 214.590   1
 -13   1   3 5280.10 193.280   1
  13   1   3 5661.64 224.830   1
  13  -1   3 5091.78 200.370   1
   3  -2   5 25414.3 500.280   1
  -3  -2   5 23187.0 463.940   1
   3   2   5 23484.0 447.340   1
  -3   2   5 24143.1 472.420   1
   3   8   1 4493.17 245.300   1
   3   8  -1 4356.39 281.130   1
  -3   8  -1 4590.17 288.200   1
   3  -8   1 3771.42 237.060   1
   3   8   1 4356.01 232.860   1
  -3   8   1 4229.07 246.420   1
  -3  -8   1 3870.36 231.310   1
   3   8  -1 3915.65 246.520   1
  -3   8  -1 4316.60 201.910   1
  -3   8   1 4760.60 223.820   1
   3   8  -1 4566.65 236.160   1
  -7   4  -4 26407.0 670.930   1
   7   4  -4 32119.6 701.220   1
  -7   4   4 29156.4 537.180   1
   7  -4   4 30959.0 606.620   1
   7   4   4 31551.2 503.970   1
   7   4  -4 25434.7 695.750   1
  -7   4   4 31636.8 548.270   1
   7  -4   4 25652.0 590.500   1
  -7  -4   4 26154.4 626.440   1
  -7  -4   4 30011.2 505.990   1
   5   0   5 21.9700 100.270   1
  -5   0   5 -46.380 64.1900   1
   9   5  -3 14098.1 385.930   1
   9  -5   3 13984.5 346.600   1
  -9   5   3 12595.4 398.150   1
   9   5   3 13006.4 325.080   1
  -9   5   3 13391.9 302.550   1
   9  -5   3 10317.8 358.320   1
  -9   5  -3 12594.3 418.510   1
  -9  -5   3 13616.7 413.010   1
   4   5   4 1086.33 176.670   1
   4   5  -4 1237.23 165.290   1
  -4   5   4 1203.59 118.330   1
   4   5  -4 1229.39 145.230   1
  -4  -5   4 1019.83 161.040   1
  -4  -5   4 1230.35 130.250   1
  -4   5   4 1325.82 146.620   1
 -15  -3   0 5062.22 242.530   1
 -15   3   0 4758.75 205.080   1
  15   3   0 4834.51 220.530   1
  15  -3   0 5138.17 233.770   1
 -16   1   0 36195.5 640.070   1
 -16  -1   0 36272.0 630.740   1
  16   1   0 37746.8 642.890   1
  16  -1   0 36237.4 661.530   1
  12   3  -3 188.620 107.320   1
 -12   3  -3 202.080 112.560   1
 -12  -3   3 369.440 104.610   1
  12   3   3 363.460 110.700   1
 -12   3   3 252.150 138.490   1
  12  -3   3 441.830 100.990   1
  -5   1   5 7876.83 280.780   1
   5  -1   5 8205.82 322.680   1
  -5  -1   5 8423.69 273.320   1
   5   1   5 8512.32 285.500   1
  15   0  -2 -123.77 117.040   1
 -15   0   2 -22.200 97.7500   1
 -15   0  -2 294.820 132.480   1
  15   0   2 106.800 105.440   1
  13   5   0 48577.1 731.410   1
 -13   5   0 46600.6 696.200   1
 -13  -5   0 47985.0 841.640   1
  13  -5   0 44853.0 720.600   1
   9   3   4 31939.9 577.020   1
  -9   3   4 30400.7 688.470   1
   9  -3   4 33411.8 631.730   1
  -9   3   4 33102.3 623.280   1
  -9  -3   4 33502.6 597.500   1
  -4  -2   5 1504.90 193.880   1
  -4   2   5 1773.45 141.220   1
   4  -2   5 1532.49 144.300   1
   4   2   5 1558.98 143.960   1
   9   7   0 9124.80 317.870   1
  -9   7   0 8631.09 375.910   1
   9   7   0 8515.00 287.040   1
  -9   7   0 8625.71 283.600   1
   5   8   0 20346.2 509.710   1
   5   8   0 22676.1 555.090   1
  -5   8   0 20051.5 436.320   1
  -5   8   0 21932.7 627.190   1
 -10  -2   4 69921.2 740.260   1
  10  -2   4 68906.2 855.360   1
  10   2   4 67016.3 765.180   1
 -10   2   4 64412.3 919.820   1
  -4  -8   1 5915.62 299.660   1
  -4   8  -1 6733.79 362.520   1
   4   8  -1 7232.49 370.070   1
  -4   8   1 6831.98 345.960   1
   4   8   1 7350.85 328.850   1
   4   8   1 7805.36 327.520   1
   4   8  -1 5627.86 264.070   1
   4   8  -1 6434.23 293.430   1
  -4   8  -1 6434.41 266.790   1
  -4   8   1 6776.40 272.130   1
  11   4  -3 1147.46 196.800   1
 -11   4   3 1269.55 168.940   1
  11  -4   3 1029.02 109.550   1
  11   4   3 693.500 127.070   1
 -11   4  -3 1101.95 137.590   1
 -11  -4   3 1048.64 197.350   1
 -11   4   3 895.760 125.000   1
 -11   6   1 7270.84 241.470   1
  11   6  -1 7114.44 313.430   1
 -11   6  -1 7251.45 264.020   1
 -11   6   1 7311.61 363.280   1
  11   6   1 7059.73 254.530   1
 -11  -6   1 6843.12 277.790   1
  11   6  -1 6500.30 233.000   1
  11  -6   1 7520.43 286.510   1
  14  -4   1 13252.4 350.080   1
 -14  -4  -1 12384.5 362.940   1
  14   4   1 12589.1 315.560   1
  14   4  -1 12206.5 337.190   1
 -14   4  -1 12605.9 328.660   1
 -14   4   1 13789.5 363.920   1
 -14  -4   1 13277.8 381.060   1
  16   0  -1 17918.0 449.170   1
  16   0   1 17327.1 403.930   1
  16   0  -1 14628.4 745.150   1
 -16   0   1 17227.1 405.140   1
 -16   0  -1 17751.8 428.970   1
 -15   1  -2 29111.7 570.930   1
  15  -1  -2 27228.7 538.920   1
  15   1  -2 29624.2 569.970   1
  15  -1   2 28334.0 516.050   1
  15   1   2 28451.6 507.480   1
 -15  -1   2 29506.4 521.010   1
 -15  -1  -2 29266.4 581.510   1
 -15   1   2 28296.5 507.700   1
  15  -1  -2 26611.6 744.250   1
  13   4   2 8916.26 278.590   1
 -13   4   2 8537.90 440.250   1
 -13   4  -2 8903.27 306.590   1
 -13  -4   2 8810.41 323.670   1
 -13   4   2 8769.91 287.900   1
  13   4  -2 8827.70 290.750   1
  13  -4   2 8956.32 283.100   1
   0   3   5 5123.50 215.450   1
   0   3  -5 4360.02 300.230   1
   0  -3   5 4984.46 222.270   1
   0   7   3 37466.5 701.800   1
   0   7   3 38800.1 760.480   1
 -14  -3   2 12883.4 338.970   1
  14  -3   2 12112.4 308.240   1
 -14   3   2 12927.9 314.500   1
 -14   3  -2 12220.7 334.100   1
  14   3  -2 12142.4 343.350   1
   7  -6   3 14276.7 499.680   1
   7   6  -3 14040.8 401.000   1
  -7   6   3 13494.3 461.190   1
  -7  -6   3 14335.6 489.330   1
  -7   6   3 13489.7 347.050   1
   7   6   3 13838.6 360.760   1
   5  -5   4 64453.9 1144.92   1
   5   5   4 57769.1 829.580   1
  -5   5   4 61960.8 962.260   1
   5   5  -4 67268.9 1037.70   1
  -5  -5   4 63464.9 1029.20   1
  -5   5   4 62367.8 909.890   1
  -1  -3   5 43870.8 746.900   1
   1  -3   5 45195.9 826.780   1
   1   3  -5 36250.3 955.090   1
  -1   3   5 40893.7 641.070   1
   1   3   5 45546.5 778.410   1
  13   2  -3 45190.2 826.910   1
  13  -2   3 44647.4 682.250   1
 -13   2   3 39899.7 1027.99   1
 -13   2   3 45175.3 736.860   1
 -13  -2   3 46380.5 769.560   1
 -13   2  -3 45950.3 790.850   1
  13   2   3 43796.9 693.700   1
  -1   7   3 8139.02 275.530   1
   1   7   3 8629.85 308.460   1
  -1   7   3 7692.22 273.400   1
   1   7   3 7811.41 270.870   1
 -15   3  -1 28192.5 536.810   1
 -15  -3  -1 28320.9 580.820   1
 -15  -3   1 28497.5 580.700   1
  15   3   1 29022.6 524.240   1
 -15   3   1 28881.2 585.100   1
  15   3  -1 29495.5 565.110   1
  15  -3  -1 27364.5 568.340   1
  15  -3   1 30055.4 551.390   1
   6   0   5 8233.81 273.440   1
  -6   0   5 9026.36 286.280   1
 -16  -1   1 2408.12 159.460   1
 -16   1   1 1788.46 153.210   1
  16   1  -1 2387.52 154.380   1
  16   1  -1 1448.21 245.970   1
  16   1   1 2038.94 150.300   1
 -16  -1  -1 1858.75 169.090   1
 -16   1  -1 2400.40 152.560   1
  16  -1  -1 1942.68 169.570   1
  16  -1   1 2210.45 139.070   1
   7  -7   2 7892.73 306.790   1
   7   7   2 7902.48 274.580   1
   7   7  -2 7618.68 321.360   1
  -7   7   2 7171.72 340.450   1
   7   7  -2 7908.88 448.770   1
   7   7   2 7633.65 270.440   1
  -7   7   2 8147.77 272.710   1
   7   7  -2 5887.59 277.460   1
  -7   7  -2 7676.78 299.460   1
 -11   0   4 -10.130 69.7100   1
  11   0   4 -9.0700 104.980   1
  -2  -3   5 19924.3 472.360   1
   2   3   5 19564.9 444.690   1
  -2   3  -5 16118.7 539.080   1
  -2   3   5 20269.4 518.180   1
   2   3  -5 16197.0 640.670   1
   2  -3   5 20430.4 551.910   1
   2   7   3 33954.8 625.060   1
  -2   7   3 34377.8 685.810   1
   2   7   3 34725.0 670.210   1
  -2   7   3 35489.2 645.550   1
  16  -2   0 33879.2 597.340   1
 -16  -2   0 36012.3 668.420   1
 -16   2   0 35759.3 610.520   1
  16   2   0 36100.0 618.730   1
 -13  -5   1 17547.9 458.620   1
 -13   5  -1 17525.1 387.580   1
  13   5  -1 17038.4 476.640   1
 -13   5   1 18179.9 402.900   1
  13   5   1 18088.7 435.110   1
  13  -5   1 17821.2 424.650   1
  13   5  -1 17296.9 407.580   1
 -13   5   1 17492.1 642.490   1
  10   6   2 22921.2 534.160   1
  10   6  -2 21788.2 745.600   1
 -10   6   2 22640.5 674.350   1
  10  -6   2 21894.5 489.970   1
 -10   6   2 20521.4 413.320   1
  10   6  -2 21623.7 493.940   1
 -10   6  -2 20963.9 498.060   1
 -10  -6   2 22677.6 561.350   1
  -6   1   5 26397.3 555.670   1
  -6  -1   5 26838.1 507.310   1
   6  -1   5 26779.3 578.130   1
  -6   1   5 25766.5 567.760   1
   6   1   5 26208.1 655.410   1
   8   4  -4 19302.8 551.550   1
   8  -4   4 18251.6 510.480   1
  -8   4   4 18206.6 413.270   1
  -8  -4   4 17696.5 406.400   1
   8   4   4 17774.8 429.470   1
  -8   4   4 18590.0 492.430   1
   5  -2   5 13787.8 433.200   1
  -5   2   5 12829.8 400.240   1
   5   2   5 12976.6 378.850   1
  -5  -2   5 12979.3 371.050   1
  -5   2   5 12909.5 351.310   1
   9  -7   1 2343.99 181.480   1
  -9   7   1 2555.53 162.770   1
   9   7   1 2454.89 158.270   1
   9   7  -1 3025.86 202.880   1
  -9   7  -1 2954.81 278.970   1
   9   7   1 2540.78 163.400   1
  -9   7   1 2820.32 257.590   1
   9   7  -1 2765.37 202.740   1
  -9   7  -1 2632.69 160.470   1
   5   8  -1 16644.5 460.780   1
   5   8  -1 20219.0 512.910   1
   5   8   1 19983.9 516.630   1
  -5   8   1 21151.5 494.180   1
  -5   8  -1 17802.1 451.480   1
  -5   8   1 19445.0 571.320   1
   5   8  -1 20282.6 581.780   1
  -5   8  -1 20777.7 629.220   1
   5   8   1 21262.2 516.240   1
 -11   1   4 796.190 98.3300   1
  11   1   4 853.530 120.540   1
  11  -1   4 815.950 114.570   1
 -11   1   4 787.050 154.570   1
 -11  -1   4 706.170 104.840   1
  12   5  -2 4632.01 425.800   1
  12   5  -2 6201.90 316.410   1
  12  -5   2 5700.62 225.210   1
 -12  -5   2 6522.14 347.860   1
 -12   5   2 5136.55 324.560   1
 -12   5   2 5607.19 212.170   1
 -12   5  -2 5512.72 229.990   1
  12   5   2 5298.78 230.770   1
   6   8   0 6926.02 298.460   1
  -6   8   0 7011.21 260.310   1
  -6   8   0 6901.84 384.990   1
   6   8   0 6254.71 274.140   1
  -3   3   5 30216.0 577.690   1
   3  -3   5 29332.5 590.400   1
   3   3   5 30339.5 625.730   1
  -3  -3   5 26984.9 518.550   1
   3   7   3 32159.2 636.480   1
  -3   7   3 31984.0 715.330   1
   3   7   3 30653.2 626.760   1
  -3   7   3 31087.2 615.710   1
   0   8   2 15792.8 469.270   1
   0   8  -2 15330.1 560.360   1
   0   8   2 15100.8 438.870   1
 -10   5   3 7611.25 256.140   1
 -10   5  -3 7161.17 306.850   1
  10   5   3 6580.50 237.950   1
 -10  -5   3 7213.67 284.620   1
  10   5  -3 7174.99 290.840   1
  10  -5   3 7382.80 283.780   1
 -10   5   3 6775.95 337.800   1
 -15  -2   2 4235.12 202.590   1
 -15   2   2 3697.57 193.340   1
  15   2   2 4098.88 172.840   1
  15  -2   2 4088.20 177.870   1
  15   2  -2 3979.23 203.170   1
 -15  -2  -2 3837.83 200.910   1
 -15   2  -2 3913.43 192.550   1
  -1   8  -2 15185.4 627.320   1
   1   8   2 15050.6 463.660   1
  -1   8   2 15208.6 423.740   1
   1   8   2 15647.4 482.040   1
   1   8  -2 14250.8 605.760   1
  -1   8   2 11670.5 363.040   1
  -6   5   4 1385.20 131.490   1
   6   5   4 1369.98 122.780   1
   6  -5   4 1608.66 151.690   1
  -6  -5   4 1460.56 149.280   1
   6   5  -4 1615.91 160.600   1
  -6   5   4 1690.69 167.330   1
 -12   6   0 6212.59 370.130   1
  12   6   0 6348.09 283.060   1
 -12   6   0 5845.08 214.060   1
  12   6   0 5969.26 271.300   1
 -14   0  -3 58304.6 966.970   1
 -14   0   3 58131.3 822.570   1
  14   0   3 56906.0 873.570   1
   2   8  -2 44972.8 981.010   1
   2   8   2 43202.7 753.460   1
  -2   8   2 46530.6 795.470   1
   2   8   2 47527.8 874.890   1
  -2   8  -2 47582.7 1051.84   1
  -2   8   2 45397.3 916.940   1
 -16  -2  -1 14924.4 393.570   1
 -16   2  -1 15261.0 378.990   1
 -16  -2   1 14950.8 385.980   1
 -16   2   1 14761.4 347.220   1
  16   2   1 15065.1 363.690   1
  16   2  -1 14780.0 369.840   1
  16  -2  -1 14634.0 376.310   1
  16  -2   1 15223.9 355.480   1
   7   0   5 -66.700 99.4400   1
  -7   0   5 -63.920 66.5100   1
   8   6  -3 7355.25 310.840   1
  -8  -6   3 7164.08 339.550   1
  -8   6   3 7679.98 260.340   1
   8   6   3 7236.15 278.350   1
  -8   6   3 7553.24 336.320   1
  -4   3   5 11096.2 310.670   1
   4   3   5 11376.6 378.150   1
   4  -3   5 11625.4 399.440   1
  -4   3   5 12076.9 324.620   1
  -4  -3   5 12350.8 383.800   1
 -10  -3   4 2150.77 143.820   1
  10  -3   4 2448.80 173.450   1
  10   3   4 2146.94 139.620   1
 -10   3   4 2036.25 130.500   1
 -10   3   4 1965.96 180.560   1
  -4   7   3 6021.38 244.430   1
   4   7   3 5379.00 258.010   1
  -4   7   3 5218.43 280.270   1
   4   7   3 5309.54 233.680   1
  10   7   0 18645.3 471.540   1
 -10   7   0 19450.5 649.100   1
  10   7   0 18579.6 515.210   1
 -10   7   0 18910.0 399.240   1
   0   6   4 4693.75 226.210   1
   0   6   4 4588.21 225.740   1
  14   1  -3 7775.62 268.630   1
 -14   1   3 7629.38 244.450   1
  14   1   3 7639.19 283.580   1
 -14   1  -3 7444.96 279.380   1
  14  -1   3 7710.73 243.490   1
 -14  -1   3 7637.03 233.390   1
  -6   2   5 6646.18 240.860   1
   6  -2   5 6753.48 274.370   1
  -6  -2   5 7339.78 294.330   1
  -6   2   5 6225.19 250.490   1
   6   2   5 6663.58 259.770   1
  -8   7  -2 6618.15 294.410   1
  -8   7   2 6803.85 260.880   1
   8   7   2 6451.25 251.390   1
   8  -7   2 6456.71 284.430   1
   8   7   2 6575.38 273.240   1
   8   7  -2 6322.53 290.800   1
   8   7  -2 6505.63 415.470   1
  -8   7   2 6675.10 380.730   1
   6   8  -1 44001.5 829.540   1
  -6   8  -1 40176.3 701.330   1
  -6   8   1 42781.6 710.480   1
   6   8   1 42452.5 798.650   1
  -6   8  -1 38946.5 949.860   1
  -6   8   1 41053.4 884.120   1
   6   8  -1 43027.4 932.580   1
   6   8   1 40812.4 699.990   1
   1   6   4 47912.3 744.740   1
   1   6   4 51214.1 783.210   1
  -1   6   4 52122.1 815.580   1
  -1   6   4 50293.2 780.180   1
  15   4   0 13381.3 345.780   1
 -15   4   0 13610.9 355.610   1
 -15  -4   0 13847.9 380.900   1
  15  -4   0 13934.8 369.730   1
 -11  -2   4 21386.5 484.450   1
 -11   2   4 21781.2 465.980   1
  11   2   4 21810.3 512.210   1
  11  -2   4 21804.0 518.970   1
 -11   2   4 17446.9 602.580   1
  -3   8   2 894.030 137.760   1
   3   8   2 1128.03 120.170   1
  -3   8   2 957.780 128.630   1
   3   8  -2 990.830 191.060   1
  -3   8  -2 947.780 225.310   1
   3   8   2 1166.42 144.720   1
  -7  -1   5 15530.4 456.950   1
  -7   1   5 14755.8 414.690   1
   7  -1   5 15578.7 423.440   1
   7   1   5 16469.7 429.730   1
  -7   1   5 15861.0 420.220   1
  -7  -1   5 15519.8 349.490   1
  13  -3   3 10989.7 298.330   1
  13   3  -3 10369.5 324.920   1
 -13   3  -3 10862.2 345.420   1
 -13  -3   3 10896.3 300.660   1
 -13   3   3 10777.0 285.120   1
  13   3   3 11177.5 329.620   1
 -13   3   3 9820.24 447.260   1
   2   6   4 8218.29 295.110   1
  -2   6   4 7846.27 281.230   1
   2   6   4 7431.59 307.060   1
  -2   6   4 6841.57 249.250   1
 -12   4  -3 56366.1 878.830   1
  12  -4   3 56204.4 793.760   1
  12   4  -3 59228.7 895.380   1
 -12  -4   3 59733.5 928.590   1
  12   4   3 50424.7 786.690   1
 -12   6   1 378.050 182.890   1
  12   6  -1 464.070 97.1800   1
  12  -6   1 424.310 106.330   1
 -12  -6   1 599.950 148.010   1
  12   6   1 407.930 108.800   1
 -12   6   1 534.990 106.790   1
  12   6  -1 565.540 108.970   1
   7   8   0 14734.2 452.770   1
   7   8   0 14228.4 383.050   1
  -7   8   0 15026.7 500.520   1
  -7   8   0 15241.1 380.740   1
 -17   0   0 27.8000 124.970   1
  17   0   0 156.380 122.610   1
  14  -5   0 115.250 126.780   1
  14   5   0 41.6800 73.0200   1
 -14  -5   0 -80.150 99.6900   1
 -14   5   0 56.6400 99.9900   1
  16   3   0 2932.09 166.080   1
 -16   3   0 2521.07 144.850   1
 -16  -3   0 2555.59 184.660   1
  16  -3   0 2711.04 157.070   1
  -9   4   4 34355.8 693.110   1
   9   4  -4 36645.6 683.860   1
   9  -4   4 37204.5 659.370   1
   9   4   4 35480.3 522.950   1
  -9   4   4 36441.9 515.760   1
  -9  -4   4 36517.4 552.560   1
  -7   5   4 49840.0 599.490   1
   7   5   4 49262.9 730.750   1
  -7   5   4 49798.6 770.470   1
   7   5  -4 49397.1 816.410   1
   7  -5   4 50692.7 806.960   1
  -7  -5   4 49599.3 785.990   1
  -5   3   5 8763.47 303.680   1
   5   3   5 9037.75 323.210   1
   5  -3   5 8547.65 319.700   1
  -5   3   5 8985.60 277.410   1
  -5  -3   5 7831.91 264.910   1
   5   7   3 28252.8 570.530   1
  -5   7   3 27827.1 475.960   1
  -5   7   3 28514.6 643.480   1
   5   7   3 30816.0 596.740   1
  -4   8  -2 5905.10 405.070   1
   4   8   2 5070.48 221.490   1
   4   8  -2 6080.61 374.940   1
  -4   8   2 5529.51 226.180   1
   4   8   2 5568.61 222.420   1
  -4   8   2 5416.92 261.460   1
  10  -7   1 33780.9 627.540   1
  10   7   1 31802.0 510.000   1
  10   7  -1 33919.6 769.960   1
 -10   7   1 32963.8 837.590   1
  10   7  -1 32901.3 593.550   1
  10   7   1 32757.3 560.250   1
 -10   7   1 32188.2 489.760   1
 -10   7  -1 31944.1 501.140   1
 -10   7  -1 34494.6 866.280   1
  -3   6   4 1431.76 126.720   1
   3   6   4 1613.55 157.450   1
  -3   6   4 1625.73 126.760   1
   0   4   5 -31.000 111.440   1
  11  -6   2 34106.0 584.330   1
  11   6  -2 35387.6 619.050   1
 -11  -6   2 33066.3 667.310   1
 -11   6   2 35653.0 576.800   1
  11   6   2 33947.0 608.390   1
 -11   6   2 31480.0 682.930   1
  11   6  -2 30901.9 1022.02   1
 -11   6  -2 33615.5 608.790   1
  17   1   0 357.360 127.820   1
 -17  -1   0 228.810 134.550   1
  17  -1   0 348.530 94.5800   1
 -17   1   0 246.340 90.8700   1
 -14  -4   2 2977.22 166.580   1
 -14   4   2 2571.07 153.720   1
 -14   4  -2 3106.89 181.090   1
 -14   4   2 3024.99 265.640   1
  14   4   2 2994.63 158.680   1
  14   4  -2 2679.15 166.550   1
  14  -4   2 3009.20 160.500   1
  12   0   4 4825.46 201.130   1
 -12   0   4 4707.47 195.210   1
 -16   0  -2 1024.89 153.920   1
 -16   0   2 1326.79 136.770   1
  16   0   2 901.920 123.880   1
  16   0  -2 864.930 145.230   1
  -1  -4   5 9844.48 337.400   1
   1  -4   5 10144.5 381.250   1
  -1   4   5 10327.7 278.440   1
   1   4   5 10693.0 300.200   1
 -15   4  -1 21714.2 449.230   1
  15   4  -1 22265.6 441.890   1
 -15  -4  -1 22959.1 520.550   1
 -15  -4   1 22311.2 505.340   1
 -15   4   1 21454.4 395.990   1
  15  -4   1 19693.5 389.430   1
  15   4   1 22762.5 443.800   1
 -14   2  -3 8683.61 308.200   1
  14  -2   3 7969.83 263.630   1
  14   2  -3 7777.05 274.560   1
 -14  -2   3 7941.91 254.480   1
  14   2   3 7633.00 252.090   1
 -14   2   3 8171.18 265.820   1
  15   3  -2 1073.58 128.750   1
 -15   3   2 1127.46 127.750   1
  15   3   2 1206.90 112.500   1
 -15  -3  -2 989.890 136.330   1
  15  -3   2 1164.43 123.610   1
 -15   3  -2 1236.13 148.110   1
 -15  -3   2 1229.70 136.720   1
   2  -4   5 23076.0 571.510   1
  -2  -4   5 22727.1 492.650   1
  -2   4   5 23491.8 491.290   1
   2   4   5 23539.2 460.140   1
 -12  -1   4 20268.1 394.970   1
 -12   1   4 20397.1 420.200   1
  12   1   4 19468.7 397.240   1
 -12   1   4 17185.3 715.440   1
  12  -1   4 18705.0 380.120   1
   7   2   5 6100.73 245.340   1
  -7   2   5 6269.32 292.860   1
   7  -2   5 5908.17 253.010   1
  -7   2   5 6414.21 251.030   1
  -7  -2   5 6998.24 254.030   1
   8   0   5 7980.56 319.230   1
  -8   0   5 7508.20 260.800   1
  -8   0   5 6806.30 322.640   1
 -16  -1  -2 28377.7 522.580   1
 -16   1  -2 29778.6 551.370   1
  16  -1   2 28661.6 490.520   1
  16   1   2 29444.6 469.200   1
 -16   1   2 30293.3 547.020   1
  16  -1  -2 30128.2 600.590   1
  16   1  -2 29584.9 493.670   1
 -16  -1   2 29459.5 490.270   1
   7   8   1 507.670 138.430   1
  -7   8   1 489.780 83.2200   1
  -7   8  -1 682.310 101.440   1
   7   8   1 772.990 123.860   1
   7   8  -1 420.870 155.380   1
  -7   8   1 378.850 187.930   1
  -7   8  -1 653.570 205.030   1
   7   8  -1 564.790 118.510   1
  11   5  -3 22204.9 526.070   1
  11  -5   3 21494.0 432.610   1
 -11   5  -3 20395.0 486.250   1
 -11  -5   3 21848.7 502.470   1
 -11   5   3 20069.9 366.500   1
  11   5   3 20810.4 413.320   1
 -11   5   3 20474.2 627.270   1
  17   0  -1 241.960 89.7700   1
 -17   0  -1 -47.720 116.240   1
 -17   0   1 104.030 84.9500   1
  17   0   1 96.5300 103.870   1
 -14   5   1 2507.71 161.080   1
  14  -5   1 2423.04 159.030   1
 -14   5  -1 2832.19 162.730   1
  14   5   1 2393.75 156.120   1
 -14   5   1 2696.73 259.810   1
  14   5  -1 2457.40 141.500   1
  14   5  -1 2584.54 173.010   1
 -14  -5   1 2460.13 164.530   1
  16   3  -1 8274.69 244.850   1
 -16   3   1 8764.06 243.730   1
 -16   3  -1 8632.33 264.010   1
  16  -3   1 8938.51 262.450   1
 -16  -3   1 8485.65 268.050   1
 -16  -3  -1 8450.78 301.180   1
  16  -3  -1 8706.06 288.920   1
  16   3   1 8915.13 264.010   1
  -9  -6   3 33533.1 647.500   1
  -9   6  -3 30615.0 628.410   1
  -9   6   3 35082.2 553.470   1
  -9   6   3 34256.8 705.770   1
   9  -6   3 36051.2 631.580   1
   9   6  -3 37025.8 668.340   1
   9   6   3 33303.8 518.080   1
   4   6   4 15959.3 414.780   1
  -4   6   4 15360.7 377.520   1
  -4   6   4 16357.5 422.250   1
 -13   5  -2 3857.38 192.210   1
  13   5  -2 3942.98 198.390   1
  13  -5   2 3578.75 183.310   1
 -13  -5   2 3523.99 194.480   1
 -13   5   2 3476.28 161.260   1
  13   5   2 3895.62 192.840   1
 -13   5   2 3704.79 274.970   1
   8  -1   5 21776.5 458.300   1
   8   1   5 22464.0 512.960   1
  -8  -1   5 22428.4 476.660   1
  -8   1   5 21100.7 399.470   1
  -8  -1   5 18979.0 519.110   1
  -8   1   5 19635.3 523.500   1
   9   7   2 3485.89 175.040   1
  -9   7   2 3935.11 267.680   1
   9   7  -2 3377.72 322.260   1
   9   7  -2 2999.96 207.440   1
   9  -7   2 3835.28 222.290   1
  -9   7  -2 3273.91 188.010   1
  -9   7   2 3643.18 173.600   1
   9   7   2 3822.38 218.750   1
   5   8  -2 11836.5 526.850   1
  -5   8   2 10603.5 422.400   1
   5   8   2 11102.2 341.540   1
  -5   8   2 10692.4 297.700   1
   5   8  -2 10352.5 446.540   1
   5   8   2 11572.3 370.560   1
  -5   8  -2 10236.8 458.380   1
   3  -4   5 1106.98 118.600   1
  -3  -4   5 1103.18 107.350   1
  -3   4   5 1100.82 110.200   1
   3   4   5 1145.43 146.890   1
  -3   4   5 1184.46 132.460   1
 -17  -1   1 25256.1 442.920   1
 -17   1  -1 25162.6 441.410   1
 -17  -1  -1 24446.9 462.090   1
  17  -1  -1 24301.8 445.040   1
  17   1  -1 24874.5 438.690   1
  17  -1   1 26054.1 444.070   1
  17   1   1 24323.1 420.170   1
   0   9   0 -63.120 82.5600   1
   0   9   0 129.450 181.610   1
  -6   3   5 5802.73 230.450   1
  -6  -3   5 6157.75 233.600   1
   6   3   5 5815.81 242.240   1
  -6   3   5 5804.94 244.610   1
   6  -3   5 5852.62 279.030   1
   6   7   3 6882.09 235.070   1
  -6   7   3 7001.41 234.080   1
   6   7   3 6855.63 278.010   1
  -6   7   3 6956.09 315.240   1
   8   8   0 14843.2 444.480   1
   8   8   0 14998.1 471.320   1
  -8   8   0 13381.1 504.200   1
  -8   8   0 15115.5 375.510   1
 -13   6   0 10584.0 311.020   1
  13   6   0 10605.4 326.380   1
  13   6   0 10394.9 369.310   1
 -13   6   0 10325.0 436.360   1
  -1   9   0 97084.4 1189.44   1
   1   9   0 99609.2 1152.37   1
  -1   9   0 102307. 1074.09   1
   1   9   0 99736.0 1214.19   1
 -11  -3   4 20926.1 429.060   1
  11  -3   4 21156.0 505.390   1
  11   3   4 20766.9 410.440   1
 -11   3   4 20169.1 602.330   1
 -11   3   4 20246.3 392.650   1
  11   3  -4 22154.2 515.460   1
 -17   2   0 10123.1 282.360   1
 -17  -2   0 10190.7 287.610   1
  17  -2   0 9596.70 274.580   1
  17   2   0 9655.81 272.240   1
 -11   7   0 5873.26 212.310   1
  11   7   0 5585.79 299.210   1
 -11   7   0 5907.33 373.750   1
  11   7   0 6119.68 309.080   1
   8   5  -4 3218.05 225.890   1
  -8   5   4 3574.54 213.260   1
   8   5   4 3559.72 172.040   1
   8  -5   4 2954.11 196.770   1
  -8   5   4 3126.22 212.370   1
  -8  -5   4 3340.76 200.470   1
   2   9   0 8890.62 345.970   1
  -2   9   0 9952.16 346.770   1
   2   9   0 9888.32 360.320   1
  -2   9   0 10047.2 399.880   1
 -12  -2   4 9782.74 265.980   1
 -12   2   4 9530.81 279.770   1
  12  -2   4 9538.13 329.770   1
  12   2   4 10491.4 317.180   1
 -12   2   4 7941.24 432.880   1
 -16   2  -2 12822.7 386.590   1
  16   2  -2 12311.3 301.590   1
  16  -2   2 12568.6 321.580   1
  16   2   2 13205.1 328.390   1
 -16   2   2 12597.5 301.570   1
 -16  -2   2 12641.0 313.280   1
 -16  -2  -2 12788.8 381.060   1
   5   6   4 20753.1 481.900   1
  -5   6   4 18878.3 367.010   1
  -5   6   4 19391.3 472.550   1
   4  -4   5 3310.09 197.900   1
  -4   4   5 3058.43 207.460   1
   4   4   5 2996.98 193.520   1
  -4   4   5 3570.91 183.130   1
  -4  -4   5 3151.02 168.430   1
  10   4  -4 10364.1 337.050   1
 -10   4   4 9920.20 388.840   1
  10  -4   4 10893.0 369.970   1
  10   4   4 10575.2 307.010   1
 -10  -4   4 11116.4 337.110   1
 -10   4   4 10426.9 291.360   1
 -15   0   3 32.2600 105.040   1
 -15   0  -3 -100.65 129.580   1
  15   0   3 6.60000 93.6200   1
  -3   9   0 3864.86 241.110   1
   3   9   0 3727.69 225.790   1
   3   9   0 4062.46 251.540   1
  -3   9   0 3652.75 207.360   1
   0   9   1 47263.6 786.200   1
   0   9  -1 46820.1 930.380   1
   0   9   1 49693.1 756.590   1
   0   9  -1 43755.5 753.110   1
   8  -2   5 6444.36 278.300   1
  -8   2   5 5431.55 284.710   1
   8   2   5 6329.27 246.390   1
  -8   2   5 6308.25 225.840   1
  -8  -2   5 6346.83 237.070   1
  -6   8  -2 7859.48 493.730   1
   6   8   2 7722.03 327.870   1
   6   8  -2 7252.04 343.280   1
   6   8  -2 7194.12 399.510   1
  -6   8   2 7234.14 322.700   1
   6   8   2 7826.78 302.930   1
  -6   8   2 7611.87 287.740   1
   8   8  -1 6511.86 299.800   1
   8   8   1 6109.26 231.340   1
  -8   8  -1 5928.03 236.750   1
   8   8   1 6272.16 283.650   1
  -8   8   1 6327.01 227.400   1
  -8   8  -1 6112.93 400.900   1
  -8   8   1 6882.47 338.630   1
   8   8  -1 6261.67 319.460   1
  15   1  -3 6854.16 288.990   1
  15   1   3 5680.56 218.490   1
  15  -1   3 5584.71 211.550   1
 -15   1   3 6280.88 231.100   1
 -15  -1   3 6360.45 218.240   1
 -15   1  -3 6054.56 252.490   1
 -13   4   3 2192.29 146.170   1
  13   4  -3 1632.71 135.030   1
 -13   4   3 1760.76 200.740   1
  13  -4   3 1834.42 121.060   1
 -13   4  -3 1784.37 158.560   1
 -13  -4   3 2086.48 157.200   1
  13   4   3 1807.20 131.900   1
  13   6   1 7340.61 248.500   1
  13  -6   1 6919.84 260.360   1
  13   6  -1 7196.41 237.130   1
  13   6  -1 6716.27 299.400   1
 -13   6   1 6894.72 398.000   1
 -13   6   1 6888.74 253.610   1
 -13   6  -1 6909.31 242.200   1
 -13  -6   1 7724.59 316.900   1
  -1   9  -1 5072.70 350.190   1
  -1   9   1 5664.84 270.660   1
   1   9  -1 5203.60 241.720   1
   1   9   1 5654.35 231.920   1
  -1   9   1 5893.10 236.980   1
   1   9   1 6121.57 314.290   1
   1   9  -1 6340.63 384.550   1
  -1   9  -1 5835.92 319.040   1
  17  -2   1 16683.2 360.360   1
 -17   2  -1 16739.9 385.140   1
  17   2   1 17884.5 364.440   1
 -17  -2   1 16267.1 381.290   1
 -17  -2  -1 17534.6 409.050   1
 -17   2   1 16815.2 359.460   1
  17   2  -1 16569.1 375.570   1
  17  -2  -1 18612.8 419.580   1
  11  -7   1 5672.96 228.350   1
 -11   7   1 6549.27 259.500   1
  11   7   1 5805.69 226.210   1
  11   7  -1 6060.31 291.180   1
 -11   7  -1 6034.76 227.840   1
 -11   7   1 6763.04 352.470   1
  11   7  -1 6753.97 327.350   1
  11   7   1 5762.91 237.340   1
 -14   3   3 8999.22 242.010   1
 -14  -3   3 9951.90 285.190   1
 -14   3  -3 9878.86 318.630   1
  14  -3   3 9390.58 293.560   1
 -14   3   3 7852.60 399.620   1
  14   3   3 9506.21 296.450   1
  14   3  -3 9548.83 320.150   1
  -9   0   5 12.2700 91.4100   1
   9   0   5 -0.6500 96.3000   1
  -7   3   5 28962.2 489.930   1
  -7  -3   5 29292.7 557.640   1
   7   3   5 29520.6 511.370   1
   7  -3   5 29946.9 623.080   1
  -7   3   5 28038.6 550.590   1
 -12  -6   2 13217.1 411.030   1
 -12   6   2 13911.3 341.190   1
  12   6   2 13814.3 347.130   1
  12  -6   2 12948.1 335.610   1
  12   6  -2 13546.0 346.930   1
  12   6  -2 12380.3 649.850   1
 -12   6  -2 13007.6 353.530   1
 -12   6   2 13303.2 551.650   1
   2   9   1 6728.72 315.160   1
  -2   9  -1 5934.17 251.010   1
  -2   9   1 6414.48 273.900   1
   2   9  -1 6524.46 284.900   1
   2   9   1 6599.80 287.020   1
  -2   9  -1 6301.57 330.540   1
   2   9  -1 6270.45 307.330   1
  -2   9   1 6530.65 298.500   1
 -16  -4   0 2780.03 187.540   1
 -16   4   0 2748.06 164.820   1
  16   4   0 2369.15 147.290   1
  16  -4   0 2510.01 193.970   1
   7   7   3 10197.0 328.940   1
  -7   7   3 10099.1 302.860   1
  -7   7   3 9970.26 375.080   1
  -9  -1   5 217.910 74.0300   1
  -9   1   5 227.840 93.5900   1
  -9   1   5 72.0700 101.560   1
   9   1   5 128.510 122.770   1
   9  -1   5 403.710 105.630   1
  -5   4   5 9954.97 331.710   1
   5   4   5 9949.85 309.670   1
   5  -4   5 9483.45 349.940   1
  -5   4   5 9581.32 310.450   1
  -5  -4   5 9277.50 304.240   1
 -13   0   4 22.4900 73.8300   1
  13   0   4 -118.37 98.7900   1
  10  -6   3 3178.06 170.880   1
  10   6  -3 2995.92 177.790   1
 -10   6  -3 3088.57 202.920   1
 -10  -6   3 3152.73 187.520   1
  10   6   3 3161.30 184.290   1
 -10   6   3 3128.83 161.750   1
 -10   6   3 3255.99 263.590   1
 -15   5   0 38141.1 583.040   1
  15   5   0 39656.4 570.000   1
  15  -5   0 39111.8 613.520   1
 -15  -5   0 40432.8 679.340   1
   4   9   0 5361.96 295.230   1
   4   9   0 5653.38 291.790   1
  -4   9   0 5678.42 295.080   1
  -4   9   0 5288.79 217.860   1
  -6   6   4 21396.9 447.050   1
   6   6   4 20964.6 416.650   1
  -6   6   4 21140.2 533.560   1
  -9   8   0 5482.68 334.830   1
  -9   8   0 6205.71 232.380   1
   9   8   0 6742.38 260.330   1
   9   8   0 6391.68 299.970   1
 -10   7  -2 1668.47 138.480   1
 -10   7   2 1895.45 157.730   1
  10   7   2 1681.53 150.440   1
  10   7  -2 1718.98 174.860   1
 -10   7   2 1738.43 231.610   1
  10   7  -2 2071.33 229.950   1
  10  -7   2 1888.12 137.520   1
  -3   9   1 14668.1 517.470   1
  -3   9  -1 13009.7 357.150   1
  -3   9   1 14369.4 366.900   1
   3   9   1 14953.6 445.060   1
   3   9  -1 13803.0 463.910   1
  -3   9  -1 14334.0 569.720   1
   3   9  -1 14102.8 548.780   1
   3   9   1 13784.0 421.370   1
 -12   5  -3 7901.47 298.330   1
  12  -5   3 8157.05 277.020   1
 -12  -5   3 8108.92 306.940   1
 -12   5   3 7307.51 362.280   1
  12   5   3 7844.79 288.420   1
 -12   5   3 7817.62 246.880   1
  12   5  -3 8354.97 290.730   1
 -13  -1   4 2361.39 146.790   1
 -13   1   4 2213.76 147.530   1
  13  -1   4 2269.61 163.030   1
  13   1   4 2141.14 157.880   1
  15   4  -2 7811.60 246.520   1
 -15   4   2 6910.77 411.910   1
  15   4   2 7500.21 293.580   1
  15  -4   2 7977.82 256.780   1
 -15   4  -2 7480.25 270.120   1
 -15  -4   2 8036.26 300.080   1
 -15   4   2 8157.58 263.700   1
 -17  -3   0 34002.0 537.390   1
 -17   3   0 35431.4 502.790   1
  17  -3   0 35603.5 524.940   1
  17   3   0 34634.5 496.130   1
   0   8   3 204.650 119.750   1
   0   8   3 -0.3500 104.590   1
  -9   5   4 1635.53 166.040   1
   9   5  -4 1867.95 160.010   1
  -9  -5   4 1673.71 142.180   1
   9  -5   4 1729.88 177.150   1
  -9   5   4 1918.91 141.730   1
   9   5   4 1775.50 148.940   1
 -15   2  -3 3670.09 210.100   1
  15   2  -3 3239.60 189.250   1
  15  -2   3 3361.05 161.790   1
  15   2   3 3262.34 165.360   1
 -15   2   3 3542.95 179.580   1
 -15  -2   3 3245.87 185.030   1
   1   8   3 1637.23 164.080   1
  -1   8   3 1270.06 133.870   1
   1   8   3 1545.95 156.610   1
  -1   8   3 1734.24 149.060   1
  18   0   0 79.2900 108.840   1
 -18   0   0 314.620 115.850   1
 -16   4   1 10524.7 314.180   1
  16  -4  -1 9587.54 305.420   1
  16  -4   1 9950.89 295.950   1
  16   4  -1 9711.22 280.280   1
  16   4   1 9612.69 272.830   1
 -16   4  -1 9349.97 298.720   1
 -16  -4   1 9043.05 293.120   1
 -16  -4  -1 9415.15 306.440   1
   7   8   2 16570.0 377.330   1
   7   8  -2 16695.0 491.130   1
   7   8   2 18441.2 497.060   1
  -7   8   2 19003.9 439.960   1
  -7   8   2 18516.0 513.970   1
   7   8  -2 18433.8 622.950   1
   0   5   5 1399.81 121.780   1
  17   0  -2 -248.17 122.330   1
  17   0   2 -153.73 106.100   1
 -17   0   2 93.3000 118.610   1
 -17   0  -2 -85.530 145.810   1
 -14  -5   2 327.190 129.410   1
 -14   5  -2 429.830 109.720   1
 -14   5   2 259.180 77.7800   1
  14   5   2 493.410 122.930   1
 -14   5   2 384.400 308.270   1
  14   5  -2 261.350 105.780   1
  14  -5   2 362.410 96.8000   1
 -12   3   4 25678.8 513.020   1
  12   3   4 24572.7 489.990   1
  12  -3   4 24678.3 537.930   1
  12   3  -4 24539.5 525.400   1
 -12   3   4 23267.6 718.100   1
 -12  -3   4 24730.7 439.590   1
  -2   8   3 565.080 120.360   1
   2   8   3 654.720 109.400   1
   2   8  -3 597.880 170.780   1
  -2   8   3 642.870 155.360   1
   2   8   3 740.500 139.950   1
 -16   3  -2 25270.8 462.110   1
 -16  -3   2 27551.8 514.710   1
 -16  -3  -2 26325.5 596.210   1
 -16   3   2 27119.4 470.010   1
  16   3   2 27635.3 496.830   1
  16  -3   2 26052.5 433.000   1
  16   3  -2 26849.4 504.960   1
 -12   7   0 1915.87 132.200   1
 -12   7   0 1805.75 218.290   1
  12   7   0 1821.61 145.010   1
  12   7   0 1876.16 160.380   1
  -1   5   5 22101.8 443.540   1
   1   5   5 20636.4 403.080   1
  -1   5   5 19975.1 458.310   1
   5   9   0 19458.3 528.860   1
  -5   9   0 19512.1 565.790   1
   5   9   0 19164.0 551.940   1
  -5   9   0 19186.3 444.950   1
 -15   5   1 19934.4 541.840   1
 -15   5  -1 20096.8 434.790   1
 -15  -5   1 21356.0 454.950   1
  15  -5   1 19539.1 405.020   1
  15   5  -1 20498.0 510.180   1
  15   5  -1 20820.8 426.530   1
  15   5   1 20497.4 469.730   1
  18   1   0 59339.2 685.840   1
 -18  -1   0 57087.4 731.500   1
 -18   1   0 55854.8 752.480   1
  18  -1   0 57643.4 729.390   1
   4   9   1 10724.6 406.670   1
  -4   9   1 10578.1 335.590   1
   4   9  -1 9769.96 372.240   1
  -4   9  -1 9216.73 457.040   1
   4   9  -1 9380.08 388.590   1
  -4   9   1 10438.2 453.530   1
   4   9   1 9860.66 337.770   1
  -4   9  -1 8517.76 313.280   1
  -6  -4   5 14519.6 405.690   1
  -6   4   5 14450.7 348.180   1
   6  -4   5 15400.7 430.520   1
  -6   4   5 15057.4 421.510   1
   6   4   5 14701.8 344.620   1
  -9   2   5 27019.0 635.410   1
   9  -2   5 31128.3 619.960   1
   9   2   5 32856.4 592.720   1
  -9   2   5 31169.7 563.000   1
  -9  -2   5 30642.4 496.430   1
  -9   8   1 4112.47 335.050   1
  -9   8  -1 4174.38 350.420   1
   9   8  -1 5034.47 254.060   1
  -9   8  -1 4194.43 185.130   1
   9   8   1 4506.75 210.420   1
  -9   8   1 5066.49 230.060   1
   9   8   1 4893.49 230.620   1
   9   8  -1 4866.63 275.060   1
 -11  -4   4 60077.2 1225.87   1
 -11   4   4 59234.6 769.720   1
 -11   4   4 55959.9 1010.98   1
  11   4  -4 62724.1 1383.60   1
  11   4   4 59599.8 1181.12   1
  11  -4   4 59252.1 793.740   1
 -17  -1   2 14418.1 378.900   1
 -17   1   2 14547.1 364.670   1
  17  -1   2 14498.4 357.110   1
  17   1  -2 13447.5 332.340   1
  17  -1  -2 15149.6 379.320   1
 -17  -1  -2 13999.8 388.320   1
  17   1   2 14231.8 320.980   1
 -17   1  -2 14407.3 425.620   1
   2   5   5 5317.12 216.440   1
  -2   5   5 5443.22 241.090   1
  -2   5   5 5631.15 234.960   1
  14  -6   0 1928.49 157.560   1
 -14   6   0 2057.83 150.000   1
  14   6   0 1709.12 141.980   1
  14   6   0 1812.77 172.190   1
   8  -3   5 1637.61 130.850   1
   8   3   5 2016.39 188.540   1
  -8   3   5 1545.27 117.070   1
  -8  -3   5 1680.17 126.780   1
  -8   3   5 1758.86 153.220   1
  -8   7   3 13244.6 310.270   1
   8   7   3 12964.0 331.780   1
   8   7  -3 14201.6 539.310   1
  -8   7   3 12610.3 394.170   1
   3   8   3 8980.01 297.300   1
   3   8  -3 8367.89 560.460   1
  -3   8   3 8718.60 303.360   1
  -3   8   3 8786.64 327.230   1
   3   8   3 8932.00 333.720   1
  17   3  -1 710.000 94.4300   1
  17   3   1 394.270 117.530   1
 -17   3   1 546.460 93.1400   1
 -17   3  -1 742.920 129.350   1
 -17  -3   1 667.850 109.550   1
 -17  -3  -1 650.810 159.950   1
  17  -3   1 623.800 99.5800   1
  17  -3  -1 546.320 108.040   1
   0   7   4 -7.8300 81.4100   1
   0   7   4 -58.070 85.6600   1
  -7   6   4 30821.9 499.980   1
   7   6   4 30515.5 536.770   1
  -7   6   4 30677.4 622.600   1
 -10   0   5 14822.7 407.990   1
  10   0   5 14297.4 389.070   1
 -13  -2   4 15158.4 382.400   1
 -13   2   4 15087.7 335.410   1
 -13   2   4 11825.0 551.330   1
  13   2   4 14456.0 340.940   1
  13  -2   4 15298.0 402.600   1
  -1   7   4 9465.33 312.230   1
  -1   7   4 8963.38 305.850   1
   1   7   4 9592.45 307.620   1
   1   7   4 8766.39 271.590   1
  18   0   1 8677.56 258.010   1
  18   0  -1 7404.95 260.620   1
 -18   0  -1 8328.90 263.930   1
 -18   0   1 8400.06 269.020   1
   3   5   5 51182.8 654.800   1
  -3   5   5 53031.2 620.690   1
  -3   5   5 56452.5 788.380   1
   0   0   6 217860. 3789.42   1
  -2   7   4 12553.2 332.940   1
   2   7   4 12321.4 328.770   1
   2   7   4 12851.5 362.470   1
  -2   7   4 12491.3 338.220   1
 -12   7   1 21335.7 604.710   1
 -12   7  -1 23197.6 435.280   1
 -12   7   1 23753.0 453.600   1
  12  -7   1 23745.0 523.710   1
  12   7  -1 22604.3 619.930   1
  12   7   1 24443.6 530.180   1
  12   7   1 22148.2 434.480   1
  12   7  -1 23594.9 519.250   1
  -1   0   6 -79.500 81.7800   1
 -10  -1   5 12276.3 356.090   1
 -10   1   5 11021.4 286.520   1
  10   1   5 11606.8 350.980   1
  10  -1   5 11722.0 389.090   1
  -5   9   1 1921.69 157.220   1
  -5   9  -1 1890.35 177.080   1
   5   9   1 1822.80 201.780   1
  -5   9   1 2034.62 193.160   1
  -5   9  -1 1925.02 284.770   1
   5   9   1 2373.80 187.520   1
   5   9  -1 2192.09 226.430   1
   5   9  -1 2236.19 187.500   1
  18  -1  -1 13041.9 317.530   1
 -18  -1  -1 13114.3 362.730   1
 -18   1  -1 13709.7 341.690   1
 -18  -1   1 14638.2 370.920   1
  18   1   1 13572.0 353.210   1
  18  -1   1 13531.1 339.530   1
  18   1  -1 13744.9 355.750   1
 -18   1   1 12064.0 296.950   1
   6   9   0 10443.9 355.730   1
  -6   9   0 10092.2 490.180   1
   6   9   0 10655.4 391.130   1
  -6   9   0 10511.0 326.290   1
   4   8   3 2146.14 179.360   1
  -4   8   3 2214.71 199.040   1
   4   8   3 1804.09 167.070   1
  -4   8   3 2148.28 152.050   1
   4   8  -3 1707.26 218.390   1
  18  -2   0 5878.25 223.190   1
  18   2   0 6006.05 206.450   1
 -18  -2   0 5689.04 237.980   1
 -18   2   0 5558.01 210.580   1
 -10   8   0 5462.15 305.730   1
  10   8   0 6556.08 316.080   1
  10   8   0 6633.66 265.420   1
 -10   8   0 6569.96 242.090   1
   0   1   6 41.3900 79.5900   1
   0  -1   6 -136.71 102.230   1
  11   6  -3 5546.97 256.820   1
  11  -6   3 5419.91 263.520   1
 -11   6   3 4534.56 282.660   1
  11   6   3 5572.38 217.120   1
 -11   6   3 4841.28 181.840   1
 -11  -6   3 5226.62 249.820   1
 -11   6  -3 5235.18 256.640   1
  -2   0   6 19285.8 384.380   1
   2   0   6 20725.9 473.180   1
 -14   4  -3 10743.6 343.610   1
 -14   4   3 10557.5 293.880   1
  14   4   3 8778.63 259.670   1
 -14   4   3 8887.57 435.410   1
  14   4  -3 10044.7 283.430   1
  14  -4   3 9908.06 311.750   1
 -14  -4   3 9653.10 294.060   1
   0   9   2 -149.45 100.740   1
   0   9  -2 -89.990 144.930   1
   0   9   2 190.820 167.940   1
 -14   6   1 4539.17 370.730   1
 -14   6  -1 4677.93 187.580   1
  14   6  -1 4386.06 193.250   1
  14  -6   1 5241.87 209.510   1
  14   6  -1 4418.32 239.700   1
  14   6   1 4868.15 235.690   1
 -14   6   1 4804.75 189.380   1
 -14  -6   1 4578.53 222.270   1
  16   0   3 25437.8 463.370   1
 -16   0  -3 26448.2 560.520   1
 -16   0   3 26506.5 423.060   1
  16   0  -3 26003.7 493.230   1
  -1  -1   6 13475.7 381.900   1
  -1   1   6 13865.6 364.630   1
   1  -1   6 13185.3 404.760   1
   1   1   6 14033.0 413.430   1
   8   8   2 15825.8 386.240   1
  -8   8   2 15762.8 479.010   1
   8   8  -2 15805.2 643.710   1
  -8   8   2 16575.7 361.230   1
   8   8   2 16681.0 412.960   1
   8   8  -2 15306.9 469.000   1
 -13   6  -2 11813.7 321.590   1
 -13  -6   2 11685.3 399.310   1
 -13   6   2 11248.6 420.470   1
  13  -6   2 12432.8 365.000   1
 -13   6   2 12814.1 306.980   1
  13   6   2 12376.5 350.100   1
  13   6  -2 12378.5 335.460   1
  -1   9   2 3569.73 199.520   1
   1   9   2 3609.63 194.520   1
  -1   9  -2 3280.60 334.430   1
   1   9  -2 3858.15 283.310   1
   1   9   2 3348.14 237.370   1
  -1   9   2 3643.65 244.320   1
  -3   7   4 5492.38 209.260   1
   3   7   4 4903.68 216.530   1
  -3   7   4 5288.77 245.240   1
   3   7   4 5322.62 252.250   1
 -17   2   2 13679.8 340.150   1
  17   2   2 13891.4 365.450   1
  17   2  -2 13573.0 347.830   1
  17  -2  -2 14600.5 398.130   1
 -17  -2  -2 14328.8 423.000   1
 -17   2  -2 13071.2 338.250   1
 -17  -2   2 13266.4 366.720   1
  17  -2   2 13522.2 328.940   1
 -11   7  -2 19281.7 454.010   1
 -11   7   2 19274.5 392.650   1
  11   7   2 18878.6 439.650   1
  11   7  -2 19085.4 501.480   1
 -11   7   2 18488.8 531.670   1
  11   7  -2 16993.1 627.620   1
  11  -7   2 19371.4 520.450   1
  -7   4   5 1971.37 148.890   1
   7   4   5 1935.13 195.300   1
   7  -4   5 1865.01 154.440   1
  -7   4   5 1842.58 149.530   1
  -7  -4   5 1710.68 143.810   1
  -4   5   5 391.180 110.750   1
  -4   5   5 252.430 93.7300   1
   4   5   5 232.890 134.530   1
  10   5   4 2349.52 169.320   1
  10   5  -4 2422.23 189.030   1
 -10   5   4 1841.08 170.520   1
  10  -5   4 2259.80 179.580   1
 -10  -5   4 2266.12 179.700   1
 -10   5   4 2422.24 141.160   1
 -15   3  -3 536.080 168.170   1
 -15   3   3 431.510 170.170   1
 -15  -3   3 563.010 121.790   1
  15  -3   3 743.370 106.570   1
 -15   3   3 722.930 119.650   1
  15   3   3 551.890 119.890   1
  15   3  -3 786.440 123.750   1
   2  -1   6 24354.4 614.520   1
  -2   1   6 24819.7 678.480   1
   2   1   6 24963.6 625.670   1
  -2  -1   6 24611.7 653.510   1
  16   1  -3 1399.27 161.860   1
 -16   1  -3 1443.47 183.770   1
 -16  -1   3 1776.96 140.350   1
 -16   1   3 1618.23 187.810   1
  16   1   3 1635.02 145.490   1
  16  -1   3 1430.42 182.260   1
  -2   9   2 6446.81 262.090   1
  -2   9  -2 6691.47 392.430   1
   2   9  -2 6324.05 426.990   1
   2   9   2 6549.71 312.360   1
  -2   9   2 7059.38 330.810   1
   2   9   2 6524.71 294.760   1
  -3   0   6 -16.220 92.2100   1
  14   0   4 31431.6 723.120   1
 -14   0   4 32041.8 692.860   1
 -13  -5   3 88230.9 1660.14   1
 -13   5   3 92488.8 1848.08   1
  13   5   3 94769.3 1903.26   1
 -13   5   3 85913.2 1868.66   1
  13  -5   3 91652.9 1833.38   1
  13   5  -3 85912.2 1640.53   1
 -13   5  -3 89200.2 1719.52   1
   8   6   4 41435.3 862.710   1
  -8   6   4 43265.9 899.770   1
  -8   6   4 43991.1 1071.57   1
  -9  -3   5 5488.56 256.960   1
   9  -3   5 5036.47 267.950   1
   9   3   5 4803.58 217.170   1
  -9   3   5 4947.83 300.960   1
  -9   3   5 4804.40 221.100   1
  -6   9   1 12788.8 422.120   1
   6   9   1 13542.1 454.300   1
  -6   9  -1 11743.0 397.470   1
   6   9  -1 12648.8 474.760   1
   6   9   1 13139.2 425.570   1
  -6   9  -1 12760.8 544.890   1
  -6   9   1 13362.5 531.640   1
   6   9  -1 13366.3 494.400   1
   9   7   3 63590.7 1263.71   1
  -9   7   3 55836.3 1254.03   1
  -9   7   3 58900.4 1198.93   1
   9   7  -3 53391.7 1301.66   1
   5   8   3 14824.2 421.070   1
  -5   8   3 15494.6 585.690   1
   5   8  -3 16532.9 800.320   1
   5   8   3 15617.7 449.260   1
  -5   8   3 15189.1 459.950   1
  10   2   5 10757.2 351.500   1
 -10   2   5 10083.9 310.680   1
 -10  -2   5 11138.8 377.370   1
 -10   2   5 9095.56 428.540   1
  10  -2   5 11072.2 433.130   1
  -4   7   4 2946.39 210.440   1
   4   7   4 2824.93 173.170   1
   4   7   4 2869.78 164.400   1
  -4   7   4 3124.59 185.540   1
   3   1   6 3731.42 232.370   1
   3  -1   6 4038.68 200.550   1
  -3  -1   6 4152.07 214.520   1
  -3   1   6 3736.16 193.420   1
 -18  -2  -1 17060.2 514.170   1
 -18  -2   1 17423.2 459.220   1
 -18   2  -1 16291.4 448.530   1
 -18   2   1 18124.8 475.040   1
  18  -2   1 17697.3 463.910   1
  18   2   1 18216.9 487.040   1
  18   2  -1 16842.7 443.890   1
  18  -2  -1 18104.9 507.080   1
 -10   8   1 466.550 218.110   1
 -10   8  -1 380.950 91.1900   1
  10   8   1 316.200 89.5900   1
  10  -8   1 412.360 118.220   1
  10   8  -1 561.170 152.800   1
  10   8   1 190.730 119.670   1
  10   8  -1 250.130 110.960   1
 -10   8  -1 411.710 234.500   1
 -10   8   1 388.240 81.3800   1
   3   9   2 3498.29 217.550   1
  -3   9   2 3421.96 223.580   1
  -3   9  -2 3132.71 322.560   1
   3   9   2 3086.31 227.990   1
   3   9  -2 3184.81 275.470   1
  -3   9   2 2919.11 168.820   1
  17   4   0 8217.11 276.770   1
 -17   4   0 8313.58 296.290   1
  17  -4   0 8385.00 312.360   1
 -17  -4   0 8059.00 303.360   1
 -14  -1   4 3895.89 208.350   1
  14  -1   4 3535.69 189.610   1
  14   1   4 3767.52 219.500   1
 -14   1   4 3757.09 184.340   1
 -16  -5   0 -315.23 148.750   1
  16   5   0 100.930 106.730   1
  16  -5   0 88.3300 122.420   1
 -16   5   0 -89.320 96.4300   1
   0   2   6 44447.6 914.740   1
   0  -2   6 45776.6 978.090   1
  -5   5   5 9170.05 341.010   1
   5   5   5 9021.30 347.630   1
  -5   5   5 9555.16 353.570   1
  -1  -2   6 20486.2 602.840   1
   1  -2   6 20989.3 614.890   1
   1   2   6 20942.3 593.940   1
  -1   2   6 21348.5 571.040   1
  -4   0   6 70586.5 1441.24   1
   4   0   6 67828.9 1404.68   1
   7   9   0 0.47000 149.580   1
  -7   9   0 -65.190 211.710   1
   7   9   0 40.0300 72.9300   1
  -7   9   0 54.7000 82.4700   1
 -13   3   4 10865.8 550.020   1
  13   3   4 11303.8 372.460   1
 -13  -3   4 11214.7 335.110   1
 -13   3   4 11854.8 396.910   1
  13   3  -4 11464.5 372.100   1
  13  -3   4 11957.1 417.710   1
  13   7   0 16302.8 478.400   1
 -13   7   0 16056.1 450.560   1
 -13   7   0 16488.5 676.190   1
  13   7   0 16076.3 526.830   1
 -12   4   4 8675.99 414.750   1
 -12   4   4 10967.4 376.320   1
  12   4  -4 9183.40 331.700   1
  12   4   4 9680.15 327.170   1
 -12  -4   4 10243.3 334.940   1
  12  -4   4 10328.5 419.000   1
 -16   4  -2 3173.56 178.560   1
 -16  -4   2 2951.84 192.490   1
 -16   4   2 3115.59 158.900   1
  16   4   2 3268.67 195.480   1
  16   4  -2 3388.14 191.080   1
  16  -4   2 3227.11 173.210   1
  11   0   5 37.1000 79.4100   1
 -11   0   5 -105.24 112.600   1
  -2   2   6 4329.87 230.250   1
  -2  -2   6 4381.85 222.680   1
   2  -2   6 4004.01 213.110   1
   2   2   6 4221.54 221.910   1
 -16   2   3 1264.42 116.190   1
  16   2   3 1394.55 140.630   1
  16  -2   3 1320.88 136.000   1
  16   2  -3 1217.90 193.680   1
 -16  -2   3 1280.75 146.250   1
 -16   2  -3 1115.57 164.970   1
  -4  -1   6 7524.82 312.140   1
   4   1   6 7308.80 341.210   1
   4  -1   6 6815.51 278.720   1
  -4   1   6 6838.91 285.960   1
 -15   5  -2 6529.99 288.200   1
 -15   5   2 6554.92 244.270   1
  15   5   2 6786.59 295.120   1
  15  -5   2 6897.74 279.540   1
 -15  -5   2 6685.32 310.770   1
  15   5  -2 6575.93 260.950   1
 -15   5   2 5913.56 340.080   1
   4   9   2 1477.47 163.190   1
  -4   9   2 1554.33 139.290   1
   4   9   2 1602.80 160.150   1
  -4   9   2 1907.81 208.870   1
   4   9  -2 1582.58 228.950   1
  -4   9  -2 1709.40 272.130   1
   8   4   5 225.400 102.430   1
   8  -4   5 -76.080 89.9900   1
  -8   4   5 103.120 98.9200   1
  -8  -4   5 17.0800 80.9800   1
  -8   4   5 114.050 103.540   1
   5   7   4 998.810 118.490   1
  -5   7   4 914.210 155.500   1
  -5   7   4 950.730 136.670   1
   5   7   4 830.070 124.460   1
   9   8   2 10739.0 378.480   1
  -9   8   2 11201.9 503.910   1
   9   8  -2 12071.9 613.750   1
   9   8  -2 11453.3 468.070   1
  -9   8   2 11281.2 395.900   1
   9   8   2 11293.1 434.800   1
 -18   3   0 26203.7 645.530   1
 -18  -3   0 26074.9 668.660   1
  18  -3   0 25642.7 616.930   1
  18   3   0 26975.2 654.810   1
  11   1   5 1731.29 158.520   1
 -11   1   5 1756.20 129.940   1
 -11  -1   5 2060.91 148.730   1
  11  -1   5 2021.76 154.770   1
 -17   4   1 22669.4 545.310   1
 -17   4  -1 20746.8 527.920   1
  17   4  -1 20834.3 542.390   1
  17  -4   1 22105.3 546.260   1
 -17  -4   1 22314.1 580.040   1
 -17  -4  -1 21198.5 578.310   1
  17   4   1 22652.2 544.590   1
  17  -4  -1 22797.6 583.460   1
  16   5   1 5022.55 221.390   1
 -16   5   1 5268.56 249.510   1
 -16   5  -1 4982.26 225.670   1
 -16  -5   1 5270.57 248.060   1
  16   5  -1 5101.48 210.730   1
  16  -5   1 5018.50 230.520   1
   6   8   3 12093.5 396.770   1
  -6   8   3 10808.4 414.950   1
   6   8  -3 11302.8 709.200   1
   6   8   3 11423.9 367.330   1
  -6   8   3 10718.3 346.060   1
  -3  -2   6 10528.0 412.090   1
  -3   2   6 10873.3 354.580   1
   3   2   6 11163.9 373.040   1
   3  -2   6 10712.1 398.930   1
  15  -6   0 4461.40 220.810   1
  15   6   0 4645.23 238.060   1
 -15   6   0 4675.91 226.720   1
 -17   3   2 2808.85 162.350   1
 -17  -3   2 3180.47 198.220   1
  17   3  -2 2634.11 167.460   1
  17  -3   2 3129.79 191.920   1
  17   3   2 2842.93 158.710   1
 -17   3  -2 2630.80 200.660   1
 -17  -3  -2 2577.94 186.630   1
  11   8   0 1235.93 130.900   1
 -11   8   0 1418.20 259.250   1
  11   8   0 1280.19 153.290   1
 -11   8   0 1196.68 120.810   1
  14   2  -4 3499.60 196.270   1
 -14  -2   4 3201.99 170.560   1
  14  -2   4 3450.29 214.940   1
 -14   2   4 3213.13 161.520   1
  14   2   4 3166.49 178.580   1
  -5   0   6 83.0200 96.7800   1
   5   0   6 59.8500 107.750   1
   7   9  -1 3262.94 211.090   1
   7   9  -1 3024.97 233.180   1
  -7   9   1 3935.31 318.950   1
  -7   9  -1 3067.90 287.770   1
   7   9   1 3682.12 238.310   1
  -7   9   1 3367.07 188.000   1
  -7   9  -1 2922.73 194.170   1
   7   9   1 3524.84 213.040   1
  19   0   0 60.5200 88.6300   1
 -19   0   0 131.710 93.5600   1
 -13   7   1 5967.46 252.580   1
  13   7  -1 5237.17 316.310   1
  13   7   1 5590.71 275.190   1
 -13   7  -1 5196.05 232.320   1
  13   7  -1 5575.38 265.090   1
  13  -7   1 5545.03 247.450   1
  13   7   1 5735.66 277.890   1
 -13   7   1 5478.02 330.810   1
  18   0   2 2172.99 151.480   1
 -18   0  -2 2279.00 181.220   1
  18   0  -2 1794.82 153.950   1
 -18   0   2 2417.11 162.060   1
  -6   5   5 716.250 123.200   1
   6   5   5 710.200 144.440   1
  -6   5   5 925.420 130.490   1
  12  -6   3 9066.49 337.610   1
 -12   6   3 8911.95 409.040   1
  12   6   3 9593.52 327.760   1
 -12   6   3 9410.13 318.710   1
  12   6  -3 10486.5 416.150   1
 -12  -6   3 10129.1 408.360   1
 -12   6  -3 9083.90 376.810   1
  11   5   4 3227.36 194.310   1
  11  -5   4 2823.92 211.680   1
 -11   5   4 2815.20 253.210   1
 -11   5   4 2824.24 160.950   1
  11   5  -4 3448.55 216.930   1
  -5   1   6 16132.9 446.090   1
  -5  -1   6 15526.0 496.350   1
   5  -1   6 15900.8 487.500   1
   5   1   6 15988.9 503.500   1
 -12  -7   2 17117.8 584.510   1
  12   7  -2 17546.8 533.810   1
 -12   7   2 14900.1 567.890   1
  12   7   2 17100.3 530.270   1
 -12   7   2 15708.7 428.440   1
 -12   7  -2 16918.6 529.490   1
  -9   6   4 22986.3 583.870   1
   9   6   4 20762.3 529.480   1
  -9   6   4 20004.4 654.160   1
  -5   9   2 184.900 156.670   1
   5   9  -2 293.460 181.600   1
  -5   9  -2 407.980 221.340   1
   5   9   2 213.270 95.1900   1
  -5   9   2 350.660 114.380   1
  19   1   0 5372.88 229.440   1
  19  -1   0 5757.12 235.500   1
 -19  -1   0 5798.89 281.610   1
 -19   1   0 5935.21 247.050   1
 -18   1   2 25800.2 610.050   1
  18   1   2 26332.9 601.840   1
  18   1  -2 25090.8 640.080   1
  18  -1  -2 26563.5 637.540   1
  18  -1   2 26032.7 609.380   1
 -18  -1   2 26614.9 661.670   1
 -18  -1  -2 26629.3 654.120   1
 -18   1  -2 25609.3 622.440   1
  -4  -2   6 39154.3 940.160   1
   4   2   6 40338.1 876.150   1
   4  -2   6 39515.2 891.360   1
  -4   2   6 42429.9 960.290   1
   8   9   0 2649.15 237.060   1
  -8   9   0 2887.59 180.600   1
   8   9   0 2948.95 218.680   1
  -8   9   0 3148.87 289.110   1
  10   3   5 2316.29 162.340   1
 -10   3   5 1992.03 189.010   1
  10  -3   5 2384.42 169.430   1
 -10  -3   5 2345.05 153.920   1
 -10   3   5 2528.56 164.390   1
 -10   7   3 1972.22 265.730   1
  10   7  -3 2469.31 190.370   1
  10   7   3 1812.85 166.550   1
 -10   7   3 2569.84 166.810   1
 -18  -3   1 6749.83 265.250   1
 -18  -3  -1 7668.15 324.430   1
 -18   3  -1 7442.81 293.600   1
 -18   3   1 7116.26 250.970   1
  18   3   1 8339.17 303.270   1
  18   3  -1 7231.42 258.630   1
  18  -3   1 7650.10 303.670   1
  18  -3  -1 6878.23 282.570   1
   0   6   5 -48.660 116.720   1
   0   6   5 58.7200 85.5800   1
  14  -6   2 17970.5 557.540   1
 -14  -6   2 16498.0 493.330   1
 -14   6  -2 16854.0 501.710   1
  14   6  -2 16984.0 488.590   1
 -14   6   2 18010.1 463.570   1
  14   6   2 17196.1 475.380   1
 -14   6   2 17326.6 659.990   1
  -6   7   4 81.4300 158.510   1
   6   7   4 210.580 116.050   1
  -6   7   4 118.810 101.630   1
  -1   6   5 7419.52 291.700   1
  -1   6   5 8378.19 328.660   1
   1   6   5 8381.46 335.050   1
   1   6   5 7267.42 299.800   1
 -15  -4   3 18462.8 494.000   1
 -15   4  -3 19208.4 545.740   1
  15  -4   3 18926.7 524.150   1
 -15   4   3 17231.2 676.270   1
  15   4   3 17791.7 480.770   1
 -15   4   3 19034.0 497.810   1
  15   4  -3 18932.5 506.340   1
  15   6  -1 15776.3 473.890   1
 -15  -6   1 16291.1 550.000   1
 -15   6  -1 16739.4 459.770   1
 -15   6   1 16395.8 440.090   1
  15  -6   1 16348.7 485.610   1
  15   6   1 16641.6 525.670   1
 -15   6   1 14088.7 722.920   1
  11  -2   5 7501.71 297.880   1
  11   2   5 7818.35 296.530   1
 -11   2   5 7420.31 264.400   1
 -11  -2   5 7854.66 287.110   1
   0  -3   6 -23.590 86.8900   1
   0   3   6 -9.4700 102.450   1
  11   8  -1 5051.22 260.670   1
 -11   8   1 5262.62 243.170   1
 -11   8  -1 4735.17 229.190   1
  11  -8   1 5468.29 282.480   1
  11   8   1 4825.28 227.400   1
  11   8  -1 5126.34 344.580   1
 -11   8   1 5019.09 328.960   1
 -11   8  -1 4793.73 369.930   1
  11   8   1 4921.10 258.190   1
  -1  -3   6 290.520 98.9700   1
  -1   3   6 360.130 124.050   1
   1   3   6 415.320 115.680   1
  19   0   1 20.5200 105.770   1
 -19   0  -1 -27.860 122.400   1
 -19   0   1 9.25000 88.4700   1
  19   0  -1 36.3000 86.7100   1
  -2   6   5 4598.53 225.900   1
   2   6   5 4180.89 235.160   1
  -2   6   5 4520.56 218.700   1
  -6   0   6 19138.5 551.950   1
   6   0   6 17561.4 575.240   1
  -7   8   3 2768.07 227.130   1
   7   8   3 3209.48 184.170   1
  -7   8   3 2969.14 165.150   1
   7   8   3 3250.50 217.490   1
   7   8  -3 2974.26 344.850   1
  17   0   3 42.5200 80.9400   1
 -17   0   3 -99.560 81.7700   1
 -17   0  -3 -60.600 110.070   1
  17   0  -3 -152.45 124.460   1
   2   3   6 13236.4 413.830   1
  -2  -3   6 12422.5 451.350   1
   2  -3   6 12369.9 441.500   1
  -2   3   6 13357.0 447.310   1
 -14   5  -3 6116.97 282.170   1
  14   5  -3 6955.98 293.590   1
  14  -5   3 6873.43 291.690   1
 -14   5   3 5401.82 311.010   1
  14   5   3 7152.06 301.380   1
 -14   5   3 6638.44 267.220   1
 -14  -5   3 6558.39 305.960   1
   0  10   0 48364.4 1130.91   1
   0  10   0 51728.0 1182.78   1
  16  -3   3 2779.93 167.920   1
  16   3   3 2952.40 189.900   1
 -16   3   3 3121.63 178.350   1
 -16   3  -3 3229.85 221.940   1
 -16  -3   3 2980.33 163.580   1
  16   3  -3 3057.60 164.170   1
  -9  -4   5 651.950 96.3100   1
   9  -4   5 743.120 119.460   1
  -9   4   5 787.170 102.760   1
   9   4   5 394.760 96.6800   1
   9   4  -5 600.380 130.780   1
  -9   4   5 679.100 138.780   1
 -19  -1   1 14297.7 424.080   1
 -19  -1  -1 14935.2 446.380   1
 -19   1   1 14373.1 459.360   1
  19  -1   1 14953.5 441.690   1
  19   1  -1 14816.7 432.600   1
  19  -1  -1 14693.1 431.630   1
  19   1   1 14511.8 423.280   1
 -19   1  -1 14716.4 447.040   1
  15   0   4 -9.3400 82.8900   1
 -15   0   4 -4.6600 111.200   1
   1  10   0 2172.55 166.740   1
  -1  10   0 2326.24 166.620   1
   1  10   0 2414.65 256.020   1
  -1  10   0 2418.33 218.410   1
  -6   1   6 5879.19 274.190   1
   6  -1   6 5965.90 271.010   1
   6   1   6 5271.50 273.530   1
[truncated: 1,109,665 more chars]
