# Supplementary material for: Different conformations and packing motifs in the crystal structures of four thio­phene–carbohydrazide–pyridine derivatives
Source: Acta Crystallogr E Crystallogr Commun. 2022 May 17;78(Pt 6):619–24. doi: 10.1107/S2056989022005151 (PMC9431791; doi:10.1107/S2056989022005151)
Supplement: Supplementary file 2 [file e-78-00619-Isup2.hkl]

data_I                                                                          
_shelx_title ' jg04_a.res in P1                 New: Pca21'                     
_shelx_refln_list_code          4                                               
_shelx_F_calc_maximum      152.18                                               
_exptl_crystal_F_000       480.00                                               
_reflns_d_resolution_high  0.7703                                               
                                                                                
loop_                                                                           
 _space_group_symop_operation_xyz                                               
 'x, y, z'                                                                      
 '-x, -y, z+1/2'                                                                
 '-x+1/2, y, z+1/2'                                                             
 'x+1/2, -y, z'                                                                 
                                                                                
_cell_length_a    10.6845                                                       
_cell_length_b     9.4974                                                       
_cell_length_c    10.0917                                                       
_cell_angle_alpha  90.000                                                       
_cell_angle_beta   90.000                                                       
_cell_angle_gamma  90.000                                                       
                                                                                
_shelx_F_squared_multiplier     1.000                                           
                                                                                
loop_                                                                           
 _refln_index_h                                                                 
 _refln_index_k                                                                 
 _refln_index_l                                                                 
 _refln_F_squared_calc                                                          
 _refln_F_squared_meas                                                          
 _refln_F_squared_sigma                                                         
 _refln_observed_status                                                         
   4   0  -7         75.25         52.66         8.06 o                         
   3   1  -7          4.85          9.46         6.47 o                         
   4   1  -7         56.06         55.67         5.68 o                         
   5   1  -7        360.75        274.20        12.14 o                         
   4   2  -7         78.12         67.69        10.15 o                         
   5   2  -7        426.05        319.86        14.69 o                         
   4   3  -7          1.18          2.39         6.77 o                         
   5   3  -7        431.91        334.18        24.49 o                         
   7   7  -7         67.21         18.81        19.91 o                         
   7   8  -7         45.49         29.67        17.72 o                         
   2   0  -6        534.03        463.20        23.99 o                         
   4   0  -6        588.09        486.89        22.70 o                         
   6   0  -6         79.53         64.91         5.57 o                         
   1   1  -6        252.00        228.99        11.47 o                         
   2   1  -6       1043.74        913.83        45.89 o                         
   3   1  -6         72.50         53.86         8.26 o                         
   4   1  -6        325.88        299.21        11.92 o                         
   5   1  -6         40.59         39.88         8.61 o                         
   6   1  -6        384.63        313.12        10.81 o                         
   2   2  -6        371.48        349.22        18.52 o                         
   3   2  -6         47.20         35.52        12.89 o                         
   4   2  -6        769.92        669.87        33.55 o                         
   5   2  -6        495.20        455.53        16.99 o                         
   6   2  -6        473.97        387.44        22.00 o                         
   3   3  -6        193.37        190.83        15.83 o                         
   4   3  -6        530.79        442.39        28.17 o                         
   5   3  -6        438.01        379.02        17.05 o                         
   6   3  -6        567.54        416.81        27.97 o                         
   4   4  -6       1217.12        982.74        60.82 o                         
   7   5  -6        143.50        145.74        17.52 o                         
   8   5  -6         31.01         33.75        11.55 o                         
   7   6  -6         36.91         49.18        14.63 o                         
   8   6  -6        108.40         53.76        20.81 o                         
   7   7  -6         11.56          3.29        13.44 o                         
   6   8  -6         26.50         21.30        16.92 o                         
   7   8  -6        157.89        166.84        24.69 o                         
   6   9  -6        165.30        135.49        27.08 o                         
   7   9  -6         21.20         -6.77        18.02 o                         
   5  10  -6         53.57         73.77        20.61 o                         
   2   0  -5        165.47        149.42        11.75 o                         
   4   0  -5        965.88        897.63        38.62 o                         
   1   1  -5       1764.07       1630.34        40.07 o                         
   2   1  -5        361.15        356.24        13.65 o                         
   3   1  -5        632.14        604.67        19.15 o                         
   4   1  -5         12.43          9.58         4.25 o                         
   5   1  -5        749.50        726.16        27.33 o                         
   6   1  -5         75.81         56.74         5.57 o                         
   7   1  -5        142.33        125.03         5.77 o                         
   1   2  -5        313.78        257.21        10.00 o                         
   2   2  -5        528.45        500.54        17.88 o                         
   3   2  -5        429.98        395.36        13.55 o                         
   4   2  -5         19.02         22.76         4.97 o                         
   5   2  -5        169.51        164.13        17.42 o                         
   6   2  -5         24.57         23.99         6.77 o                         
   7   2  -5        117.75         98.19         6.43 o                         
   8   2  -5        303.07        265.79        12.84 o                         
   1   3  -5        205.03        164.06        14.04 o                         
   2   3  -5        177.22        170.19        11.40 o                         
   3   3  -5        176.90        160.81         8.61 o                         
   4   3  -5        187.35        173.56        12.39 o                         
   5   3  -5         84.07         74.76        11.05 o                         
   6   3  -5        223.77        180.68        15.13 o                         
   7   3  -5        546.66        477.53        26.28 o                         
   8   3  -5        239.33        194.44        34.74 o                         
   9   3  -5         18.01         15.53        12.74 o                         
  10   3  -5         99.84         70.58        16.13 o                         
  11   3  -5        195.26        167.74        21.00 o                         
   3   4  -5       1929.41       1701.28        98.15 o                         
   7   4  -5        354.24        364.32        24.89 o                         
   8   4  -5         40.97         50.16        15.48 o                         
   9   4  -5        376.68        391.82        36.14 o                         
  10   4  -5        119.94        118.36        23.79 o                         
  11   4  -5         24.72         31.16        19.31 o                         
   7   5  -5        227.29        218.51        16.34 o                         
   8   5  -5        183.36        175.75        13.08 o                         
   9   5  -5         86.17        107.71        22.50 o                         
  10   5  -5         40.33         84.72        20.61 o                         
  11   5  -5         13.30          7.76        17.72 o                         
   6   6  -5        252.61        158.48        19.21 o                         
   7   6  -5         20.89         28.34        16.18 o                         
   8   6  -5        129.21        115.98        12.49 o                         
   9   6  -5         10.49          3.29        17.12 o                         
  10   6  -5         42.11         11.95        19.01 o                         
   6   7  -5        146.77        195.31        26.68 o                         
   7   7  -5         37.98         54.03        11.25 o                         
   8   7  -5         55.45         49.18        12.53 o                         
   9   7  -5         21.96         42.51        19.41 o                         
  10   7  -5        150.31        104.92        25.68 o                         
   6   8  -5         31.21         69.68        18.32 o                         
   7   8  -5         28.75         26.51        10.57 o                         
   8   8  -5         16.24         11.22        10.86 o                         
   9   8  -5         12.74        -15.73        18.32 o                         
   5   9  -5        223.88        245.39        29.96 o                         
   6   9  -5         32.56         24.69        19.91 o                         
   7   9  -5        202.88        160.27        27.87 o                         
   4  10  -5          8.07         13.14        18.81 o                         
   5  10  -5        135.32        156.49        27.57 o                         
   6  10  -5         29.40         33.65        19.91 o                         
   3  11  -5         36.99         44.00        16.23 o                         
   0   0  -4       1291.60       1116.83        52.76 o                         
   2   0  -4       1424.54       1170.74        85.71 o                         
   4   0  -4       2990.04       2918.80       107.67 o                         
   0   1  -4         46.92         33.69         8.96 o                         
   1   1  -4        242.14        216.85         7.88 o                         
   2   1  -4       1591.58       1476.75        34.61 o                         
   3   1  -4        287.07        294.99        10.22 o                         
   4   1  -4        228.80        229.72         8.28 o                         
   5   1  -4       1168.49       1138.74        47.09 o                         
   6   1  -4       1299.66       1551.26        63.31 o                         
   7   1  -4         26.75         39.12        15.53 o                         
   8   1  -4        170.55        154.90        21.50 o                         
   9   1  -4        178.62        174.81        22.10 o                         
  10   1  -4         16.47         35.44        15.23 o                         
  11   1  -4         74.82         71.77        17.32 o                         
  12   1  -4         60.59         59.33        18.22 o                         
  13   1  -4         61.69         27.18        13.04 o                         
   0   2  -4       2741.80       2606.74        96.73 o                         
   1   2  -4        374.75        391.09        10.93 o                         
   2   2  -4        536.35        509.94        16.84 o                         
   3   2  -4        103.17         94.02         6.26 o                         
   4   2  -4        529.75        511.75        16.74 o                         
   5   2  -4        197.16        185.84        10.50 o                         
   6   2  -4        293.57        295.42        12.52 o                         
   7   2  -4        140.99        137.08         9.32 o                         
   8   2  -4        412.17        380.79        15.04 o                         
   9   2  -4        589.18        581.06        38.92 o                         
  10   2  -4         55.17         55.35        19.51 o                         
  11   2  -4         57.72         63.21        18.72 o                         
  12   2  -4          4.49         23.49        15.23 o                         
  13   2  -4        207.10        198.80        25.58 o                         
   0   3  -4       1254.26       1316.85        46.27 o                         
   1   3  -4        474.25        486.67        13.50 o                         
   2   3  -4        145.63        144.39        13.04 o                         
   3   3  -4        130.21        134.71         8.40 o                         
   4   3  -4        190.61        187.25        12.44 o                         
   5   3  -4          0.06          3.57         6.57 o                         
   6   3  -4         46.81         47.74         5.72 o                         
   7   3  -4        194.91        174.07        17.09 o                         
   8   3  -4          1.88          0.28         6.80 o                         
   9   3  -4        363.27        338.76        32.75 o                         
  10   3  -4        276.99        245.79        29.86 o                         
  11   3  -4         37.71         44.00        17.02 o                         
  12   3  -4          0.36        -13.04        16.23 o                         
   1   4  -4       1444.78       1338.23        70.38 o                         
   2   4  -4        540.03        496.35        29.96 o                         
   4   4  -4        408.81        378.78        28.17 o                         
   5   4  -4        284.56        273.86        26.18 o                         
   6   4  -4         18.21         30.90        10.55 o                         
   7   4  -4        511.60        534.54        22.32 o                         
   8   4  -4        355.60        378.39        20.61 o                         
   9   4  -4        509.69        496.01        24.56 o                         
  10   4  -4         85.10         90.79        22.30 o                         
  11   4  -4        337.03        285.11        34.74 o                         
  12   4  -4         91.68         87.30        22.20 o                         
   4   5  -4        146.39        159.48        19.21 o                         
   5   5  -4        901.31        914.65        48.98 o                         
   6   5  -4        146.35        171.54        25.14 o                         
   7   5  -4        260.67        240.01        27.18 o                         
   8   5  -4          1.82         -7.50        19.76 o                         
   9   5  -4        175.53        171.41        14.56 o                         
  10   5  -4        122.85        109.11        22.80 o                         
  11   5  -4        110.37         43.50        16.13 o                         
   4   6  -4       1235.82       1242.96        72.37 o                         
   5   6  -4        398.06        388.84        32.75 o                         
   6   6  -4        812.50        872.51        38.74 o                         
   7   6  -4         61.68         50.62        12.29 o                         
   8   6  -4         12.91          1.66        28.57 o                         
   9   6  -4         67.52         40.88        11.32 o                         
  10   6  -4        144.52        106.62        24.79 o                         
  11   6  -4         36.13         43.10        15.43 o                         
   4   7  -4        441.22        429.25        34.34 o                         
   5   7  -4         56.54         25.61        12.38 o                         
   6   7  -4        201.61        209.74        17.67 o                         
   7   7  -4         45.37         52.57        11.75 o                         
   8   7  -4        218.81        207.62        21.55 o                         
   9   7  -4         33.48         22.93        11.22 o                         
  10   7  -4        108.46         93.18        22.30 o                         
   3   8  -4         78.94         61.52        12.94 o                         
   4   8  -4         66.76         71.58        14.09 o                         
   5   8  -4         12.10          4.40         9.65 o                         
   6   8  -4         40.05         27.24        25.68 o                         
   7   8  -4        120.01        121.21        34.74 o                         
   8   8  -4         95.36         69.82        14.65 o                         
   9   8  -4          3.37          8.02        10.16 o                         
   3   9  -4        127.50        114.38        16.13 o                         
   4   9  -4          6.30         19.13         8.77 o                         
   5   9  -4         73.65         71.41         9.05 o                         
   6   9  -4         68.64         93.01        15.09 o                         
   7   9  -4        191.47        149.99        18.46 o                         
   8   9  -4          9.69          6.99        11.05 o                         
   3  10  -4          2.23         11.59        26.43 o                         
   4  10  -4          9.27          3.54         9.18 o                         
   5  10  -4         25.53         17.27         8.83 o                         
   6  10  -4         17.81          3.30        15.93 o                         
   2  11  -4         63.62         16.82        22.70 o                         
   3  11  -4         35.48         29.77        20.91 o                         
   4  11  -4         67.97         57.34        17.92 o                         
   2   0  -3       1581.64       1490.55        48.98 o                         
   4   0  -3        176.15        171.74        11.60 o                         
   6   0  -3        492.60        521.73        27.38 o                         
   8   0  -3        763.23        730.69        45.79 o                         
  10   0  -3        137.56        155.69        21.50 o                         
  12   0  -3        171.82        154.60        21.80 o                         
   1   1  -3        366.98        356.59        10.46 o                         
   2   1  -3         54.85         44.85         5.54 o                         
   3   1  -3        934.58        973.75        25.40 o                         
   4   1  -3         85.21         85.73         5.72 o                         
   5   1  -3        556.60        614.23        19.95 o                         
   6   1  -3         39.96         36.90         6.87 o                         
   7   1  -3         90.18        101.67        21.10 o                         
   8   1  -3        925.56        997.41        41.55 o                         
   9   1  -3        339.60        352.38        20.90 o                         
  10   1  -3        112.46        119.16        13.01 o                         
  11   1  -3        129.89        156.99        14.34 o                         
  12   1  -3         84.16         61.82        12.45 o                         
  13   1  -3         32.23         38.33        15.53 o                         
   1   2  -3       4703.84       4622.03       135.73 o                         
   2   2  -3        703.81        715.78        17.60 o                         
   3   2  -3       1388.92       1300.27        33.69 o                         
   4   2  -3        835.64        836.74        21.57 o                         
   5   2  -3        585.53        572.08        14.35 o                         
   6   2  -3        175.43        157.20        19.46 o                         
   7   2  -3        700.09        665.05        18.63 o                         
   8   2  -3        229.59        198.62        16.51 o                         
   9   2  -3         58.45         61.82        17.52 o                         
  10   2  -3        661.64        649.65        43.60 o                         
  11   2  -3          7.54        -14.83        14.83 o                         
  12   2  -3        125.06        139.57        22.30 o                         
  13   2  -3          8.07          7.57        13.64 o                         
   1   3  -3       1619.63       1467.61        44.08 o                         
   2   3  -3        551.76        555.22        14.92 o                         
   3   3  -3       1436.54       1372.49        58.47 o                         
   4   3  -3         14.50         12.66         5.41 o                         
   5   3  -3        602.00        596.22        18.11 o                         
   6   3  -3         12.94         21.01         8.31 o                         
   7   3  -3        457.22        450.21        24.16 o                         
   8   3  -3        181.18        137.85        14.83 o                         
   9   3  -3         39.17         38.14        16.67 o                         
  10   3  -3         66.73         58.14        12.84 o                         
  11   3  -3          5.08         -0.50        13.04 o                         
  12   3  -3         44.02         60.13        17.62 o                         
  13   3  -3          4.18         -2.69        14.53 o                         
   1   4  -3       1580.25       1456.65        43.90 o                         
   2   4  -3       1908.67       1916.72       103.88 o                         
   3   4  -3       1045.48       1083.15        43.84 o                         
   4   4  -3        105.91        106.47         8.29 o                         
   5   4  -3        460.64        395.17        25.00 o                         
   6   4  -3          5.51          6.15         4.09 o                         
   7   4  -3        456.02        376.38        45.82 o                         
   8   4  -3        105.80        118.27        10.30 o                         
   9   4  -3         23.37         13.97         8.78 o                         
  10   4  -3        204.63        240.71        24.49 o                         
  11   4  -3        196.41        175.11        23.69 o                         
  12   4  -3         45.67         43.50        17.02 o                         
   1   5  -3        406.74        391.82        26.18 o                         
   2   5  -3        339.56        350.40        16.36 o                         
   3   5  -3        892.36        890.54        33.39 o                         
   4   5  -3         99.75         79.46         9.56 o                         
   5   5  -3        146.10        144.27         9.16 o                         
   6   5  -3         25.19         32.60         5.73 o                         
   7   5  -3         59.02         56.84         7.04 o                         
   8   5  -3        141.07        144.45        15.43 o                         
   9   5  -3        262.55        267.15        18.31 o                         
  10   5  -3          5.15         12.74        10.75 o                         
  11   5  -3         52.96         41.61        17.62 o                         
  12   5  -3        151.13        120.85        17.32 o                         
   1   6  -3        458.83        399.42        55.60 o                         
   2   6  -3         32.27         28.38        16.48 o                         
   3   6  -3        183.46        159.36        13.96 o                         
   4   6  -3         78.48         78.02         9.72 o                         
   5   6  -3        155.76        157.44        10.54 o                         
   6   6  -3        410.10        375.94        18.78 o                         
   7   6  -3        218.08        201.33        17.16 o                         
   8   6  -3        349.41        310.77        35.34 o                         
   9   6  -3         75.15         53.18        11.72 o                         
  10   6  -3        104.42         83.92        21.20 o                         
  11   6  -3          5.52        -11.55        11.55 o                         
   1   7  -3         17.29         33.80        11.38 o                         
   2   7  -3        102.30        119.84        21.05 o                         
   3   7  -3         48.64         69.79        10.44 o                         
   4   7  -3        417.64        434.81        19.69 o                         
   5   7  -3         86.04         96.13        10.61 o                         
   6   7  -3        154.81        159.88        11.15 o                         
   7   7  -3         66.62         59.54         8.04 o                         
   8   7  -3        162.74        148.27        15.53 o                         
   9   7  -3         72.79         49.35        13.37 o                         
  10   7  -3        216.43        205.97        26.78 o                         
   1   8  -3        290.80        274.89        32.20 o                         
   2   8  -3        292.44        290.02        19.19 o                         
   3   8  -3        247.75        272.56        25.38 o                         
   4   8  -3         20.18         16.61        15.26 o                         
   5   8  -3        171.69        171.11        12.88 o                         
   6   8  -3         16.66         10.36         7.68 o                         
   7   8  -3        134.66        128.36        11.19 o                         
   8   8  -3         17.36         11.15        10.55 o                         
   9   8  -3         41.24         44.33        11.92 o                         
  10   8  -3         28.85         -0.20        17.02 o                         
   1   9  -3        153.56        172.45        14.95 o                         
   2   9  -3         44.84         30.33        22.15 o                         
   3   9  -3        256.63        268.67        15.84 o                         
   4   9  -3        129.09        130.19        24.66 o                         
   5   9  -3        352.31        367.48        33.05 o                         
   6   9  -3         21.48         34.82         8.88 o                         
   7   9  -3         73.60         80.32        13.37 o                         
   8   9  -3         44.45         33.49        11.89 o                         
   1  10  -3         56.73         64.04        15.03 o                         
   2  10  -3         23.94          4.40        11.89 o                         
   3  10  -3         81.51         63.87        11.28 o                         
   4  10  -3         12.26         13.88        13.99 o                         
   5  10  -3        155.06        161.69        19.59 o                         
   6  10  -3          3.26          7.64         8.54 o                         
   7  10  -3         19.77         27.81        19.86 o                         
   1  11  -3        336.14        310.04        18.95 o                         
   2  11  -3         20.47          1.88        15.58 o                         
   3  11  -3         54.32         75.94        20.91 o                         
   4  11  -3         46.91         62.07        13.39 o                         
   5  11  -3        114.17        109.93        12.88 o                         
   0   0  -2       4607.38       4433.29       252.95 o                         
   2   0  -2       3385.02       3136.26       115.38 o                         
   4   0  -2       1659.33       1698.17        59.01 o                         
   6   0  -2       1720.64       1749.34        82.33 o                         
   8   0  -2        891.49        914.75        50.47 o                         
  10   0  -2         21.59         33.75        12.24 o                         
  12   0  -2        110.87         68.79        19.31 o                         
   0   1  -2       4759.14       4439.85       179.22 o                         
   1   1  -2        577.12        519.64        13.59 o                         
   2   1  -2         98.57         87.07         6.34 o                         
   3   1  -2        729.78        748.85        16.90 o                         
   4   1  -2       1877.55       2025.55        39.24 o                         
   5   1  -2        876.28       1013.58        16.71 o                         
   6   1  -2        570.90        608.46        10.16 o                         
   7   1  -2        187.23        176.81         7.11 o                         
   8   1  -2        328.26        343.99         8.70 o                         
   9   1  -2        256.28        219.01        15.51 o                         
  10   1  -2        150.63        136.99        13.55 o                         
  11   1  -2         53.14         35.70        10.24 o                         
  12   1  -2         70.27         64.59        10.73 o                         
  13   1  -2         17.81         14.06         9.33 o                         
   0   2  -2      23159.00      22786.01      1834.64 o                         
   1   2  -2       8916.16       8786.43       326.65 o                         
   2   2  -2       3825.33       3760.83        84.91 o                         
   3   2  -2        292.09        307.77         9.16 o                         
   4   2  -2        150.67        142.91         5.09 o                         
   5   2  -2       1890.85       2000.91        38.50 o                         
   6   2  -2        219.10        204.74         5.17 o                         
   7   2  -2         55.45         68.98         7.80 o                         
   8   2  -2        286.28        275.81         7.43 o                         
   9   2  -2       2086.16       2126.20        86.29 o                         
  10   2  -2         44.83         42.68        10.30 o                         
  11   2  -2          6.62          7.38         9.81 o                         
  12   2  -2         45.43         28.44         9.81 o                         
  13   2  -2        413.42        296.79        47.73 o                         
   0   3  -2       1285.83       1305.72        36.93 o                         
   1   3  -2        538.24        545.96        12.20 o                         
   2   3  -2        265.95        246.25         7.64 o                         
   3   3  -2        491.63        448.16        10.25 o                         
   4   3  -2        857.82        955.59        17.41 o                         
   5   3  -2        308.30        315.07         9.16 o                         
   6   3  -2         91.87         92.31         3.97 o                         
   7   3  -2        616.35        561.89        21.23 o                         
   8   3  -2        249.66        206.87        20.39 o                         
   9   3  -2        167.82        177.86        16.23 o                         
  10   3  -2        157.51        159.48        17.02 o                         
  11   3  -2        325.03        346.33        30.36 o                         
  12   3  -2         48.47         24.99        11.85 o                         
  13   3  -2         83.91         47.39        16.43 o                         
   0   4  -2       4467.95       4607.34       167.45 o                         
   1   4  -2        132.40        130.79         5.63 o                         
   2   4  -2        142.33        137.82         7.72 o                         
   3   4  -2         75.50         69.76         5.95 o                         
   4   4  -2        163.33        170.87         6.16 o                         
   5   4  -2        172.05        164.02         7.49 o                         
   6   4  -2        113.09        102.05         7.63 o                         
   7   4  -2        209.65        189.83         9.27 o                         
   8   4  -2        253.51        234.36        31.05 o                         
   9   4  -2         74.54         84.90        11.60 o                         
  10   4  -2         57.86         42.50         8.90 o                         
  11   4  -2        184.99        189.84        24.59 o                         
  12   4  -2         40.93         44.90        18.42 o                         
   0   5  -2       1928.66       1983.90       109.60 o                         
   1   5  -2        713.58        777.07        23.90 o                         
   2   5  -2        160.28        163.32         9.52 o                         
   3   5  -2        371.57        371.75        17.03 o                         
   4   5  -2        892.70        918.27        28.01 o                         
   5   5  -2        513.21        518.68        16.87 o                         
   6   5  -2          4.48          2.89         8.61 o                         
   7   5  -2        130.29        117.62         8.33 o                         
   8   5  -2        226.79        219.07        20.73 o                         
   9   5  -2         71.62         97.15        11.45 o                         
  10   5  -2        297.50        268.86        18.53 o                         
  11   5  -2        159.04        164.65        24.49 o                         
  12   5  -2         50.39         29.27        17.82 o                         
   0   6  -2        385.46        388.15        15.66 o                         
   1   6  -2         30.66         39.67         9.00 o                         
   2   6  -2        983.59        983.61        29.48 o                         
   3   6  -2        268.86        279.63        13.54 o                         
   4   6  -2        506.03        558.44        20.27 o                         
   5   6  -2         56.84         64.04         8.56 o                         
   6   6  -2        619.27        658.10        23.58 o                         
   7   6  -2        173.37        211.33        12.60 o                         
   8   6  -2         31.91         21.92         6.05 o                         
   9   6  -2         12.10         -1.22        15.78 o                         
  10   6  -2        107.10        117.59        13.89 o                         
  11   6  -2         79.46         58.83        20.61 o                         
   0   7  -2        629.35        629.94        41.91 o                         
   1   7  -2          8.78         12.59         6.98 o                         
   2   7  -2        856.12        863.91        37.23 o                         
   3   7  -2         78.38        100.41         9.90 o                         
   4   7  -2        778.34        859.90        30.26 o                         
   5   7  -2        126.79        141.86        11.40 o                         
   6   7  -2        357.03        384.32        17.47 o                         
   7   7  -2        134.52        134.02        11.84 o                         
   8   7  -2         90.37         68.38         8.72 o                         
   9   7  -2          8.59         16.52        18.17 o                         
  10   7  -2         33.29         25.41        18.52 o                         
  11   7  -2          0.14        -15.93        15.93 o                         
   0   8  -2        106.01         94.87        21.50 o                         
   1   8  -2         68.18         59.37        13.52 o                         
   2   8  -2        534.27        558.97        21.45 o                         
   3   8  -2        730.30        727.41        24.50 o                         
   4   8  -2         62.11         83.93        10.94 o                         
   5   8  -2        275.61        292.30        16.75 o                         
   6   8  -2        550.80        559.44        25.01 o                         
   7   8  -2        327.14        311.20        28.23 o                         
   8   8  -2          8.22         24.07        11.05 o                         
   9   8  -2         24.43         17.73        34.44 o                         
  10   8  -2         52.11         56.44        18.42 o                         
   0   9  -2        340.73        349.71        26.38 o                         
   1   9  -2        114.32        125.44        12.13 o                         
   2   9  -2         12.92          8.16         7.91 o                         
   3   9  -2          4.01         -0.54         6.14 o                         
   4   9  -2        137.00        143.96        18.06 o                         
   5   9  -2         40.36         57.90         9.99 o                         
   6   9  -2         12.12         17.33         8.41 o                         
   7   9  -2         53.08         58.15         9.49 o                         
   8   9  -2         56.20         49.67        12.99 o                         
   9   9  -2         37.08         53.27        34.84 o                         
   0  10  -2         21.52         39.93        15.13 o                         
   1  10  -2         22.31          9.80        10.38 o                         
   2  10  -2         22.98         35.85         8.77 o                         
   3  10  -2          3.44          8.67        17.77 o                         
   4  10  -2        133.27        121.88        28.22 o                         
   5  10  -2          0.64          9.12         8.24 o                         
   6  10  -2         26.26         21.78         9.21 o                         
   7  10  -2         19.23         10.96         8.87 o                         
   0  11  -2        121.64        101.38        21.70 o                         
   1  11  -2          6.02          9.99        10.93 o                         
   2  11  -2        152.39        164.60        12.75 o                         
   3  11  -2        243.14        209.53        18.39 o                         
   4  11  -2         14.52         24.49        13.56 o                         
   5  11  -2         17.23         24.70         9.29 o                         
   0  12  -2         50.49         34.20        15.12 o                         
   1  12  -2         71.02         55.91        11.44 o                         
   2  12  -2         99.71         95.42        13.39 o                         
   2   0  -1      11299.92      11618.22       540.67 o                         
   4   0  -1        522.20        492.17        13.28 o                         
   6   0  -1        610.22        685.86        28.74 o                         
   8   0  -1        887.63        911.22        19.92 o                         
  10   0  -1       1708.29       1730.55       101.24 o                         
  12   0  -1         83.08         64.61        15.63 o                         
   1   1  -1        203.84        205.24         5.00 o                         
   2   1  -1         83.66         95.66         5.12 o                         
   3   1  -1         60.86         71.34         4.22 o                         
   4   1  -1        306.66        320.01         6.32 o                         
   5   1  -1         44.00         47.23         3.25 o                         
   6   1  -1        752.85        802.81        14.42 o                         
   7   1  -1        157.49        179.72         5.97 o                         
   8   1  -1        343.04        354.62         5.84 o                         
   9   1  -1        120.07        110.59         3.20 o                         
  10   1  -1        272.87        244.60        11.78 o                         
  11   1  -1        173.38        164.58        34.29 o                         
  12   1  -1        165.29        163.88        13.40 o                         
  13   1  -1          4.60         -3.38         8.32 o                         
   1   2  -1       6818.76       6937.48       174.17 o                         
   2   2  -1       5326.42       5342.87       134.73 o                         
   3   2  -1       1142.92       1075.29        19.08 o                         
   4   2  -1        104.11        124.93         4.54 o                         
   5   2  -1       1742.29       1866.49        29.52 o                         
   6   2  -1        130.51        127.00         4.03 o                         
   7   2  -1        849.67        869.77        14.44 o                         
   8   2  -1        127.37        116.83         5.13 o                         
   9   2  -1        158.50        153.19         6.74 o                         
  10   2  -1         90.82         86.75        19.39 o                         
  11   2  -1        103.16        106.09        10.62 o                         
  12   2  -1        102.53         71.42        11.53 o                         
  13   2  -1         48.82         31.81        10.12 o                         
   1   3  -1        770.82        717.87        14.45 o                         
   2   3  -1         75.25         69.56         4.27 o                         
   3   3  -1       1358.41       1355.91        23.78 o                         
   4   3  -1        341.48        354.61         8.12 o                         
   5   3  -1       1001.31       1025.66        17.61 o                         
   6   3  -1        410.44        441.97         7.78 o                         
   7   3  -1         80.13         80.22         3.48 o                         
   8   3  -1        252.56        238.78        10.39 o                         
   9   3  -1        682.49        632.58        17.87 o                         
  10   3  -1        176.33        150.83        13.70 o                         
  11   3  -1        157.33        156.07        12.24 o                         
  12   3  -1         81.01         61.70        13.09 o                         
  13   3  -1         56.68          9.95        17.52 o                         
   1   4  -1       1156.02       1039.85        20.43 o                         
   2   4  -1        201.47        199.77         7.39 o                         
   3   4  -1        624.40        595.26        11.20 o                         
   4   4  -1        142.56        137.84         7.19 o                         
   5   4  -1        641.78        604.89        19.47 o                         
   6   4  -1         89.32         95.85         5.89 o                         
   7   4  -1        120.40        113.30         6.89 o                         
   8   4  -1        308.75        310.55        10.64 o                         
   9   4  -1        130.62        128.08        10.69 o                         
  10   4  -1        116.63        110.97        12.90 o                         
  11   4  -1          5.44         23.39        13.54 o                         
  12   4  -1         17.97         11.65        14.14 o                         
  13   4  -1         50.07         30.26        17.02 o                         
   1   5  -1        363.47        353.43        11.40 o                         
   2   5  -1        120.72        124.14        11.10 o                         
   3   5  -1       1084.40       1059.28        39.67 o                         
   4   5  -1        170.10        177.35         8.12 o                         
   5   5  -1        466.15        470.99        14.67 o                         
   6   5  -1        255.30        271.86        10.00 o                         
   7   5  -1        187.37        214.18         9.36 o                         
   8   5  -1         53.16         44.08         8.10 o                         
   9   5  -1         36.00         41.92         7.33 o                         
  10   5  -1        223.87        226.21        14.51 o                         
  11   5  -1         35.53         10.25        16.03 o                         
  12   5  -1         61.60         63.91        18.12 o                         
   1   6  -1         39.57         51.65         8.82 o                         
   2   6  -1        281.59        301.75        16.52 o                         
   3   6  -1         17.32         26.38         6.45 o                         
   4   6  -1         92.52         99.34         8.24 o                         
   5   6  -1        202.85        205.13         9.83 o                         
   6   6  -1        126.71        138.45         9.19 o                         
   7   6  -1          8.31         11.16         6.32 o                         
   8   6  -1        229.84        233.10        19.35 o                         
   9   6  -1         68.57         88.48        16.23 o                         
  10   6  -1        254.85        269.40        20.86 o                         
  11   6  -1         59.44         46.49        19.11 o                         
  12   6  -1         97.87          5.57        13.24 o                         
   1   7  -1         26.46         38.96         5.38 o                         
   2   7  -1        120.01        136.23         8.40 o                         
   3   7  -1        195.45        211.22        10.48 o                         
   4   7  -1        117.08        127.45         9.53 o                         
   5   7  -1         42.60         56.37         8.15 o                         
   6   7  -1        278.55        261.22        15.72 o                         
   7   7  -1         34.68         35.16        18.30 o                         
   8   7  -1        208.96        242.84        16.70 o                         
   9   7  -1         31.40         39.77        13.34 o                         
  10   7  -1        122.67        135.09        18.22 o                         
  11   7  -1         87.61         53.06        19.71 o                         
   1   8  -1        355.15        345.42        13.67 o                         
   2   8  -1          8.92          7.93         8.72 o                         
   3   8  -1        195.66        212.59        11.97 o                         
   4   8  -1          5.72         32.09         7.45 o                         
   5   8  -1        188.74        183.18        12.03 o                         
   6   8  -1         50.52         71.92         9.79 o                         
   7   8  -1        168.76        168.40        13.15 o                         
   8   8  -1        247.35        229.12        15.50 o                         
   9   8  -1         96.80         83.69        24.24 o                         
  10   8  -1         26.31         10.14         9.71 o                         
   1   9  -1        173.06        177.85        15.06 o                         
   2   9  -1        141.63        141.88        13.51 o                         
   3   9  -1        320.13        299.77        22.85 o                         
   4   9  -1         34.67         37.52         8.39 o                         
   5   9  -1         12.92         17.17         7.61 o                         
   6   9  -1         58.86         54.86        10.31 o                         
   7   9  -1         20.07         16.43        10.98 o                         
   8   9  -1        165.12        140.40        18.22 o                         
   9   9  -1         30.10         22.84        11.58 o                         
   1  10  -1        383.60        387.16        26.91 o                         
   2  10  -1         53.21         51.12         8.07 o                         
   3  10  -1         25.50         28.59         8.89 o                         
   4  10  -1         13.15         19.61         9.64 o                         
   5  10  -1         14.54          8.91         7.21 o                         
   6  10  -1         24.69         24.95         9.34 o                         
   7  10  -1        351.03        295.79        49.42 o                         
   8  10  -1         54.96         42.16        12.23 o                         
   1  11  -1        204.41        236.77        17.77 o                         
   2  11  -1         50.86         62.08        16.90 o                         
   3  11  -1        267.99        255.82        16.11 o                         
   4  11  -1         63.35         77.73        12.90 o                         
   5  11  -1        144.88        131.91        17.45 o                         
   6  11  -1          0.38          2.08         7.37 o                         
   1  12  -1         24.73         26.29         9.89 o                         
   2  12  -1         62.53         54.96        11.40 o                         
   3  12  -1         15.60         33.30        13.59 o                         
   2   0   0        238.95        208.85        13.94 o                         
   4   0   0       9482.42      10596.84       591.84 o                         
   6   0   0        115.75        118.90         6.37 o                         
   8   0   0       3852.19       4516.77       136.99 o                         
  10   0   0        256.79        278.39        12.51 o                         
  12   0   0        223.43        201.09        23.49 o                         
   2   1   0       2822.38       2759.63        55.32 o                         
   3   1   0         28.69         17.50         3.56 o                         
   4   1   0         69.16         61.28         3.61 o                         
   5   1   0         97.36        107.52         4.50 o                         
   6   1   0         61.22         56.95         3.30 o                         
   7   1   0        236.50        233.08         6.27 o                         
   8   1   0          2.48         -0.74         2.46 o                         
   9   1   0        579.39        589.11        16.63 o                         
  10   1   0        799.05        720.29        20.71 o                         
  11   1   0          0.40         19.83         8.20 o                         
  12   1   0          6.95         -6.25        10.05 o                         
  13   1   0          1.89          3.93        11.60 o                         
   0   2   0        145.89        157.01         9.09 o                         
   1   2   0       1104.72       1137.89        20.07 o                         
   2   2   0          1.39         -0.63         3.87 o                         
   3   2   0         34.69         31.38         3.27 o                         
   4   2   0          4.30          4.22         3.46 o                         
   5   2   0          2.06         -0.98         3.31 o                         
   6   2   0         72.79         80.20         4.16 o                         
   7   2   0        425.96        409.98         8.21 o                         
   8   2   0         91.12         91.38         4.88 o                         
   9   2   0        624.28        610.51        30.12 o                         
  10   2   0         44.70         54.98         9.65 o                         
  11   2   0         94.95         72.88         9.02 o                         
  12   2   0         42.71         18.09         8.76 o                         
  13   2   0        139.42        126.92        25.43 o                         
   0   3   0       5334.72       5123.81       155.68 o                         
   1   3   0       1161.58       1126.16        20.12 o                         
   2   3   0        702.61        710.44        13.41 o                         
   3   3   0       1319.14       1451.41        27.05 o                         
   4   3   0       2978.63       3202.42        57.52 o                         
   5   3   0       1641.76       1790.42        30.69 o                         
   6   3   0        126.02        135.78         4.76 o                         
   7   3   0        131.59        142.29         4.44 o                         
   8   3   0        191.00        188.24         8.61 o                         
   9   3   0         15.53         34.06         6.07 o                         
  10   3   0         75.53         89.81         5.37 o                         
  11   3   0        190.93        172.91        34.99 o                         
  12   3   0          5.50        -14.83        15.33 o                         
  13   3   0        241.32        191.23        25.29 o                         
   0   4   0         82.56         98.91         7.64 o                         
   1   4   0         21.03         15.58         3.38 o                         
   2   4   0         40.62         50.51         4.55 o                         
   3   4   0        757.27        755.75        14.61 o                         
   4   4   0       1882.61       1955.19        35.82 o                         
   5   4   0        129.99        126.74         7.66 o                         
   6   4   0          4.03         -1.21         3.79 o                         
   7   4   0        840.09        855.42        17.49 o                         
   8   4   0        194.87        179.62        10.06 o                         
   9   4   0        280.67        265.52        14.56 o                         
  10   4   0        190.90        158.76         9.61 o                         
  11   4   0        516.34        430.65        40.12 o                         
  12   4   0         92.47         83.22        20.41 o                         
  13   4   0         28.65         24.89        15.33 o                         
   0   5   0        892.75        826.81        31.38 o                         
   1   5   0         25.84         28.04         3.58 o                         
   2   5   0       1311.52       1280.54        32.61 o                         
   3   5   0         21.03         22.61         4.86 o                         
   4   5   0       1337.61       1388.92        44.11 o                         
   5   5   0        226.29        219.85        10.09 o                         
   6   5   0        588.00        620.23        18.72 o                         
   7   5   0        567.40        549.75        16.63 o                         
   8   5   0        260.12        257.93        11.45 o                         
   9   5   0        168.81        189.63         9.31 o                         
  10   5   0         21.49         47.73        11.89 o                         
  11   5   0        184.50        209.01        51.47 o                         
  12   5   0         11.09        -15.53        16.03 o                         
   0   6   0        196.39        204.23        10.79 o                         
   1   6   0        237.52        247.67         7.76 o                         
   2   6   0       1141.07       1126.12        40.48 o                         
   3   6   0         71.78         81.89         6.34 o                         
   4   6   0        128.70        132.23         8.18 o                         
   5   6   0         46.36         58.09         6.83 o                         
   6   6   0        298.02        306.53        12.06 o                         
   7   6   0         13.19         13.96         6.85 o                         
   8   6   0         80.42         97.89        11.20 o                         
   9   6   0        139.14        148.33         9.98 o                         
  10   6   0        109.57        142.12        15.19 o                         
  11   6   0         42.86         60.80        15.08 o                         
  12   6   0         84.87         59.93        18.42 o                         
   0   7   0         45.25         55.69         7.42 o                         
   1   7   0        803.74        848.54        18.51 o                         
   2   7   0        262.77        280.94        11.14 o                         
   3   7   0         22.39         24.08         6.53 o                         
   4   7   0        275.96        264.56        11.56 o                         
   5   7   0          3.46         18.58         6.55 o                         
   6   7   0        213.78        237.17        11.04 o                         
   7   7   0          1.62          2.97         6.50 o                         
   8   7   0          3.19         18.75        16.03 o                         
   9   7   0         52.03         48.72         7.50 o                         
  10   7   0         29.28         47.43        12.14 o                         
  11   7   0          0.34         -4.98        15.13 o                         
   0   8   0        128.73        127.14         9.47 o                         
   1   8   0          7.10         10.40         4.38 o                         
   2   8   0        403.92        418.22        15.13 o                         
   3   8   0         19.64         19.37         6.30 o                         
   4   8   0        456.44        473.64        15.21 o                         
   5   8   0          3.80          1.48         5.83 o                         
   6   8   0        454.74        485.95        21.62 o                         
   7   8   0         30.88         38.93         8.05 o                         
   8   8   0         47.00         48.86         9.68 o                         
   9   8   0          5.17          0.28        13.24 o                         
  10   8   0          6.97         12.28        13.69 o                         
   0   9   0        344.20        366.27        27.23 o                         
   1   9   0          2.06          1.74         6.16 o                         
   2   9   0        240.53        250.16        16.22 o                         
   3   9   0        132.39        139.27         9.12 o                         
   4   9   0          3.99         -1.46         6.00 o                         
   5   9   0        185.00        188.85        14.51 o                         
   6   9   0        514.37        508.97        21.73 o                         
   7   9   0         12.68          9.18         8.50 o                         
   8   9   0          1.94          0.87         6.88 o                         
   9   9   0         28.35         24.14        20.66 o                         
   0  10   0          7.12          7.41        29.22 o                         
   1  10   0          1.18         -5.87         7.05 o                         
   2  10   0        601.99        576.39        39.53 o                         
   3  10   0        589.21        576.88        30.31 o                         
   4  10   0         67.48         86.19         8.50 o                         
   5  10   0        263.11        234.30        22.41 o                         
   6  10   0        415.54        410.41        21.12 o                         
   7  10   0        187.60        193.97        15.13 o                         
   8  10   0         47.09         21.19         9.79 o                         
   0  11   0         83.59         74.97        19.71 o                         
   1  11   0          3.16         -8.23         8.23 o                         
   2  11   0         15.98         21.57         9.08 o                         
   3  11   0          0.33          4.68         8.69 o                         
   4  11   0          2.49         26.21         9.27 o                         
   5  11   0        136.67        130.46        16.66 o                         
   6  11   0          3.39        -11.05        11.05 o                         
   0  12   0        156.33        170.33        37.83 o                         
   1  12   0          1.07         -1.60        11.35 o                         
   2  12   0          1.32         -8.69         9.24 o                         
   3  12   0          0.74        -11.28        11.28 o                         
   2   0   1      11301.36      11831.19       683.88 o                         
   4   0   1        534.51        524.14        15.68 o                         
   6   0   1        622.11        739.57        22.60 o                         
   8   0   1        886.21        999.27        25.96 o                         
  10   0   1       1731.22       1854.48        69.35 o                         
  12   0   1         81.42        105.12        19.41 o                         
   1   1   1        216.13        223.98         6.05 o                         
   2   1   1         82.91         90.29         3.52 o                         
   3   1   1         62.05         70.02         4.34 o                         
   4   1   1        301.35        298.68         8.89 o                         
   5   1   1         47.99         46.27         6.00 o                         
   6   1   1        736.16        774.44        18.94 o                         
   7   1   1        160.70        175.58         7.33 o                         
   8   1   1        361.38        377.59        10.81 o                         
   9   1   1        116.59        115.82         4.62 o                         
  10   1   1        262.38        295.14        10.07 o                         
  11   1   1        170.85        171.10         9.79 o                         
  12   1   1        165.06        153.35        21.60 o                         
  13   1   1          4.48         -7.00         8.22 o                         
   1   2   1       6806.67       6615.32       138.82 o                         
   2   2   1       5310.02       5348.68       125.47 o                         
   3   2   1       1149.42       1063.74        20.24 o                         
   4   2   1        100.41        108.29         4.81 o                         
   5   2   1       1735.30       1818.80        48.46 o                         
   6   2   1        130.88        129.07         5.21 o                         
   7   2   1        855.40        874.35        21.11 o                         
   8   2   1        124.27        117.29         7.33 o                         
   9   2   1        155.98        179.40         8.88 o                         
  10   2   1         84.82         87.54        10.82 o                         
  11   2   1        106.95         94.33        12.59 o                         
  12   2   1        102.69         74.86        16.92 o                         
  13   2   1         48.61         32.56         9.07 o                         
   1   3   1        773.72        714.32        11.69 o                         
   2   3   1         75.73         65.38         4.12 o                         
   3   3   1       1352.19       1346.50        25.69 o                         
   4   3   1        341.02        374.22         8.51 o                         
   5   3   1        996.76       1013.27        19.07 o                         
   6   3   1        410.88        458.38        10.32 o                         
   7   3   1         72.69         72.29         6.14 o                         
   8   3   1        255.77        257.87         9.94 o                         
   9   3   1        689.84        736.99        19.45 o                         
  10   3   1        177.22        164.87        11.84 o                         
  11   3   1        158.27        142.66         9.07 o                         
  12   3   1         80.40         52.46        17.72 o                         
  13   3   1         57.49         40.91        16.43 o                         
   1   4   1       1170.08       1129.75        19.38 o                         
   2   4   1        200.98        204.04         6.68 o                         
   3   4   1        639.91        607.78        11.11 o                         
   4   4   1        140.89        139.31         5.09 o                         
   5   4   1        624.83        578.62        13.66 o                         
   6   4   1         89.79        101.39         4.36 o                         
   7   4   1        123.67        103.53         6.41 o                         
   8   4   1        308.45        296.64        17.45 o                         
   9   4   1        125.58        128.78         6.27 o                         
  10   4   1        114.19        116.60         8.17 o                         
  11   4   1          5.23         -8.90         8.90 o                         
  12   4   1         17.52          1.69        11.35 o                         
  13   4   1         49.33         -2.89        15.93 o                         
   1   5   1        363.62        338.63         9.09 o                         
   2   5   1        123.05        137.23         5.68 o                         
   3   5   1       1091.29       1069.83        22.43 o                         
   4   5   1        175.03        175.43         7.50 o                         
   5   5   1        465.34        432.90        13.23 o                         
   6   5   1        259.06        255.60        13.27 o                         
   7   5   1        191.29        173.61        11.56 o                         
   8   5   1         53.64         58.23         5.32 o                         
   9   5   1         33.95         62.37         9.00 o                         
  10   5   1        229.91        209.43        10.91 o                         
  11   5   1         35.24         29.85        28.92 o                         
  12   5   1         63.55         50.57        20.71 o                         
   1   6   1         37.29         39.65         6.79 o                         
   2   6   1        286.12        299.20        11.31 o                         
   3   6   1         17.28         18.69         6.26 o                         
   4   6   1         91.96        106.40         8.93 o                         
   5   6   1        202.38        220.69        11.07 o                         
   6   6   1        124.12        135.57         8.63 o                         
   7   6   1          8.98         13.47         5.64 o                         
   8   6   1        224.23        239.10        16.49 o                         
   9   6   1         68.43         92.07         9.69 o                         
  10   6   1        255.81        263.68        20.20 o                         
  11   6   1         59.62         62.00        12.91 o                         
  12   6   1         98.04         32.95        18.32 o                         
   1   7   1         26.40         33.40         6.57 o                         
   2   7   1        117.57        113.62         7.48 o                         
   3   7   1        195.21        216.99        10.90 o                         
   4   7   1        118.69        126.44        11.80 o                         
   5   7   1         43.95         57.91         7.59 o                         
   6   7   1        274.28        293.37        16.78 o                         
   7   7   1         35.70         41.55         6.80 o                         
   8   7   1        202.89        210.53        13.85 o                         
   9   7   1         30.68         23.73        13.10 o                         
  10   7   1        116.74        108.75        36.98 o                         
  11   7   1         87.55         59.05        13.77 o                         
   1   8   1        348.36        321.86        13.06 o                         
   2   8   1          9.60          0.11         3.66 o                         
   3   8   1        196.94        205.04         9.62 o                         
   4   8   1          5.98         14.31         7.12 o                         
   5   8   1        193.39        192.43        11.06 o                         
   6   8   1         53.43         70.39         7.36 o                         
   7   8   1        163.69        188.70         9.86 o                         
   8   8   1        249.83        256.88        21.61 o                         
   9   8   1         99.64         83.66        10.17 o                         
  10   8   1         26.42         24.27        11.68 o                         
   1   9   1        178.00        167.04        11.93 o                         
   2   9   1        142.16        153.98         8.87 o                         
   3   9   1        313.65        329.53        17.28 o                         
   4   9   1         36.10         41.31         7.17 o                         
   5   9   1         14.11          8.72         5.99 o                         
   6   9   1         57.78         56.39         7.37 o                         
   7   9   1         18.81         13.61         7.54 o                         
   8   9   1        165.41        171.70        16.70 o                         
   9   9   1         30.16         26.49        14.38 o                         
   1  10   1        385.09        370.98        21.88 o                         
   2  10   1         53.34         55.17         7.64 o                         
   3  10   1         27.73         27.14         7.67 o                         
   4  10   1         13.02         16.37         6.23 o                         
   5  10   1         14.54          2.54         6.09 o                         
   6  10   1         24.47          3.38         6.72 o                         
   7  10   1        352.72        318.79        16.24 o                         
   8  10   1         54.65         24.14         8.36 o                         
   1  11   1        203.20        252.45        16.29 o                         
   2  11   1         51.24         46.29        10.49 o                         
   3  11   1        265.25        262.96        15.11 o                         
   4  11   1         62.54         51.00         8.30 o                         
   5  11   1        148.81        135.28        13.93 o                         
   6  11   1          0.46          0.97         8.42 o                         
   1  12   1         22.80          6.67         9.74 o                         
   2  12   1         62.43         47.33        10.53 o                         
   3  12   1         16.67          6.72        10.65 o                         
   0   0   2       4646.92       4518.41       260.72 o                         
   2   0   2       3434.56       3297.51        98.41 o                         
   4   0   2       1685.16       1668.12        58.59 o                         
   6   0   2       1728.17       1835.08        88.30 o                         
   8   0   2        907.46       1070.45        49.58 o                         
  10   0   2         23.30         31.75        10.05 o                         
  12   0   2        109.62        104.63        15.83 o                         
   0   1   2       4713.31       4372.66       179.99 o                         
   1   1   2        577.18        547.23        13.73 o                         
   2   1   2         99.89         90.63         5.24 o                         
   3   1   2        734.57        765.75        11.19 o                         
   4   1   2       1843.43       1994.25        44.23 o                         
   5   1   2        871.69        930.15        26.05 o                         
   6   1   2        594.36        592.80        45.69 o                         
   7   1   2        193.20        186.01        17.07 o                         
   8   1   2        326.61        365.99        22.60 o                         
   9   1   2        262.11        255.70        13.95 o                         
  10   1   2        144.77        171.09         8.55 o                         
  11   1   2         50.93         50.50         6.06 o                         
  12   1   2         70.56         49.01        21.20 o                         
  13   1   2         16.14         20.29         9.04 o                         
   0   2   2      22994.12      23004.21      1307.08 o                         
   1   2   2       8912.08       8900.78       234.92 o                         
   2   2   2       3841.31       3769.03        79.10 o                         
   3   2   2        296.73        311.83         6.66 o                         
   4   2   2        149.21        141.23         5.54 o                         
   5   2   2       1887.67       1944.44        37.45 o                         
   6   2   2        220.95        192.37         8.71 o                         
   7   2   2         57.18         48.00         8.88 o                         
   8   2   2        278.18        315.64        15.40 o                         
   9   2   2       2079.94       2259.38        79.00 o                         
  10   2   2         44.81         61.19         6.02 o                         
  11   2   2          7.93          7.70         7.28 o                         
  12   2   2         45.39         36.07         9.86 o                         
  13   2   2        413.22        313.18        31.06 o                         
   0   3   2       1294.52       1308.44        27.80 o                         
   1   3   2        538.24        573.61        10.26 o                         
   2   3   2        264.43        251.16         6.19 o                         
   3   3   2        496.56        459.91         8.72 o                         
   4   3   2        863.31        949.88        16.44 o                         
   5   3   2        306.79        323.44         7.38 o                         
   6   3   2         93.11         90.43         4.26 o                         
   7   3   2        610.25        555.85        29.90 o                         
   8   3   2        251.23        251.34        13.69 o                         
   9   3   2        162.85        183.46        15.37 o                         
  10   3   2        156.81        169.02         7.84 o                         
  11   3   2        326.40        306.14        25.55 o                         
  12   3   2         48.47          8.06        15.23 o                         
  13   3   2         87.46         23.39        16.23 o                         
   0   4   2       4461.98       4808.47       131.79 o                         
   1   4   2        133.84        145.48         4.85 o                         
   2   4   2        138.82        124.40         4.17 o                         
   3   4   2         76.52         81.78         6.35 o                         
   4   4   2        162.38        161.97         6.29 o                         
   5   4   2        180.70        185.62         5.99 o                         
   6   4   2        112.80        109.95         4.05 o                         
   7   4   2        204.95        186.27         9.09 o                         
   8   4   2        250.64        241.49        11.15 o                         
   9   4   2         78.84         65.45         6.93 o                         
  10   4   2         58.22         48.36         7.69 o                         
  11   4   2        182.68        200.82        28.72 o                         
  12   4   2         41.57         40.22        16.33 o                         
   0   5   2       1976.85       2067.46        54.99 o                         
   1   5   2        710.37        739.37        13.45 o                         
   2   5   2        170.78        158.77         4.78 o                         
   3   5   2        377.97        366.01         9.40 o                         
   4   5   2        904.86        897.67        19.37 o                         
   5   5   2        506.83        505.41        13.56 o                         
   6   5   2          3.55          3.10         3.18 o                         
   7   5   2        135.34        126.04         8.69 o                         
   8   5   2        232.53        213.65        17.30 o                         
   9   5   2         72.58        100.82        17.17 o                         
  10   5   2        299.28        328.22        24.15 o                         
  11   5   2        157.88        180.52        39.87 o                         
  12   5   2         49.93         35.74        17.22 o                         
   0   6   2        397.03        409.00        17.95 o                         
   1   6   2         31.05         33.75         5.47 o                         
   2   6   2        981.49        977.38        22.09 o                         
   3   6   2        267.64        245.32        11.88 o                         
   4   6   2        488.58        516.13        12.95 o                         
   5   6   2         58.85         67.83         7.25 o                         
   6   6   2        611.23        609.11        17.66 o                         
   7   6   2        171.21        192.03         9.26 o                         
   8   6   2         30.02         36.18         5.78 o                         
   9   6   2         13.02         24.66         8.47 o                         
  10   6   2        110.48        121.24         8.81 o                         
  11   6   2         77.50         80.47        14.06 o                         
   0   7   2        626.76        667.42        26.35 o                         
   1   7   2          8.76         14.07         5.97 o                         
   2   7   2        840.83        857.92        21.36 o                         
   3   7   2         78.21         89.51         8.54 o                         
   4   7   2        780.08        862.93        24.06 o                         
   5   7   2        126.66        156.19         9.37 o                         
   6   7   2        342.45        349.41        12.67 o                         
   7   7   2        135.02        146.84         8.66 o                         
   8   7   2         90.35        122.89        12.82 o                         
   9   7   2          8.69         17.29        10.21 o                         
  10   7   2         33.12         48.52        12.67 o                         
  11   7   2          0.13         -6.25        15.93 o                         
   0   8   2        111.23        131.83        11.79 o                         
   1   8   2         68.46         77.99         7.19 o                         
   2   8   2        543.86        552.21        20.64 o                         
   3   8   2        726.20        746.98        22.70 o                         
   4   8   2         65.34         72.49         8.18 o                         
   5   8   2        280.70        301.88        12.70 o                         
   6   8   2        555.55        599.02        17.59 o                         
   7   8   2        325.02        329.79        12.79 o                         
   8   8   2          7.85          9.53         6.97 o                         
   9   8   2         23.01         13.23         8.22 o                         
  10   8   2         52.23         37.41        13.69 o                         
   0   9   2        344.59        340.17        17.66 o                         
   1   9   2        115.30         94.13         6.69 o                         
   2   9   2         13.74         10.79         9.00 o                         
   3   9   2          3.75         -0.71         6.35 o                         
   4   9   2        135.10        163.02         9.53 o                         
   5   9   2         39.16         53.92         8.15 o                         
   6   9   2         11.41         12.24         6.23 o                         
   7   9   2         53.27         50.03        15.76 o                         
   8   9   2         56.85         59.10         8.63 o                         
   9   9   2         38.01         21.40         8.25 o                         
   0  10   2         21.48         33.93        19.51 o                         
   1  10   2         22.46         17.10         5.73 o                         
   2  10   2         22.92         20.08         9.96 o                         
   3  10   2          3.35          6.12         8.20 o                         
   4  10   2        133.68        124.22         8.65 o                         
   5  10   2          0.80          7.16         5.91 o                         
   6  10   2         26.41         24.85         6.62 o                         
   7  10   2         19.84         15.87         7.40 o                         
   0  11   2        125.58        127.88        17.83 o                         
   1  11   2          6.11        -10.93        11.00 o                         
   2  11   2        148.21        156.37        15.64 o                         
   3  11   2        241.76        233.97        20.42 o                         
   4  11   2         13.94         13.99         6.33 o                         
   5  11   2         15.77          8.81         6.69 o                         
   0  12   2         50.19         38.31        14.85 o                         
   1  12   2         70.83         65.50        12.23 o                         
   2  12   2         96.32         58.37        11.95 o                         
   2   0   3       1577.14       1490.28        49.02 o                         
   4   0   3        170.57        175.30         5.53 o                         
   6   0   3        482.32        553.29        30.56 o                         
   8   0   3        765.67        829.44        42.51 o                         
  10   0   3        134.79        192.43        20.11 o                         
  12   0   3        171.69        191.53        20.61 o                         
   1   1   3        353.11        352.91        12.62 o                         
   2   1   3         54.94         50.71         6.18 o                         
   3   1   3        912.46        965.89        17.19 o                         
   4   1   3         80.02         87.06         6.73 o                         
   5   1   3        541.92        618.11        21.57 o                         
   6   1   3         37.43         41.62         8.68 o                         
   7   1   3         94.84        101.46        10.27 o                         
   8   1   3        936.95       1102.54        40.81 o                         
   9   1   3        334.64        419.44        19.80 o                         
  10   1   3        116.04        148.63        20.11 o                         
  11   1   3        129.76        138.80         8.68 o                         
  12   1   3         79.70         83.52        11.28 o                         
  13   1   3         32.00         16.62        12.00 o                         
   1   2   3       4718.75       4440.27       118.15 o                         
   2   2   3        697.70        698.60        17.50 o                         
   3   2   3       1401.49       1347.17        24.44 o                         
   4   2   3        842.53        900.76        14.29 o                         
   5   2   3        595.94        569.67        17.66 o                         
   6   2   3        177.23        153.07        12.63 o                         
   7   2   3        699.69        727.84        27.29 o                         
   8   2   3        236.44        229.28        14.18 o                         
   9   2   3         61.81         85.26        12.99 o                         
  10   2   3        657.10        694.28        31.42 o                         
  11   2   3          8.19          0.71         6.95 o                         
  12   2   3        128.77        135.61        17.48 o                         
  13   2   3          8.33         -5.08        12.94 o                         
   1   3   3       1663.97       1611.48        32.91 o                         
   2   3   3        550.80        581.45        11.46 o                         
   3   3   3       1451.61       1456.41        23.94 o                         
   4   3   3         14.19         16.06         3.40 o                         
   5   3   3        608.37        595.23        15.20 o                         
   6   3   3         12.80          8.11         2.31 o                         
   7   3   3        464.99        502.75        16.99 o                         
   8   3   3        180.60        189.01        15.88 o                         
   9   3   3         38.88         57.48         9.63 o                         
  10   3   3         67.10         76.95        11.78 o                         
  11   3   3          4.94          1.43         7.03 o                         
  12   3   3         43.85         41.49        11.59 o                         
  13   3   3          4.36         15.23        14.04 o                         
   1   4   3       1532.79       1509.17        24.11 o                         
   2   4   3       1908.62       1979.70        36.17 o                         
   3   4   3       1040.44       1083.70        20.51 o                         
   4   4   3        107.38        108.78         5.15 o                         
   5   4   3        444.17        410.57        10.52 o                         
   6   4   3          5.90         11.40         4.04 o                         
   7   4   3        445.18        402.95        25.43 o                         
   8   4   3        105.45        145.62        12.99 o                         
   9   4   3         23.59         20.68         6.18 o                         
  10   4   3        203.19        234.39        16.43 o                         
  11   4   3        197.01        215.91        19.07 o                         
  12   4   3         47.03         47.23        17.52 o                         
   1   5   3        406.14        336.86         9.86 o                         
   2   5   3        341.59        341.59         7.75 o                         
   3   5   3        894.72        841.24        14.41 o                         
   4   5   3         98.35        105.16         4.37 o                         
   5   5   3        140.68        131.67         5.26 o                         
   6   5   3         24.10         16.24         3.65 o                         
   7   5   3         63.76         68.13         7.89 o                         
   8   5   3        137.54        143.25         9.68 o                         
   9   5   3        260.43        261.00        13.88 o                         
  10   5   3          6.31          2.53         9.05 o                         
  11   5   3         53.67         58.06        12.98 o                         
  12   5   3        149.87        107.69        20.81 o                         
   1   6   3        465.45        442.93        11.85 o                         
   2   6   3         31.30         21.53         4.27 o                         
   3   6   3        188.31        191.25         8.79 o                         
   4   6   3         81.96         80.00         6.66 o                         
   5   6   3        159.45        152.67         7.44 o                         
   6   6   3        413.15        403.29        13.56 o                         
   7   6   3        218.01        199.19         8.83 o                         
   8   6   3        339.29        372.40        14.83 o                         
   9   6   3         75.86        110.18        10.21 o                         
  10   6   3        104.85        113.84         9.68 o                         
  11   6   3          5.50        -11.19        11.19 o                         
   1   7   3         18.21         21.23         6.84 o                         
   2   7   3        104.30        127.67         8.11 o                         
   3   7   3         50.09         58.73         7.09 o                         
   4   7   3        418.26        422.29        15.97 o                         
   5   7   3         87.80         91.55         8.25 o                         
   6   7   3        155.04        141.13         9.06 o                         
   7   7   3         67.18         61.38         6.92 o                         
   8   7   3        163.82        171.66        11.25 o                         
   9   7   3         73.10         64.88        10.02 o                         
  10   7   3        215.35        217.78        13.10 o                         
   1   8   3        290.31        309.31        11.68 o                         
   2   8   3        292.39        293.93        11.15 o                         
   3   8   3        252.87        266.71        10.78 o                         
   4   8   3         21.96         14.96         6.99 o                         
   5   8   3        176.39        191.94        11.00 o                         
   6   8   3         16.04         14.19         6.55 o                         
   7   8   3        131.20        148.58         9.29 o                         
   8   8   3         18.57         26.41         7.96 o                         
   9   8   3         42.94         32.71         7.47 o                         
  10   8   3         27.14         28.13        12.28 o                         
   1   9   3        150.06        163.12        10.74 o                         
   2   9   3         45.64         50.98         7.55 o                         
   3   9   3        246.29        241.65        13.82 o                         
   4   9   3        127.98        135.34        11.52 o                         
   5   9   3        351.11        382.88        15.72 o                         
   6   9   3         20.84         20.10         7.83 o                         
   7   9   3         72.49         59.92         8.86 o                         
   8   9   3         43.04         19.98         7.71 o                         
   1  10   3         57.40         74.26        10.97 o                         
   2  10   3         24.09          8.03         9.52 o                         
   3  10   3         80.87         89.10         9.17 o                         
   4  10   3         12.39          9.42         7.02 o                         
   5  10   3        157.14        155.36        14.81 o                         
   6  10   3          3.14          6.51         6.27 o                         
   7  10   3         20.75         15.68         7.55 o                         
   1  11   3        337.84        354.83        15.71 o                         
   2  11   3         20.71         15.30         8.29 o                         
   3  11   3         55.49         47.88         9.04 o                         
   4  11   3         46.17         24.20         9.40 o                         
   5  11   3        116.16         91.92         9.08 o                         
   0   0   4       1245.92       1154.66        60.33 o                         
   2   0   4       1412.35       1334.25        70.38 o                         
   4   0   4       2987.74       3123.62       171.52 o                         
   6   0   4        567.64        521.93        33.05 o                         
   8   0   4        248.85        281.42        23.49 o                         
  10   0   4        211.27        261.51        22.00 o                         
  12   0   4         88.71         90.25        19.86 o                         
   0   1   4         57.02         58.52        11.95 o                         
   1   1   4        241.38        221.56        11.09 o                         
   2   1   4       1608.14       1510.29        37.80 o                         
   3   1   4        291.25        305.88        10.83 o                         
   4   1   4        218.95        226.36         7.76 o                         
   5   1   4       1157.20       1195.71        49.92 o                         
   6   1   4       1305.33       1524.34        41.67 o                         
   7   1   4         26.86         25.41         9.81 o                         
   8   1   4        169.43        160.98        14.92 o                         
   9   1   4        172.72        194.60        14.95 o                         
  10   1   4         15.88          8.56         8.96 o                         
  11   1   4         75.00         70.94        10.04 o                         
  12   1   4         59.01         94.48        28.96 o                         
  13   1   4         60.09         68.41        17.62 o                         
   0   2   4       2783.40       2673.65       101.40 o                         
   1   2   4        374.07        416.06        13.46 o                         
   2   2   4        522.87        501.77        21.59 o                         
   3   2   4        105.16        110.71         5.16 o                         
   4   2   4        531.70        521.18         9.74 o                         
   5   2   4        199.68        186.23         9.53 o                         
   6   2   4        286.42        307.77        11.85 o                         
   7   2   4        143.08        154.69        22.64 o                         
   8   2   4        413.00        452.85        22.06 o                         
   9   2   4        588.99        687.89        28.94 o                         
  10   2   4         53.75         80.99        12.49 o                         
  11   2   4         60.55         75.75        10.75 o                         
  12   2   4          4.19          6.92         6.91 o                         
  13   2   4        206.97        184.86        25.58 o                         
   0   3   4       1246.74       1352.86        40.02 o                         
   1   3   4        478.08        520.04        12.10 o                         
   2   3   4        147.05        149.48         5.92 o                         
   3   3   4        129.65        117.74         5.98 o                         
   4   3   4        192.37        230.12         6.16 o                         
   5   3   4          0.38          1.73         2.52 o                         
   6   3   4         45.86         42.66         4.76 o                         
   7   3   4        203.39        210.09        12.21 o                         
   8   3   4          1.86         17.54         6.92 o                         
   9   3   4        376.36        425.84        21.20 o                         
  10   3   4        277.82        300.90        52.11 o                         
  11   3   4         36.49         36.93        12.37 o                         
  12   3   4          0.38        -13.02        13.39 o                         
   0   4   4       4906.30       4965.51       159.75 o                         
   1   4   4       1438.65       1480.70        26.36 o                         
   2   4   4        550.91        516.26        14.77 o                         
   3   4   4        572.73        563.07        12.96 o                         
   4   4   4        402.21        379.84         8.99 o                         
   5   4   4        281.88        272.95         7.44 o                         
   6   4   4         18.65         20.45         3.34 o                         
   7   4   4        510.56        490.79        23.46 o                         
   8   4   4        354.25        372.94        30.96 o                         
   9   4   4        491.93        547.34        27.05 o                         
  10   4   4         87.08        121.78        13.24 o                         
  11   4   4        341.95        373.59        21.71 o                         
  12   4   4         90.55        108.19        42.96 o                         
   0   5   4         18.23          7.77         5.56 o                         
   1   5   4        806.77        759.19        16.72 o                         
   2   5   4        343.19        338.58         9.35 o                         
   3   5   4        419.60        416.31        12.83 o                         
   4   5   4        139.94        133.70         5.87 o                         
   5   5   4        908.28        850.63        35.20 o                         
   6   5   4        155.54        130.36         5.60 o                         
   7   5   4        250.71        248.61        10.45 o                         
   8   5   4          1.25         -5.50        12.30 o                         
   9   5   4        178.67        230.60        17.33 o                         
  10   5   4        123.38        137.12        17.37 o                         
  11   5   4        106.45         91.07        25.15 o                         
   0   6   4        429.87        371.26        21.28 o                         
   1   6   4        254.93        235.51         9.62 o                         
   2   6   4       1324.17       1379.48        32.18 o                         
   3   6   4        376.10        353.69        14.06 o                         
   4   6   4       1266.55       1310.08        30.89 o                         
   5   6   4        400.27        392.61        15.94 o                         
   6   6   4        792.74        818.36        22.39 o                         
   7   6   4         63.27         66.85         6.79 o                         
   8   6   4         14.17         23.93         6.84 o                         
   9   6   4         69.76         54.80         8.15 o                         
  10   6   4        144.66        164.57        23.30 o                         
  11   6   4         37.64         63.91        20.11 o                         
   0   7   4       1152.05       1181.06        41.73 o                         
   1   7   4         34.57         31.41         6.47 o                         
   2   7   4        519.97        548.44        16.65 o                         
   3   7   4        119.67        130.55         8.34 o                         
   4   7   4        428.03        458.83        16.25 o                         
   5   7   4         56.85         63.45         7.01 o                         
   6   7   4        209.61        224.95        12.03 o                         
   7   7   4         45.09         36.49         6.32 o                         
   8   7   4        216.91        237.36        12.88 o                         
   9   7   4         33.46         40.32         7.87 o                         
  10   7   4        105.70         79.02        11.23 o                         
   0   8   4        574.88        601.43        25.89 o                         
   1   8   4         42.24         54.78         8.21 o                         
   2   8   4         67.13         74.83         7.78 o                         
   3   8   4         79.63         95.42         7.56 o                         
   4   8   4         73.20         80.84         7.81 o                         
   5   8   4         12.51         21.71         9.12 o                         
   6   8   4         36.60         33.18         6.99 o                         
   7   8   4        120.88        136.42        11.94 o                         
   8   8   4         98.70        107.23        17.32 o                         
   9   8   4          2.98         -8.67         8.67 o                         
   0   9   4         28.77         47.23        17.68 o                         
   1   9   4         92.39        109.50        11.78 o                         
   2   9   4        446.37        455.98        16.61 o                         
   3   9   4        124.49        131.10         9.34 o                         
   4   9   4          5.44          9.68         9.25 o                         
   5   9   4         74.15         78.25         8.89 o                         
   6   9   4         68.96         66.43         9.46 o                         
   7   9   4        188.07        201.98        12.10 o                         
   8   9   4          9.88          7.97         8.10 o                         
   0  10   4         22.84         16.36        10.49 o                         
   1  10   4          0.71         -1.93         6.19 o                         
   2  10   4         19.28         33.21         7.98 o                         
   3  10   4          1.99         -6.77         6.77 o                         
   4  10   4          9.14          2.12         7.43 o                         
   5  10   4         25.39         38.00         8.03 o                         
   6  10   4         17.81         11.38         7.37 o                         
   0  11   4         32.32         36.23        11.62 o                         
   1  11   4         29.77         33.29         7.91 o                         
   2  11   4         61.73         76.77        12.61 o                         
   3  11   4         36.56         34.78         8.09 o                         
   4  11   4         68.20         56.35         9.52 o                         
   2   0   5        165.65        159.58        15.33 o                         
   4   0   5        959.64        999.92        31.49 o                         
   6   0   5        504.83        528.25        14.51 o                         
   8   0   5       1598.08       1790.88       102.34 o                         
  10   0   5        341.30        352.70        28.47 o                         
  12   0   5        369.69        468.38        34.15 o                         
   1   1   5       1772.68       1691.44        42.92 o                         
   2   1   5        367.01        399.68        12.47 o                         
   3   1   5        625.13        603.39        48.14 o                         
   4   1   5         12.05         15.14         4.44 o                         
   5   1   5        748.52        785.21        23.45 o                         
   6   1   5         75.75         68.21         6.07 o                         
   7   1   5        141.94        109.33        14.45 o                         
   8   1   5        123.91        164.04        14.63 o                         
   9   1   5        105.53        128.56        13.71 o                         
  10   1   5        224.13        261.50        17.73 o                         
  11   1   5          3.76         -3.58         8.91 o                         
  12   1   5         36.05         47.13        10.08 o                         
   1   2   5        310.29        287.58        10.64 o                         
   2   2   5        532.86        557.15        15.75 o                         
   3   2   5        423.74        416.78        16.42 o                         
   4   2   5         18.28         20.85         3.56 o                         
   5   2   5        170.14        183.11         5.54 o                         
   6   2   5         23.29         32.31         6.19 o                         
   7   2   5        118.47        130.40         8.87 o                         
   8   2   5        295.80        347.28        22.55 o                         
   9   2   5         53.27         73.34        19.61 o                         
  10   2   5         83.84        112.67        36.48 o                         
  11   2   5         14.44         31.27        10.50 o                         
  12   2   5         24.09         25.81         9.66 o                         
   1   3   5        215.99        186.45         6.68 o                         
   2   3   5        176.51        197.96         8.07 o                         
   3   3   5        166.39        165.78         6.49 o                         
   4   3   5        188.24        203.50         7.10 o                         
   5   3   5         95.08        105.70         5.12 o                         
   6   3   5        225.01        215.33         7.23 o                         
   7   3   5        556.44        568.20        30.97 o                         
   8   3   5        236.56        221.06        32.04 o                         
   9   3   5         15.51         18.56        13.44 o                         
  10   3   5         99.36        129.23        13.45 o                         
  11   3   5        192.21        223.37        20.46 o                         
  12   3   5         62.85         68.29        18.81 o                         
   1   4   5       2219.26       2090.25        48.66 o                         
   2   4   5         12.04         27.48         4.86 o                         
   3   4   5       1942.15       1918.32        51.51 o                         
   4   4   5         26.15         34.34         4.88 o                         
   5   4   5       1157.24       1096.82        21.71 o                         
   6   4   5        257.89        215.15        16.10 o                         
   7   4   5        340.54        381.78        27.33 o                         
   8   4   5         40.18         40.78        18.60 o                         
   9   4   5        378.79        441.98        41.51 o                         
  10   4   5        120.57        115.95        15.73 o                         
  11   4   5         26.05         41.45        11.29 o                         
  12   4   5          6.98         18.72        16.92 o                         
   1   5   5        489.01        466.56        14.37 o                         
   2   5   5        223.09        191.62         8.89 o                         
   3   5   5        399.25        373.43        12.03 o                         
   4   5   5         43.76         43.37         6.32 o                         
   5   5   5        158.06        161.79        10.42 o                         
   6   5   5         69.80         74.38         6.54 o                         
   7   5   5        220.99        215.76        13.38 o                         
   8   5   5        189.61        187.55        16.40 o                         
   9   5   5         89.38         76.25        14.33 o                         
  10   5   5         38.25         68.81        16.53 o                         
  11   5   5         13.04         12.44        10.67 o                         
   1   6   5        201.86        219.50        10.06 o                         
   2   6   5        727.02        673.81        17.92 o                         
   3   6   5         56.01         67.89         6.09 o                         
   4   6   5        448.95        456.26        14.16 o                         
   5   6   5         96.14        105.01         8.01 o                         
   6   6   5        260.84        255.49         9.82 o                         
   7   6   5         21.72         10.80         8.92 o                         
   8   6   5        124.92        123.70         9.76 o                         
   9   6   5         10.87          8.83         8.81 o                         
  10   6   5         41.10         30.29        10.29 o                         
   1   7   5        109.95        116.47         7.68 o                         
   2   7   5        187.12        181.78         9.43 o                         
   3   7   5        107.66        106.85         7.50 o                         
   4   7   5         64.18         65.90         7.53 o                         
   5   7   5         46.73         49.39         6.91 o                         
   6   7   5        143.38        129.25         9.33 o                         
   7   7   5         37.52         27.28         9.00 o                         
   8   7   5         59.98         67.76         9.11 o                         
   9   7   5         22.53         26.70         9.83 o                         
  10   7   5        151.72        175.10        15.70 o                         
   1   8   5         22.37         18.20         7.13 o                         
   2   8   5         24.62         20.16         6.33 o                         
   3   8   5         44.66         68.39        10.00 o                         
   4   8   5         66.40         71.69        11.00 o                         
   5   8   5        119.95        172.22        20.78 o                         
   6   8   5         31.91         33.64         7.17 o                         
   7   8   5         30.22         24.37         8.81 o                         
   8   8   5         15.17         15.76         7.96 o                         
   9   8   5         12.59         25.44         9.76 o                         
   1   9   5        401.34        372.18        16.77 o                         
   2   9   5         72.69         76.29         8.17 o                         
   3   9   5        378.87        363.48        14.91 o                         
   4   9   5         67.06         58.80         7.83 o                         
   5   9   5        222.93        235.81        13.55 o                         
   6   9   5         32.73         39.64         9.50 o                         
   7   9   5        205.13        194.46        18.08 o                         
   1  10   5        103.79        128.85        13.83 o                         
   2  10   5         12.61          7.36         7.03 o                         
   3  10   5         39.23         54.16         8.23 o                         
   4  10   5          7.97         13.93         8.18 o                         
   5  10   5        135.94        144.22        10.99 o                         
   6  10   5         29.66         19.65        13.42 o                         
   1  11   5         42.55         28.12         8.18 o                         
   2  11   5          1.49          3.91        10.82 o                         
   3  11   5         35.65         30.12         8.77 o                         
   0   0   6       4774.35       4745.38       294.07 o                         
   2   0   6        565.48        544.84        24.44 o                         
   4   0   6        577.45        585.77        21.58 o                         
   6   0   6         81.56         78.03        12.31 o                         
   8   0   6        526.57        547.32        38.72 o                         
  10   0   6         40.08         19.81        15.53 o                         
  12   0   6         12.31         29.17        15.63 o                         
   0   1   6       1451.00       1452.99        53.21 o                         
   1   1   6        253.03        248.96         9.88 o                         
   2   1   6       1036.33       1045.12        26.16 o                         
   3   1   6         74.33         81.04         6.92 o                         
   4   1   6        315.77        322.41        12.25 o                         
   5   1   6         42.84         45.12         4.76 o                         
   6   1   6        387.08        375.86         7.85 o                         
   7   1   6        190.68        238.92        17.92 o                         
   8   1   6         66.64         95.79        13.78 o                         
   9   1   6        229.55        270.72        23.19 o                         
  10   1   6        213.34        234.33        19.14 o                         
  11   1   6         31.66         40.67        11.93 o                         
  12   1   6          3.00         -3.67         9.47 o                         
   0   2   6        239.07        229.82        12.54 o                         
   1   2   6         27.33         23.49         5.98 o                         
   2   2   6        366.87        372.84        15.62 o                         
   3   2   6         47.23         49.55         8.74 o                         
   4   2   6        764.38        772.11        20.41 o                         
   5   2   6        488.34        498.79        12.44 o                         
   6   2   6        468.00        455.05        15.82 o                         
   7   2   6        172.15        150.12        24.45 o                         
   8   2   6         10.72         37.42        12.00 o                         
   9   2   6        169.80        180.77        16.94 o                         
  10   2   6        260.51        286.22        20.40 o                         
  11   2   6        168.81        214.82        51.47 o                         
  12   2   6         27.43         42.06        11.57 o                         
   0   3   6        731.31        756.96        30.09 o                         
   1   3   6        148.19        148.88         9.15 o                         
   2   3   6        218.83        235.03        10.43 o                         
   3   3   6        197.70        196.04         6.97 o                         
   4   3   6        533.07        543.00        13.47 o                         
   5   3   6        423.66        433.35        10.84 o                         
   6   3   6        565.67        580.07        16.45 o                         
   7   3   6        151.34        125.15         7.08 o                         
   8   3   6         60.00         88.03        14.11 o                         
   9   3   6         32.60         78.50        27.33 o                         
  10   3   6         29.64         21.51        11.96 o                         
  11   3   6         95.38        121.19        15.32 o                         
   0   4   6        105.41        117.38        13.14 o                         
   1   4   6        228.62        222.84        10.56 o                         
   2   4   6        125.56        144.67         8.37 o                         
   3   4   6        360.48        373.12        12.47 o                         
   4   4   6       1215.58       1115.77        49.34 o                         
   5   4   6       1271.00       1218.29        25.08 o                         
   6   4   6         23.74         14.16         4.89 o                         
   7   4   6        161.54        173.86        16.75 o                         
   8   4   6         70.74         75.77        13.81 o                         
   9   4   6        210.90        260.35        17.54 o                         
  10   4   6          3.45         16.97        11.00 o                         
  11   4   6        282.17        346.53        39.72 o                         
   0   5   6        326.01        307.23        14.38 o                         
   1   5   6         81.99         75.55         8.07 o                         
   2   5   6         89.22         97.59         7.60 o                         
   3   5   6         16.50         27.18         6.53 o                         
   4   5   6        109.47        109.27        10.51 o                         
   5   5   6         84.89         87.72         7.66 o                         
   6   5   6        160.27        166.50        10.74 o                         
   7   5   6        143.03        149.74        17.31 o                         
   8   5   6         30.38         51.59        18.37 o                         
   9   5   6        260.15        291.20        21.57 o                         
  10   5   6         48.62         44.23        22.80 o                         
   0   6   6        959.81        895.04        29.22 o                         
   1   6   6        212.14        215.96        13.97 o                         
   2   6   6       1424.56       1454.68        34.11 o                         
   3   6   6        138.40        142.49         8.26 o                         
   4   6   6        144.71        155.58        10.11 o                         
   5   6   6          4.49          4.97         6.71 o                         
   6   6   6        240.75        232.69        10.94 o                         
   7   6   6         35.42         50.75         9.67 o                         
   8   6   6        103.33        142.75        16.86 o                         
   9   6   6         62.00         57.42        14.85 o                         
  10   6   6        318.44        370.96        77.65 o                         
   0   7   6       1462.18       1394.22        49.68 o                         
   1   7   6         32.62         44.39         7.81 o                         
   2   7   6        496.09        493.24        14.99 o                         
   3   7   6         27.64         28.94         6.92 o                         
   4   7   6        856.60        875.04        22.46 o                         
   5   7   6         19.66         14.66         5.89 o                         
   6   7   6        150.89        164.21        10.53 o                         
   7   7   6         11.30          7.49         7.22 o                         
   8   7   6        390.56        414.27        33.24 o                         
   9   7   6         11.35         11.53         9.92 o                         
   0   8   6         67.16         47.94        11.27 o                         
   1   8   6         45.43         63.05         8.20 o                         
   2   8   6         50.89         60.47         8.19 o                         
   3   8   6          9.69         -1.40         6.54 o                         
   4   8   6        135.73        152.35        14.54 o                         
   5   8   6         37.14         65.52         8.00 o                         
   6   8   6         28.81         30.05         9.76 o                         
   7   8   6        155.20        154.95        12.74 o                         
   8   8   6          7.63         25.67        10.15 o                         
   0   9   6        103.49        136.03        18.71 o                         
   1   9   6         11.81         10.78         6.15 o                         
   2   9   6        140.67        143.60         9.22 o                         
   3   9   6         97.37         96.97         8.60 o                         
   4   9   6          8.85         12.63         6.87 o                         
   5   9   6         53.66         52.40        11.02 o                         
   6   9   6        165.61        154.35        19.07 o                         
   7   9   6         22.42         22.22         8.77 o                         
   0  10   6         77.91         76.81        16.63 o                         
   1  10   6         27.77         35.31         7.87 o                         
   2  10   6         11.93          2.46         6.19 o                         
   3  10   6         22.38         31.40         6.99 o                         
   4  10   6         17.92         16.62         6.80 o                         
   5  10   6         56.46         24.11        10.20 o                         
   2   0   7        395.77        387.82        16.96 o                         
   4   0   7         78.52         97.34        12.64 o                         
   6   0   7        179.14        169.19        24.04 o                         
   8   0   7         38.34         41.61        17.82 o                         
  10   0   7        434.19        480.62        37.73 o                         
   1   1   7        439.68        443.13        16.44 o                         
   2   1   7        435.80        451.91        17.81 o                         
   3   1   7          6.23         -1.68         5.83 o                         
   4   1   7         54.24         51.46         6.10 o                         
   5   1   7        368.72        381.53        12.89 o                         
   6   1   7         98.68         96.22         5.69 o                         
   7   1   7        247.66        278.80        20.23 o                         
   8   1   7        144.05        145.81        13.63 o                         
   9   1   7         50.53         87.13        14.24 o                         
  10   1   7         82.86        114.38        15.80 o                         
  11   1   7         62.56         64.54        14.33 o                         
   1   2   7        562.97        556.18        17.48 o                         
   2   2   7        105.24        112.14         8.14 o                         
   3   2   7       1000.03       1012.77        27.31 o                         
   4   2   7         79.37         87.03         7.43 o                         
   5   2   7        418.48        434.39        10.87 o                         
   6   2   7        786.26        775.33        24.76 o                         
   7   2   7         33.69         37.19         5.53 o                         
   8   2   7        239.14        229.62        19.35 o                         
   9   2   7         80.57        100.22        15.73 o                         
  10   2   7        100.39        123.52        29.42 o                         
  11   2   7         31.18         24.79        12.27 o                         
   1   3   7        837.66        782.47        22.03 o                         
   2   3   7         91.01        104.03         8.51 o                         
   3   3   7        170.05        171.59         9.37 o                         
   4   3   7          1.27         11.22         4.81 o                         
   5   3   7        424.79        411.45        12.43 o                         
   6   3   7          6.61          1.53         4.64 o                         
   7   3   7         29.94         37.09         9.31 o                         
   8   3   7         33.97         20.37        12.35 o                         
   9   3   7        126.26        191.39        18.30 o                         
  10   3   7          9.72         20.88        12.48 o                         
  11   3   7          5.10          5.67        11.35 o                         
   1   4   7        431.19        421.90        16.80 o                         
   2   4   7        209.08        205.67        11.63 o                         
   3   4   7        593.57        570.11        16.54 o                         
   4   4   7        286.18        299.03        11.49 o                         
   5   4   7        400.86        392.07        13.46 o                         
   6   4   7        215.99        221.67         9.32 o                         
   7   4   7        190.19        190.20        14.45 o                         
   8   4   7        162.92        195.68        18.86 o                         
   9   4   7        182.29        226.82        19.43 o                         
  10   4   7          6.96         14.70        24.99 o                         
   1   5   7        271.06        249.38        14.68 o                         
   2   5   7         73.09         72.95        13.81 o                         
   3   5   7         38.54         50.24         7.05 o                         
   4   5   7         69.32         73.35         8.10 o                         
   5   5   7        405.40        403.29        14.01 o                         
   6   5   7         61.66         67.76         8.73 o                         
   7   5   7         92.30        105.96        19.81 o                         
   8   5   7        115.26         93.38        19.56 o                         
   9   5   7         37.17         27.53        13.23 o                         
  10   5   7         15.81         21.12        11.17 o                         
   1   6   7         10.15         19.29         5.79 o                         
   2   6   7         44.84         46.32         6.80 o                         
   3   6   7         35.03         13.55         7.19 o                         
   4   6   7         68.49         62.18         7.08 o                         
   5   6   7         45.79         58.80         7.24 o                         
   6   6   7        123.59        111.56        21.87 o                         
   7   6   7         35.66         33.53         7.18 o                         
   8   6   7         42.11         30.48        13.48 o                         
   9   6   7         19.75         23.13        12.84 o                         
   1   7   7         20.77         17.26         7.03 o                         
   2   7   7         41.64         53.10         7.69 o                         
   3   7   7          2.38          6.41         6.66 o                         
   4   7   7         94.52         92.49         7.49 o                         
   5   7   7         15.00         14.69         8.37 o                         
   6   7   7        141.83        156.51        10.56 o                         
   7   7   7         67.04         55.69         9.38 o                         
   8   7   7        362.40        390.41        24.68 o                         
   1   8   7        125.81        142.83         8.62 o                         
   2   8   7         67.96         55.17         7.65 o                         
   3   8   7        306.16        340.38        14.00 o                         
   4   8   7         28.81         18.84         6.46 o                         
   5   8   7         65.02         70.85         7.98 o                         
   6   8   7        106.23        110.47        12.54 o                         
   7   8   7         43.00         50.84        14.29 o                         
   1   9   7        351.43        319.35        12.94 o                         
   2   9   7         12.66          2.68         6.82 o                         
   3   9   7         92.29         80.34         9.11 o                         
   4   9   7          0.04         -4.92         6.64 o                         
   5   9   7         24.70         30.63         8.67 o                         
   1  10   7         60.92         48.49         8.18 o                         
   2  10   7         27.27         20.61         7.08 o                         
   3  10   7         65.64         68.04         8.74 o                         
   0   0   8        330.29        324.23        27.08 o                         
   2   0   8        873.28        941.49        52.26 o                         
   4   0   8        985.04       1089.71        42.13 o                         
   6   0   8         76.27         91.98        10.19 o                         
   8   0   8         52.70         59.43        20.01 o                         
  10   0   8        406.32        450.76        39.62 o                         
   0   1   8       1649.35       1687.00        66.54 o                         
   1   1   8        364.08        391.22        14.96 o                         
   2   1   8        499.66        482.90        16.04 o                         
   3   1   8        280.05        279.00        13.25 o                         
   4   1   8        154.10        171.75         9.87 o                         
   5   1   8        407.14        435.78        14.55 o                         
   6   1   8        430.57        446.90        12.62 o                         
   7   1   8        131.35        147.95        14.78 o                         
   8   1   8         81.89         89.52        15.43 o                         
   9   1   8        104.71        106.06        19.01 o                         
  10   1   8         23.55          8.05        12.24 o                         
   0   2   8        221.14        230.56        17.17 o                         
   1   2   8        252.77        280.52        14.31 o                         
   2   2   8        606.37        610.10        27.00 o                         
   3   2   8        147.32        163.45        10.19 o                         
   4   2   8        974.72       1011.86        34.41 o                         
   5   2   8       1058.52       1066.17        26.86 o                         
   6   2   8         18.20         30.08         6.72 o                         
   7   2   8         68.40         95.25        15.45 o                         
   8   2   8          6.34          0.25        11.61 o                         
   9   2   8        293.88        291.06        34.99 o                         
  10   2   8        104.60         93.84        16.25 o                         
   0   3   8        563.64        533.80        26.58 o                         
   1   3   8         17.19         20.63         9.29 o                         
   2   3   8        126.21        139.45        10.56 o                         
   3   3   8        118.94        122.48         9.69 o                         
   4   3   8         41.34         45.53         6.56 o                         
   5   3   8         77.72         87.13         6.74 o                         
   6   3   8         46.78         44.40         8.03 o                         
   7   3   8        243.32        321.82        23.15 o                         
   8   3   8          6.92          0.62        15.08 o                         
   9   3   8         79.21         99.44        16.48 o                         
  10   3   8         11.49          4.12        13.19 o                         
   0   4   8         28.86         41.12        22.60 o                         
   1   4   8         49.28         46.45         8.65 o                         
   2   4   8        328.98        331.92        14.61 o                         
   3   4   8         36.47         29.81         7.37 o                         
   4   4   8         81.39         89.76         7.88 o                         
   5   4   8         40.71         21.39         7.81 o                         
   6   4   8        235.30        235.58        15.72 o                         
   7   4   8        142.25        144.24        15.01 o                         
   8   4   8         15.65         14.46        11.07 o                         
   9   4   8         23.75         30.68        13.68 o                         
  10   4   8          3.72        -15.43        18.52 o                         
   0   5   8        175.15        153.86        16.87 o                         
   1   5   8        201.92        188.75        10.84 o                         
   2   5   8         18.83         38.34         7.80 o                         
   3   5   8        175.90        183.49         9.90 o                         
   4   5   8        104.38        109.81         9.32 o                         
   5   5   8        199.87        209.27        12.11 o                         
   6   5   8        122.64        133.13        13.19 o                         
   7   5   8         49.09         30.09        28.32 o                         
   8   5   8         86.21         90.58        16.36 o                         
   9   5   8        310.43        378.00        26.74 o                         
   0   6   8        407.87        433.12        19.77 o                         
   1   6   8         34.28         40.08         7.46 o                         
   2   6   8        139.46        167.53        10.94 o                         
   3   6   8         32.22         24.85         7.43 o                         
   4   6   8        365.36        422.14        15.87 o                         
   5   6   8         32.84         23.43         6.84 o                         
   6   6   8        167.21        181.14        36.45 o                         
   7   6   8         72.14         79.58        16.06 o                         
   8   6   8        123.11        116.47        20.46 o                         
   0   7   8        292.54        321.99        43.11 o                         
   1   7   8         19.12         24.00         6.95 o                         
   2   7   8        255.60        274.28        12.35 o                         
   3   7   8         31.55         39.00         7.21 o                         
   4   7   8        488.21        492.79        16.93 o                         
   5   7   8         31.73         30.45         8.35 o                         
   6   7   8        119.58        113.91        16.79 o                         
   7   7   8         14.13         19.83        10.57 o                         
   0   8   8         28.78         18.91        10.32 o                         
   1   8   8         71.50         80.21         8.40 o                         
   2   8   8        154.90        156.30        10.20 o                         
   3   8   8         85.88         81.21         7.93 o                         
   4   8   8         52.60         47.25         7.64 o                         
   5   8   8         83.95         78.74        10.48 o                         
   6   8   8         82.47         76.81         9.57 o                         
   0   9   8         75.31         94.21        23.47 o                         
   1   9   8        137.87        156.12        10.60 o                         
   2   9   8          9.65         15.10         9.85 o                         
   3   9   8          2.16          5.53         7.44 o                         
   4   9   8        259.82        214.13        12.25 o                         
   2   0   9         87.08         80.62        13.69 o                         
   4   0   9        536.64        543.69        43.40 o                         
   6   0   9       1191.00       1290.75        84.52 o                         
   8   0   9         95.02        117.67        24.29 o                         
  10   0   9        198.10        206.56        22.30 o                         
   1   1   9         58.47         70.13         9.00 o                         
   2   1   9        209.80        213.80        12.01 o                         
   3   1   9        112.41        124.55         8.99 o                         
   4   1   9         33.10         50.81        12.59 o                         
   5   1   9          8.85         12.30         7.26 o                         
   6   1   9         30.46         44.47        14.39 o                         
   7   1   9        200.68        218.43        31.81 o                         
   8   1   9        107.79        117.71        37.23 o                         
   9   1   9         10.23          3.09        18.52 o                         
  10   1   9         61.59         86.12        15.45 o                         
   1   2   9        302.28        319.42        14.44 o                         
   2   2   9        132.15        138.01        11.12 o                         
   3   2   9        544.71        570.61        18.61 o                         
   4   2   9        187.41        186.91        12.07 o                         
   5   2   9        328.14        347.49        19.99 o                         
   6   2   9         48.75         35.17        11.57 o                         
   7   2   9         25.19         20.50        16.03 o                         
   8   2   9        125.31        132.53        17.58 o                         
   9   2   9        146.00        154.39        19.18 o                         
   1   3   9        309.85        349.93        15.51 o                         
   2   3   9        247.96        252.40        15.00 o                         
   3   3   9        208.62        225.57        12.56 o                         
   4   3   9          1.74         -1.94         6.16 o                         
   5   3   9        277.85        291.64        12.64 o                         
   6   3   9         47.20         46.58        10.11 o                         
   7   3   9        244.48        275.18        20.71 o                         
   8   3   9         49.03         69.27        15.13 o                         
   9   3   9         35.04         16.82        13.87 o                         
   1   4   9        226.40        241.96        19.27 o                         
   2   4   9         11.61         22.32         7.98 o                         
   3   4   9        278.29        303.98        13.19 o                         
   4   4   9         15.47          9.18         6.43 o                         
   5   4   9        177.54        214.23        12.30 o                         
   6   4   9         17.15         25.16         6.80 o                         
   7   4   9         75.13         72.79        15.37 o                         
   8   4   9        101.02         71.26        16.47 o                         
   9   4   9         27.30         45.39        20.91 o                         
   1   5   9        283.23        259.44        13.53 o                         
   2   5   9          9.21         12.44         7.24 o                         
   3   5   9        163.86        199.10        11.79 o                         
   4   5   9          4.60         -5.71         6.38 o                         
   5   5   9         37.05         42.96         8.92 o                         
   6   5   9         48.95         39.33         8.96 o                         
   7   5   9        107.75        179.37        19.11 o                         
   8   5   9         78.45         76.68        24.39 o                         
   1   6   9         17.89         28.67         9.21 o                         
   2   6   9         17.52         11.02         7.51 o                         
   3   6   9         46.85         50.72        10.99 o                         
   4   6   9          8.07         19.22        10.95 o                         
   5   6   9         30.07         12.88         9.17 o                         
   6   6   9        156.82        136.30        10.77 o                         
   7   6   9          8.17          0.19        17.72 o                         
   1   7   9         61.51         74.31        16.63 o                         
   2   7   9          5.31         10.19         6.77 o                         
   3   7   9         11.49         18.27         7.05 o                         
   4   7   9         23.28         25.79         7.28 o                         
   5   7   9         22.33         40.02         9.64 o                         
   6   7   9         31.18          4.60        13.23 o                         
   1   8   9         73.27         60.79         8.09 o                         
   2   8   9          1.83         -4.56         6.92 o                         
   3   8   9         59.55         72.36         8.14 o                         
   4   8   9         24.75          6.30         8.38 o                         
   0   0  10        562.42        578.87        41.71 o                         
   2   0  10        566.93        577.42        58.93 o                         
   4   0  10       2477.53       2536.94       111.10 o                         
   6   0  10        241.92        229.26        22.10 o                         
   8   0  10        138.42         93.18        24.89 o                         
   0   1  10         28.70         21.69        12.24 o                         
   1   1  10        103.00        128.28        10.85 o                         
   2   1  10        646.34        660.04        22.90 o                         
   3   1  10        288.63        305.07        13.47 o                         
   4   1  10        140.53        166.74        11.31 o                         
   5   1  10         78.49         90.05        30.89 o                         
   6   1  10        326.05        365.67        26.07 o                         
   7   1  10        101.43        118.88        14.52 o                         
   8   1  10         18.43         15.17        14.43 o                         
   0   2  10         79.96         77.59        13.94 o                         
   1   2  10        142.35        151.83        19.66 o                         
   2   2  10         74.52         76.15        13.09 o                         
   3   2  10        115.25        123.57        11.00 o                         
   4   2  10         68.14         70.24         8.48 o                         
   5   2  10         47.63         48.09        11.33 o                         
   6   2  10        124.62        160.02        16.48 o                         
   7   2  10        144.87        163.02        21.40 o                         
   8   2  10         33.65         35.28        12.35 o                         
   0   3  10        699.96        668.30        33.46 o                         
   1   3  10         70.53         61.46         8.73 o                         
   2   3  10          9.33         -6.15         7.88 o                         
   3   3  10          5.29         -3.60        11.43 o                         
   4   3  10        265.13        268.08        15.06 o                         
   5   3  10          2.35          4.87         7.84 o                         
   6   3  10         12.29        -11.25        23.49 o                         
   7   3  10         52.37         64.99        15.93 o                         
   8   3  10         98.92        149.12        18.79 o                         
   0   4  10        135.29        154.66        17.45 o                         
   1   4  10         49.14         37.37         9.32 o                         
   2   4  10         36.82         40.91         8.45 o                         
   3   4  10        131.84        132.39        11.10 o                         
   4   4  10         93.12        107.69        12.04 o                         
   5   4  10         48.77         56.75         9.33 o                         
   6   4  10          6.43         -6.45        10.90 o                         
   7   4  10        180.56        183.38        20.76 o                         
   0   5  10        417.63        449.63        26.29 o                         
   1   5  10         57.96         61.20         9.75 o                         
   2   5  10        200.85        199.52        11.81 o                         
   3   5  10         18.34         22.11         7.55 o                         
   4   5  10        135.78        145.86        15.02 o                         
   5   5  10         79.93         76.68        15.51 o                         
   6   5  10        187.69        189.79        36.88 o                         
   0   6  10         82.09        104.75        24.97 o                         
   1   6  10          1.58         11.33         7.53 o                         
   2   6  10         71.72         52.81         8.82 o                         
   3   6  10          6.23          2.38         7.16 o                         
   4   6  10        235.37        265.93        21.75 o                         
   5   6  10         32.89         37.97         9.64 o                         
   0   7  10        239.85        233.66        17.26 o                         
   1   7  10          6.38         15.18         7.29 o                         
   2   7  10         17.95         20.02         7.18 o                         
   3   7  10         26.95         37.69         7.00 o                         
   4   7  10         16.18         32.78         8.67 o                         
   2   0  11         31.31         48.70        12.72 o                         
   4   0  11        201.85        194.85        16.30 o                         
   6   0  11        289.29        311.89        32.85 o                         
   1   1  11         47.88         22.03         8.55 o                         
   2   1  11         69.41         80.75         9.89 o                         
   3   1  11         80.79         81.69        12.16 o                         
   4   1  11         98.76         87.21        18.18 o                         
   5   1  11          4.51         -9.64         9.64 o                         
   6   1  11          7.52          6.99        13.11 o                         
   7   1  11         12.14          0.53        22.15 o                         
   1   2  11        189.87        190.77        11.98 o                         
   2   2  11         56.79         65.89         9.64 o                         
   3   2  11        547.07        528.72        20.45 o                         
   4   2  11         18.44         16.30         9.62 o                         
   5   2  11         85.65         84.74        16.01 o                         
   6   2  11        108.38        103.52        17.57 o                         
   7   2  11        110.07         99.71        26.08 o                         
   1   3  11        285.40        291.37        18.68 o                         
   2   3  11         38.06         41.86         9.32 o                         
   3   3  11        116.38        136.51        11.25 o                         
   4   3  11         14.44          8.93         8.41 o                         
   5   3  11        151.52        175.51        17.18 o                         
   6   3  11         36.48         46.79        26.63 o                         
   1   4  11         98.26        119.32        22.40 o                         
   2   4  11         46.51         51.14         9.54 o                         
   3   4  11        124.61        127.00        12.00 o                         
   4   4  11         26.19         22.65         8.87 o                         
   5   4  11         24.93         14.68        14.07 o                         
   6   4  11        153.53        179.98        23.39 o                         
   1   5  11        140.65        146.86        14.08 o                         
   2   5  11         78.29         62.74         9.15 o                         
   3   5  11         76.21         70.45         9.65 o                         
   4   5  11         42.50         36.81         9.55 o                         
   1   6  11         33.44         15.39         7.39 o                         
   2   6  11          5.66          1.45         7.34 o                         
   3   6  11         37.78         17.78         9.33 o                         
   0   0  12        130.53        134.39        22.40 o                         
   2   0  12        575.87        530.97        30.23 o                         
   4   0  12        284.56        242.00        32.05 o                         
   0   1  12          3.24         -3.31        21.05 o                         
   1   1  12         63.07         47.58        10.28 o                         
   2   1  12        168.90        153.33        16.25 o                         
   3   1  12          1.76         12.88         8.27 o                         
   4   1  12        151.84        149.17        41.66 o                         
   5   1  12         51.09         43.15        12.69 o                         
   0   2  12         14.95         -3.53        11.64 o                         
   1   2  12          9.62         -0.54        12.62 o                         
   2   2  12         53.84         47.44         9.94 o                         
   3   2  12         11.50         13.42         8.23 o                         
   4   2  12        136.46        110.47        17.70 o                         
   5   2  12        221.72        202.38        21.94 o                         
   0   3  12        128.92        133.36        27.87 o                         
   1   3  12         39.50         34.33         9.48 o                         
   2   3  12         33.96         28.22         9.02 o                         
   3   3  12        254.86        228.72        15.75 o                         
   4   3  12        157.38        111.33        15.66 o                         
   0   4  12         54.15         25.41        13.49 o                         
   1   4  12         62.47         51.25        19.18 o                         
   2   4  12         42.01         40.74        13.11 o                         
   3   4  12          6.04         -2.77         8.75 o                         
   1   1  13         27.85         24.98        11.41 o                         
                                                                                
