# Supplementary material for: Different conformations and packing motifs in the crystal structures of four thio­phene–carbohydrazide–pyridine derivatives
Source: Acta Crystallogr E Crystallogr Commun. 2022 May 17;78(Pt 6):619–24. doi: 10.1107/S2056989022005151 (PMC9431791; doi:10.1107/S2056989022005151)
Supplement: Supplementary file 3 [file e-78-00619-IIsup3.hkl]

data_II                                                                         
_shelx_title ' jg03_a.res in Pna2(1)'                                           
_shelx_refln_list_code          4                                               
_shelx_F_calc_maximum       97.90                                               
_exptl_crystal_F_000       480.00                                               
_reflns_d_resolution_high  0.7702                                               
                                                                                
loop_                                                                           
 _space_group_symop_operation_xyz                                               
 'x, y, z'                                                                      
 '-x, -y, z+1/2'                                                                
 'x+1/2, -y+1/2, z'                                                             
 '-x+1/2, y+1/2, z+1/2'                                                         
                                                                                
_cell_length_a    18.4056                                                       
_cell_length_b     9.5255                                                       
_cell_length_c     6.0300                                                       
_cell_angle_alpha  90.000                                                       
_cell_angle_beta   90.000                                                       
_cell_angle_gamma  90.000                                                       
                                                                                
_shelx_F_squared_multiplier     1.000                                           
                                                                                
loop_                                                                           
 _refln_index_h                                                                 
 _refln_index_k                                                                 
 _refln_index_l                                                                 
 _refln_F_squared_calc                                                          
 _refln_F_squared_meas                                                          
 _refln_F_squared_sigma                                                         
 _refln_observed_status                                                         
  17   1  -5          3.90          1.01         2.17 o                         
  18   1  -5        179.21        172.59         6.51 o                         
  15   2  -5        168.51        173.54         5.35 o                         
  16   2  -5        151.79        161.85         6.69 o                         
  17   2  -5        129.64        137.95         5.88 o                         
   0   3  -5         59.34         62.32         4.29 o                         
   1   3  -5        618.02        518.14        13.65 o                         
   2   3  -5        273.01        230.86         5.90 o                         
  12   3  -5        134.41        131.06         5.79 o                         
  13   3  -5         47.10         51.63         3.26 o                         
  14   3  -5         79.04         80.97         3.79 o                         
  15   3  -5        166.13        178.30         6.14 o                         
  16   3  -5          1.82          0.70         2.24 o                         
  17   3  -5          3.57          1.96         1.97 o                         
   9   4  -5          8.28          8.58         1.87 o                         
  10   4  -5         94.64        105.62         5.34 o                         
  11   4  -5        149.93        169.16         6.95 o                         
  12   4  -5         24.67         26.35         2.71 o                         
  13   4  -5         97.62        104.55         4.82 o                         
  14   4  -5         14.80         17.64         2.16 o                         
  15   4  -5        250.15        268.71         9.98 o                         
  16   4  -5         30.97         29.60         2.26 o                         
  18   0  -4         48.03         49.26         2.87 o                         
  20   0  -4        147.65        150.86         4.86 o                         
   1   1  -4          9.18          8.76         1.19 o                         
   2   1  -4         45.58         46.18         2.29 o                         
   3   1  -4        132.91        135.34         4.08 o                         
   4   1  -4        173.30        155.98         5.88 o                         
  16   1  -4        192.08        189.39         6.63 o                         
  17   1  -4         77.44         76.62         8.77 o                         
  18   1  -4         49.34         57.24         3.06 o                         
  19   1  -4         10.84         11.79         1.58 o                         
  20   1  -4        101.13        106.92         3.36 o                         
   0   2  -4       1169.28       1168.64        19.35 o                         
   1   2  -4         67.33         70.63         3.51 o                         
   2   2  -4        499.53        441.35         6.93 o                         
   3   2  -4        369.24        341.94         6.30 o                         
   4   2  -4        157.16        127.42         3.42 o                         
   5   2  -4        253.17        196.38         6.49 o                         
   6   2  -4        951.15        810.95        13.76 o                         
  14   2  -4         45.47         50.02         2.81 o                         
  15   2  -4          4.17          6.67         1.54 o                         
  16   2  -4        173.37        180.49         6.36 o                         
  17   2  -4         18.81         16.27         1.80 o                         
  18   2  -4         17.02         16.73         2.54 o                         
  19   2  -4         49.06         51.14         2.83 o                         
  20   2  -4         22.70         26.00         3.54 o                         
   1   3  -4        509.60        538.89        11.36 o                         
   2   3  -4        404.43        399.65         6.53 o                         
   3   3  -4        146.14        137.27         5.07 o                         
   4   3  -4        142.29        130.68         3.58 o                         
   5   3  -4        272.71        249.89         5.12 o                         
   6   3  -4        607.22        524.71         8.65 o                         
   7   3  -4        155.33        120.70         4.58 o                         
  11   3  -4        304.30        316.66         7.37 o                         
  12   3  -4        344.42        350.75         7.51 o                         
  13   3  -4        167.04        163.87         5.32 o                         
  14   3  -4         77.02         79.63         3.77 o                         
  15   3  -4          8.30          7.92         1.45 o                         
  16   3  -4        290.56        279.91         6.35 o                         
  17   3  -4          6.19          6.76         2.51 o                         
  18   3  -4        236.24        234.80         7.47 o                         
  19   3  -4        227.45        227.36         5.84 o                         
   0   4  -4        234.34        239.43         6.95 o                         
   1   4  -4        485.00        471.53         7.09 o                         
   2   4  -4         49.96         57.29         2.49 o                         
   3   4  -4        747.23        686.03         9.03 o                         
   4   4  -4        951.17        876.21        21.90 o                         
   5   4  -4        825.93        722.63         9.59 o                         
   6   4  -4        413.20        399.86        18.32 o                         
   7   4  -4        460.40        403.52        28.67 o                         
   8   4  -4        270.97        275.90         7.88 o                         
   9   4  -4        536.38        523.79         9.77 o                         
  10   4  -4        150.50        148.14         4.82 o                         
  11   4  -4        861.42        896.54        19.78 o                         
  12   4  -4        139.86        131.26         4.74 o                         
  13   4  -4        243.92        248.51         7.85 o                         
  14   4  -4        115.56        112.57         4.35 o                         
  15   4  -4        112.95        110.56         4.63 o                         
  16   4  -4         24.69         24.05         2.01 o                         
  17   4  -4        143.66        156.00         5.36 o                         
  18   4  -4          4.84          2.69         1.61 o                         
  19   4  -4         23.38         21.01         2.09 o                         
   3   5  -4        166.79        178.67         6.15 o                         
   4   5  -4         17.87         17.62         1.56 o                         
   5   5  -4        901.41        961.50        14.83 o                         
   6   5  -4         18.06         23.10         2.30 o                         
   7   5  -4        721.66        706.05        11.67 o                         
   8   5  -4         48.36         46.00         3.23 o                         
   9   5  -4         21.80         26.70         2.29 o                         
  10   5  -4         35.98         34.62         2.70 o                         
  11   5  -4         46.10         49.29         3.10 o                         
  12   5  -4        200.49        211.90         7.37 o                         
  13   5  -4        261.87        269.68         7.80 o                         
  14   5  -4          6.17          3.72         1.76 o                         
  15   5  -4        206.23        224.17         6.09 o                         
  16   5  -4         30.46         30.31         2.17 o                         
  17   5  -4        171.72        158.50         5.03 o                         
  18   5  -4         22.36         18.81         1.91 o                         
   2   0  -3        556.05        649.14         8.30 o                         
   4   0  -3         87.46         85.53         3.77 o                         
   6   0  -3         53.04         44.66         2.09 o                         
  14   0  -3        850.04        833.37        13.82 o                         
  16   0  -3        367.36        374.48         5.29 o                         
  18   0  -3        434.69        441.70         7.59 o                         
  20   0  -3        439.13        429.96         5.84 o                         
  22   0  -3        102.28        107.19         4.28 o                         
   0   1  -3        420.98        479.28        13.04 o                         
   1   1  -3         38.24         33.60         1.30 o                         
   2   1  -3       1024.11       1028.24         8.17 o                         
   3   1  -3        516.24        610.20        11.84 o                         
   4   1  -3       2617.01       2699.76        63.72 o                         
   5   1  -3       1177.70       1339.00        21.78 o                         
   6   1  -3        537.90        490.15        12.24 o                         
   7   1  -3         31.28         22.78         1.45 o                         
  11   1  -3        322.22        345.93         7.13 o                         
  12   1  -3        740.80        762.84        10.77 o                         
  13   1  -3         76.76         76.51         3.52 o                         
  14   1  -3        115.36        108.92         2.77 o                         
  15   1  -3         92.50         91.84         5.71 o                         
  16   1  -3         25.20         20.28         1.74 o                         
  17   1  -3         81.92         81.80         5.45 o                         
  18   1  -3        189.29        180.78         3.43 o                         
  19   1  -3         57.51         56.74         1.76 o                         
  20   1  -3          8.58         10.74         1.08 o                         
  21   1  -3         12.60          8.82         1.08 o                         
   1   2  -3        230.84        287.31         5.56 o                         
   2   2  -3         83.02         92.36         4.34 o                         
   3   2  -3        920.09       1060.23        13.49 o                         
   4   2  -3        988.46       1142.47        10.31 o                         
   5   2  -3        504.37        483.26         6.40 o                         
   6   2  -3        471.57        435.85         7.91 o                         
   7   2  -3        196.30        195.90         4.13 o                         
   8   2  -3        113.27        111.29         4.49 o                         
  10   2  -3        155.64        153.89         4.86 o                         
  11   2  -3        150.04        135.99         9.28 o                         
  12   2  -3        265.51        276.04         4.46 o                         
  13   2  -3        656.64        651.64         8.17 o                         
  14   2  -3        116.23        117.25         6.48 o                         
  15   2  -3         48.20         49.25         3.08 o                         
  16   2  -3         18.15         16.59         1.80 o                         
  17   2  -3        373.21        344.06        16.87 o                         
  18   2  -3         74.35         75.43         4.75 o                         
  19   2  -3        112.57        112.63         2.48 o                         
  20   2  -3        323.04        316.48         9.05 o                         
  21   2  -3         69.64         72.01         2.03 o                         
   0   3  -3        666.38        641.25        11.63 o                         
   1   3  -3       1607.41       1593.10        12.12 o                         
   2   3  -3        223.88        209.37         6.70 o                         
   3   3  -3        407.66        383.49         6.43 o                         
   4   3  -3        337.84        303.67        12.26 o                         
   5   3  -3        304.93        282.04         4.83 o                         
   6   3  -3         81.99         64.38         2.24 o                         
   7   3  -3        214.63        149.15         3.39 o                         
   8   3  -3        922.96        845.66        19.25 o                         
   9   3  -3       1067.89       1002.05         9.81 o                         
  10   3  -3          0.66          0.97         0.86 o                         
  11   3  -3        110.67        117.02         2.93 o                         
  12   3  -3          3.85          2.79         1.11 o                         
  13   3  -3        150.95        151.60         3.52 o                         
  14   3  -3        136.52        138.89         3.23 o                         
  15   3  -3          8.36         10.28         1.79 o                         
  16   3  -3         40.47         44.61         1.89 o                         
  17   3  -3        362.75        353.24        12.42 o                         
  18   3  -3          2.95          3.53         1.81 o                         
  19   3  -3          6.80          5.54         2.14 o                         
  20   3  -3         15.47         18.89         1.63 o                         
  21   3  -3        101.16         98.48         3.70 o                         
   2   4  -3        173.53        186.31         4.53 o                         
   3   4  -3         62.96         58.83         2.29 o                         
   4   4  -3        187.07        186.00         4.77 o                         
   5   4  -3        125.11        117.55         3.24 o                         
   6   4  -3         13.59         11.27         1.69 o                         
   7   4  -3         91.95         95.50         7.11 o                         
   8   4  -3        375.28        362.79        36.91 o                         
   9   4  -3       1978.79       1975.35        16.01 o                         
  10   4  -3        185.50        192.83         3.82 o                         
  11   4  -3         13.00         15.97         1.61 o                         
  12   4  -3        844.99        826.24        20.46 o                         
  13   4  -3         27.31         24.30         1.47 o                         
  14   4  -3        141.66        147.78         4.99 o                         
  15   4  -3        268.97        272.45         5.31 o                         
  16   4  -3        222.55        221.44         4.73 o                         
  17   4  -3        166.29        181.41         3.83 o                         
  18   4  -3         37.82         40.35         6.28 o                         
  19   4  -3         24.72         29.78         1.80 o                         
  20   4  -3          7.57          8.86         1.33 o                         
   4   5  -3        160.92        150.60         3.94 o                         
   5   5  -3        352.56        311.87        13.68 o                         
   6   5  -3         69.47         67.61         2.54 o                         
   7   5  -3        799.81        783.75        11.38 o                         
   8   5  -3       1246.93       1256.87         9.64 o                         
   9   5  -3        199.39        192.23        10.75 o                         
  10   5  -3        105.43        102.46         3.02 o                         
  11   5  -3        293.55        303.98        12.93 o                         
  12   5  -3        105.17        116.35         3.24 o                         
  13   5  -3       1296.18       1250.81        23.50 o                         
  14   5  -3         96.78         93.58         6.00 o                         
  15   5  -3         35.46         37.06         2.11 o                         
  16   5  -3         49.74         51.40         1.90 o                         
  17   5  -3         70.74         70.63         2.93 o                         
  18   5  -3         51.94         52.39         2.21 o                         
  19   5  -3         11.96         13.62         1.50 o                         
   5   6  -3        289.90        253.80        12.46 o                         
   6   6  -3        102.10         91.95         7.75 o                         
   7   6  -3        199.33        200.69         5.73 o                         
   8   6  -3        109.52        105.13         4.44 o                         
   9   6  -3        484.20        484.94        45.82 o                         
  10   6  -3         46.22         43.41         1.91 o                         
  11   6  -3         74.55         77.12         2.59 o                         
  12   6  -3        133.03        139.59        10.02 o                         
  13   6  -3        168.10        158.84        13.92 o                         
  14   6  -3         11.75         12.82         1.38 o                         
  15   6  -3        120.93        119.63         5.41 o                         
  16   6  -3         66.44         67.16         2.51 o                         
  17   6  -3         73.95         83.09         3.75 o                         
  18   6  -3         34.78         36.05         2.64 o                         
   8   7  -3        199.59        202.99         7.71 o                         
   9   7  -3        855.60        763.15        18.61 o                         
  10   7  -3         33.62         35.29         2.72 o                         
  11   7  -3        365.79        377.59        10.74 o                         
   2   8  -3          8.65          8.55         2.44 o                         
   3   8  -3        130.87        119.61         8.01 o                         
   4   8  -3         32.35         24.40         3.12 o                         
   5   8  -3        231.08        236.31        11.44 o                         
   6   8  -3        174.34        161.56        10.14 o                         
   7   8  -3         41.59         42.51         4.93 o                         
   1   9  -3         50.51         43.21         4.28 o                         
   2   9  -3        339.91        352.25        13.91 o                         
   3   9  -3         24.76         23.67         5.18 o                         
   4   9  -3        190.53        166.98         7.96 o                         
   5   9  -3         26.80         31.56         4.48 o                         
   6   9  -3        260.42        247.20        12.10 o                         
   1  10  -3          9.01          7.01         3.55 o                         
   2  10  -3         22.94         16.99         3.57 o                         
   3  10  -3         64.14         60.25         5.87 o                         
   4  10  -3         15.45         17.80         3.63 o                         
   5  10  -3         94.46         87.02         7.24 o                         
   1  11  -3         45.61         43.43         4.87 o                         
   2  11  -3         52.93         57.12         5.75 o                         
   3  11  -3         23.94         22.14         4.22 o                         
   0   0  -2        114.20        130.48         4.20 o                         
   2   0  -2       2199.19       2200.26        12.88 o                         
   4   0  -2       1821.80       1683.80        10.93 o                         
   6   0  -2       5081.83       5564.66        93.06 o                         
   8   0  -2       2038.84       2355.18        56.36 o                         
  10   0  -2       2122.53       2245.29        14.88 o                         
  12   0  -2       1131.69       1094.11        11.41 o                         
  14   0  -2       1376.54       1434.88        10.23 o                         
  16   0  -2         12.06         13.54         1.51 o                         
  18   0  -2         31.67         28.96         3.46 o                         
  20   0  -2         24.00         22.21         2.85 o                         
  22   0  -2         69.80         66.23         2.44 o                         
   1   1  -2        111.89        112.18         2.37 o                         
   2   1  -2        636.23        698.90         6.12 o                         
   3   1  -2       1059.06       1230.38         6.96 o                         
   4   1  -2        141.29        137.63         2.30 o                         
   5   1  -2        154.04        167.25         2.46 o                         
   6   1  -2        258.44        293.79         3.83 o                         
   7   1  -2        268.24        282.58         3.64 o                         
   8   1  -2        409.87        447.42        11.10 o                         
   9   1  -2        105.60        113.39         3.97 o                         
  10   1  -2        204.59        187.15         3.02 o                         
  11   1  -2         40.20         40.34         1.23 o                         
  12   1  -2        750.72        758.62        10.71 o                         
  13   1  -2        171.23        167.73         2.29 o                         
  14   1  -2         93.23         95.15         1.80 o                         
  15   1  -2        414.25        407.84         8.05 o                         
  16   1  -2        414.35        420.72         4.63 o                         
  17   1  -2        208.32        203.19         4.35 o                         
  18   1  -2        374.41        371.32         5.14 o                         
  19   1  -2          1.29          1.40         1.10 o                         
  20   1  -2        307.07        312.23         3.33 o                         
  21   1  -2        104.95        102.91         2.06 o                         
  22   1  -2         78.49         82.34         2.01 o                         
  23   1  -2         20.26         18.88         1.32 o                         
   0   2  -2       1480.10       1515.12        11.46 o                         
   1   2  -2        741.39        735.60        12.25 o                         
   2   2  -2       1160.06       1173.79         8.59 o                         
   3   2  -2        533.39        541.94         8.79 o                         
   4   2  -2        253.90        220.07         3.18 o                         
   5   2  -2        341.83        364.22         3.30 o                         
   6   2  -2       1923.54       2012.94        34.96 o                         
   7   2  -2        194.99        182.53         3.38 o                         
   8   2  -2        334.80        332.88         9.33 o                         
   9   2  -2       1051.29       1118.86        21.11 o                         
  10   2  -2       1397.67       1378.87        11.39 o                         
  11   2  -2        523.73        528.11         4.89 o                         
  12   2  -2         74.01         73.79         1.64 o                         
  13   2  -2        152.83        147.35         4.07 o                         
  14   2  -2        431.12        430.92        11.18 o                         
  15   2  -2         57.03         55.90         1.64 o                         
  16   2  -2        194.95        179.94         2.88 o                         
  17   2  -2        199.10        197.51         4.71 o                         
  18   2  -2         22.33         22.50         1.14 o                         
  19   2  -2         25.10         23.93         1.34 o                         
  20   2  -2          0.37         -0.53         1.05 o                         
  21   2  -2         50.92         49.42         1.43 o                         
  22   2  -2         71.03         73.18         1.80 o                         
   1   3  -2        966.91       1024.31        10.16 o                         
   2   3  -2        550.85        610.96         8.98 o                         
   3   3  -2        357.14        383.29         3.99 o                         
   4   3  -2         45.94         42.29         1.22 o                         
   5   3  -2       1358.36       1428.63        25.72 o                         
   6   3  -2       2050.66       2205.09        34.37 o                         
   7   3  -2       1466.81       1564.54        26.79 o                         
   8   3  -2        741.33        766.67         9.96 o                         
   9   3  -2        270.09        272.10         5.74 o                         
  10   3  -2        237.40        235.59         4.60 o                         
  11   3  -2        196.27        191.73         3.66 o                         
  12   3  -2        127.86        120.98         7.06 o                         
  13   3  -2        770.62        739.18        28.90 o                         
  14   3  -2        181.03        174.13         3.42 o                         
  15   3  -2         12.74         15.73         1.13 o                         
  16   3  -2        378.16        372.94         6.11 o                         
  17   3  -2         34.72         37.38         1.51 o                         
  18   3  -2         19.98         23.40         1.38 o                         
  19   3  -2        259.01        267.57         4.51 o                         
  20   3  -2         31.81         27.26         1.37 o                         
  21   3  -2        158.48        162.31         2.97 o                         
  22   3  -2        199.49        190.76         5.63 o                         
   0   4  -2       1679.16       1973.27        30.43 o                         
   1   4  -2        858.76        757.43        72.78 o                         
   2   4  -2        590.98        705.01        15.85 o                         
   3   4  -2       1644.32       1647.68        93.86 o                         
   4   4  -2        321.09        319.69         6.19 o                         
   5   4  -2       1224.11       1186.10        25.06 o                         
   6   4  -2        988.92       1007.07        20.25 o                         
   7   4  -2        286.95        278.63         6.30 o                         
   8   4  -2        249.87        235.44         4.70 o                         
   9   4  -2        263.07        248.39         7.04 o                         
  10   4  -2         54.99         51.20         1.83 o                         
  11   4  -2       1100.59       1125.40        19.49 o                         
  12   4  -2         71.86         67.97         2.07 o                         
  13   4  -2        139.71        126.69         3.02 o                         
  14   4  -2         42.00         41.32         3.06 o                         
  15   4  -2        104.83        109.55         2.60 o                         
  16   4  -2         45.54         46.84         1.86 o                         
  17   4  -2        128.96        127.73         3.39 o                         
  18   4  -2        125.79        119.67         5.35 o                         
  19   4  -2         92.67         96.94         2.43 o                         
  20   4  -2          2.40          2.36         1.07 o                         
  21   4  -2         91.02         89.49         2.06 o                         
   1   5  -2        578.00        652.26         9.90 o                         
   2   5  -2        213.56        216.94         5.69 o                         
   3   5  -2        978.04        997.62        22.86 o                         
   4   5  -2        101.37         90.28         3.38 o                         
   5   5  -2        204.50        207.79         3.11 o                         
   6   5  -2        192.97        200.04         5.05 o                         
   7   5  -2        220.13        194.65         4.29 o                         
   8   5  -2          8.93          9.16         0.76 o                         
   9   5  -2        631.52        554.01        14.66 o                         
  10   5  -2        123.42        126.60         2.67 o                         
  11   5  -2        415.78        394.07         6.41 o                         
  12   5  -2         83.75         80.30         5.64 o                         
  13   5  -2         56.28         55.73         1.97 o                         
  14   5  -2          4.47          5.08         1.20 o                         
  15   5  -2         91.01         93.70         2.76 o                         
  16   5  -2         45.34         41.88         1.80 o                         
  17   5  -2        284.63        292.35         5.44 o                         
  18   5  -2         39.03         31.41         1.50 o                         
  19   5  -2         92.46         88.27         1.99 o                         
  20   5  -2         25.30         25.80         1.48 o                         
   0   6  -2       1474.34       1523.83        22.29 o                         
   1   6  -2        770.29        721.78        33.02 o                         
   2   6  -2        184.59        184.02         5.31 o                         
   3   6  -2        223.61        204.90         4.73 o                         
   4   6  -2        134.57        148.67         3.08 o                         
   5   6  -2       1074.00       1070.79        17.83 o                         
   6   6  -2        192.71        183.72         3.87 o                         
   7   6  -2        621.94        596.22        17.10 o                         
   8   6  -2       1111.22       1112.25        36.04 o                         
   9   6  -2        202.70        195.62         9.79 o                         
  10   6  -2        296.57        305.76         4.54 o                         
  11   6  -2        489.86        486.08        16.43 o                         
  12   6  -2        188.44        188.38         4.51 o                         
  13   6  -2        168.20        172.82         4.04 o                         
  14   6  -2        231.08        241.86         5.00 o                         
  15   6  -2        220.35        222.72         4.56 o                         
  16   6  -2         25.48         25.95         2.34 o                         
  17   6  -2        165.57        164.57         3.34 o                         
  18   6  -2          5.43          6.34         1.20 o                         
  19   6  -2         16.38         14.65         2.17 o                         
   1   7  -2        151.39        148.60         4.63 o                         
   2   7  -2          7.27          5.17         1.64 o                         
   3   7  -2        118.29        107.10         3.08 o                         
   4   7  -2         71.65         72.42         2.67 o                         
   5   7  -2        133.53        124.50         4.23 o                         
   6   7  -2         48.20         47.18         1.64 o                         
   7   7  -2        115.73        102.87         6.03 o                         
   8   7  -2         96.98         92.60         2.65 o                         
   9   7  -2         52.54         45.64         1.83 o                         
  10   7  -2         27.24         25.31         1.53 o                         
  11   7  -2        275.52        267.96         8.85 o                         
  12   7  -2        246.10        246.36         5.37 o                         
  13   7  -2        195.38        199.90         9.87 o                         
  14   7  -2         74.16         73.87         2.71 o                         
  15   7  -2         75.30         79.46         6.97 o                         
  16   7  -2        124.87        120.83         2.97 o                         
  17   7  -2        329.24        343.86        14.18 o                         
  18   7  -2          0.08          1.17         1.65 o                         
   0   8  -2        218.05        219.12         8.01 o                         
   1   8  -2        213.60        210.35         6.68 o                         
   2   8  -2        659.80        660.69        18.65 o                         
   3   8  -2         11.75         13.91         2.08 o                         
   4   8  -2         84.02         85.77         3.93 o                         
   5   8  -2        159.97        153.72         6.74 o                         
   6   8  -2        107.48        105.40         3.29 o                         
   7   8  -2        277.00        248.74        12.43 o                         
   8   8  -2        230.04        221.31         5.42 o                         
   9   8  -2        157.05        167.07         5.32 o                         
  10   8  -2        246.65        220.27        21.93 o                         
  11   8  -2        105.68        100.55         4.99 o                         
  12   8  -2         24.75         23.99         2.61 o                         
  13   8  -2        137.47        131.59         5.25 o                         
   1   9  -2         48.68         52.02         4.13 o                         
   2   9  -2         90.43         93.31         4.13 o                         
   3   9  -2         46.20         45.21         2.99 o                         
   4   9  -2         23.20         23.41         2.50 o                         
   5   9  -2          3.10          4.93         2.01 o                         
   6   9  -2         36.69         34.42         2.59 o                         
   7   9  -2        133.48        129.90         5.34 o                         
   8   9  -2         28.69         26.24         3.36 o                         
   9   9  -2        208.37        192.64         8.54 o                         
   0  10  -2         62.53         70.47         5.49 o                         
   1  10  -2         19.64         20.50         2.74 o                         
   2  10  -2        274.84        301.19        13.63 o                         
   3  10  -2         20.32         16.24         3.27 o                         
   4  10  -2        227.87        229.63         7.10 o                         
   5  10  -2        120.83        105.75         4.65 o                         
   6  10  -2        174.91        169.20         5.44 o                         
   7  10  -2          3.96          5.79         2.40 o                         
   1  11  -2          3.37          5.40         2.51 o                         
   2  11  -2          3.22          0.17         2.70 o                         
   3  11  -2         29.90         26.77         2.87 o                         
   4  11  -2         23.69         26.64         2.72 o                         
   5  11  -2         58.94         59.65         3.29 o                         
   6  11  -2         14.80         16.81         2.63 o                         
   7  11  -2         24.07         24.12         4.26 o                         
   2   0  -1        650.55        725.67         7.21 o                         
   4   0  -1       1435.47       1542.16         9.57 o                         
   6   0  -1        311.93        292.78         3.95 o                         
   8   0  -1       1073.28       1099.70        21.56 o                         
  10   0  -1       1763.48       1893.17        21.08 o                         
  12   0  -1        181.08        166.20         2.96 o                         
  14   0  -1        355.60        361.34        11.96 o                         
  16   0  -1        259.94        249.17        12.16 o                         
  18   0  -1        114.74        112.75         6.60 o                         
  20   0  -1        420.24        448.29        18.08 o                         
  22   0  -1        204.57        224.72         4.14 o                         
   0   1  -1       3170.46       3525.22        30.16 o                         
   1   1  -1       1462.15       1567.61        44.39 o                         
   2   1  -1       3648.85       3677.55        40.68 o                         
   3   1  -1       4643.94       5423.03        44.48 o                         
   4   1  -1       7233.66       7956.18        56.42 o                         
   5   1  -1       1864.78       2092.99        22.96 o                         
   6   1  -1       1616.76       1630.18        14.21 o                         
   7   1  -1       1904.14       2014.06        23.07 o                         
   8   1  -1       1412.69       1307.46        11.35 o                         
   9   1  -1        294.04        303.62         5.15 o                         
  10   1  -1       1065.88       1119.45        24.21 o                         
  11   1  -1        339.41        402.91         6.89 o                         
  12   1  -1        423.03        381.33         6.92 o                         
  13   1  -1        286.82        286.99         6.10 o                         
  14   1  -1        357.00        332.75         9.85 o                         
  15   1  -1        109.71        105.61         3.80 o                         
  16   1  -1         35.53         30.73         2.41 o                         
  17   1  -1        350.38        353.17         3.19 o                         
  18   1  -1        202.96        191.50         2.68 o                         
  19   1  -1        212.48        211.40         3.14 o                         
  20   1  -1        141.13        136.62         2.44 o                         
  21   1  -1         87.40         84.85         2.41 o                         
  22   1  -1         28.87         26.09         1.15 o                         
  23   1  -1         25.26         26.39         1.18 o                         
   1   2  -1       4462.48       4766.92       106.30 o                         
   2   2  -1       3544.02       3759.21        18.65 o                         
   3   2  -1       3056.45       3285.26        21.63 o                         
   4   2  -1       2788.53       2986.72        22.17 o                         
   5   2  -1       2066.06       2361.72        13.18 o                         
   6   2  -1        264.73        246.53         2.69 o                         
   7   2  -1         66.15         62.62         1.43 o                         
   8   2  -1        189.09        194.41         2.58 o                         
   9   2  -1       1158.39       1182.14        18.60 o                         
  10   2  -1        318.01        319.16         5.28 o                         
  11   2  -1         41.81         39.67         1.20 o                         
  12   2  -1        342.82        346.76         4.00 o                         
  13   2  -1        384.51        398.19         6.07 o                         
  14   2  -1        843.98        830.93        13.31 o                         
  15   2  -1        284.41        288.97         8.54 o                         
  16   2  -1        218.33        212.98         2.71 o                         
  17   2  -1        247.74        247.74         5.86 o                         
  18   2  -1        245.16        243.50         4.19 o                         
  19   2  -1         27.71         27.36         1.12 o                         
  20   2  -1        426.65        426.97         6.00 o                         
  21   2  -1         28.36         28.67         1.17 o                         
  22   2  -1         16.12         14.12         1.35 o                         
  23   2  -1         70.96         73.35         1.82 o                         
   0   3  -1       1943.97       1906.75        13.56 o                         
   1   3  -1        321.96        286.20         6.74 o                         
   2   3  -1       2651.88       2872.70        20.56 o                         
   3   3  -1       2280.80       2167.24        20.64 o                         
   4   3  -1       1130.65       1227.23        12.86 o                         
   5   3  -1       1016.87        952.12         7.35 o                         
   6   3  -1       1215.46       1299.51        15.92 o                         
   7   3  -1       1114.30       1098.39        10.68 o                         
   8   3  -1       1176.31       1301.29        10.22 o                         
   9   3  -1        863.43        846.77        16.70 o                         
  10   3  -1        435.03        431.84         8.52 o                         
  11   3  -1        532.48        505.81        10.39 o                         
  12   3  -1        318.97        322.64         9.11 o                         
  13   3  -1        219.63        209.41         3.22 o                         
  14   3  -1        317.28        311.85         5.76 o                         
  15   3  -1        407.41        405.39         4.83 o                         
  16   3  -1        120.27        121.56         1.94 o                         
  17   3  -1          7.96          9.59         0.83 o                         
  18   3  -1        104.72        104.16         2.07 o                         
  19   3  -1          9.73         10.08         1.03 o                         
  20   3  -1         65.88         60.96         1.43 o                         
  21   3  -1          8.39          7.67         0.98 o                         
  22   3  -1          3.93          2.54         0.93 o                         
   1   4  -1        608.97        617.10        10.95 o                         
   2   4  -1        259.43        261.41         5.18 o                         
   3   4  -1        680.39        718.73         6.95 o                         
   4   4  -1        385.98        394.94         2.93 o                         
   5   4  -1       1336.48       1446.58        13.11 o                         
   6   4  -1        517.06        560.76         8.53 o                         
   7   4  -1        558.86        532.89         5.87 o                         
   8   4  -1        125.43        133.87         2.00 o                         
   9   4  -1         67.81         66.12         1.78 o                         
  10   4  -1        161.84        149.04         3.16 o                         
  11   4  -1        588.53        579.59         4.89 o                         
  12   4  -1         53.92         49.90         1.93 o                         
  13   4  -1        149.01        147.50         2.83 o                         
  14   4  -1        183.17        177.32         2.82 o                         
  15   4  -1        315.12        318.22         4.20 o                         
  16   4  -1        143.91        136.15         2.12 o                         
  17   4  -1        309.54        305.47         5.70 o                         
  18   4  -1          0.69          1.61         0.75 o                         
  19   4  -1        235.23        238.61         3.64 o                         
  20   4  -1        106.91        101.58         3.93 o                         
  21   4  -1        245.60        246.83         3.76 o                         
  22   4  -1         44.93         43.23         1.57 o                         
   0   5  -1       1302.41       1354.14        15.94 o                         
   1   5  -1       1511.60       1470.65        26.86 o                         
   2   5  -1         88.30         87.07         2.53 o                         
   3   5  -1        756.99        746.82        11.61 o                         
   4   5  -1         50.27         54.11         1.22 o                         
   5   5  -1        649.98        617.44         9.70 o                         
   6   5  -1        175.87        198.86         3.23 o                         
   7   5  -1       1912.74       1898.53        24.69 o                         
   8   5  -1        136.90        137.91         3.91 o                         
   9   5  -1        809.63        795.84         8.09 o                         
  10   5  -1        127.17        132.89         5.59 o                         
  11   5  -1        651.12        643.56         8.65 o                         
  12   5  -1        139.74        130.44         3.43 o                         
  13   5  -1        255.22        247.58         3.46 o                         
  14   5  -1         38.84         37.43         1.38 o                         
  15   5  -1        296.74        292.71         3.74 o                         
  16   5  -1         78.27         72.13         2.20 o                         
  17   5  -1         19.01         21.13         1.28 o                         
  18   5  -1         14.00         14.66         1.11 o                         
  19   5  -1        136.57        127.69         3.12 o                         
  20   5  -1         13.51         14.92         1.72 o                         
  21   5  -1         43.99         42.98         2.39 o                         
   1   6  -1        382.87        372.80         9.09 o                         
   2   6  -1        257.17        275.26         3.23 o                         
   3   6  -1         90.21         85.02         1.81 o                         
   4   6  -1          3.26          2.45         0.57 o                         
   5   6  -1        119.51        111.70         1.96 o                         
   6   6  -1         62.93         61.17         1.41 o                         
   7   6  -1        258.74        235.28         7.61 o                         
   8   6  -1        126.73        120.18         2.34 o                         
   9   6  -1         85.19         68.35         1.65 o                         
  10   6  -1         37.73         35.66         1.32 o                         
  11   6  -1        125.00         98.83         3.20 o                         
  12   6  -1          7.09          7.35         1.04 o                         
  13   6  -1        107.70         99.75         2.11 o                         
  14   6  -1         64.52         64.49         1.68 o                         
  15   6  -1        223.19        232.79         6.88 o                         
  16   6  -1         17.69         15.42         1.31 o                         
  17   6  -1        104.51         97.82         2.36 o                         
  18   6  -1         35.65         35.28         1.34 o                         
  19   6  -1        126.45        136.05         2.91 o                         
  20   6  -1         44.73         50.78         2.15 o                         
   0   7  -1        415.22        391.06         7.79 o                         
   1   7  -1         70.72         61.25         1.98 o                         
   2   7  -1        188.21        179.04         3.86 o                         
   3   7  -1       1289.05       1218.35        19.54 o                         
   4   7  -1        819.53        755.46        11.68 o                         
   5   7  -1        196.15        173.88         6.21 o                         
   6   7  -1        251.32        233.07         5.24 o                         
   7   7  -1         39.06         36.05         1.15 o                         
   8   7  -1        172.95        156.56         3.71 o                         
   9   7  -1         45.06         40.18         1.43 o                         
  10   7  -1        481.83        470.70         7.36 o                         
  11   7  -1         92.48         88.95         2.97 o                         
  12   7  -1        343.66        331.57         4.20 o                         
  13   7  -1         75.88         76.29         2.19 o                         
  14   7  -1          6.40          6.72         1.02 o                         
  15   7  -1         21.76         23.75         2.69 o                         
  16   7  -1         85.97         88.38         3.49 o                         
  17   7  -1         37.67         36.89         2.38 o                         
  18   7  -1         94.74         99.03         3.36 o                         
  19   7  -1         46.26         50.80         3.34 o                         
   1   8  -1         97.31         92.77         2.85 o                         
   2   8  -1        109.19         99.09         3.44 o                         
   3   8  -1         67.81         62.17         1.56 o                         
   4   8  -1        106.67         91.66         2.81 o                         
   5   8  -1        297.88        270.55        11.30 o                         
   6   8  -1        605.88        594.20        16.31 o                         
   7   8  -1          7.73          8.72         0.94 o                         
   8   8  -1         87.19         88.33         2.13 o                         
   9   8  -1         75.30         65.12         3.16 o                         
  10   8  -1          5.27          5.60         0.88 o                         
  11   8  -1         69.87         70.18         2.03 o                         
  12   8  -1        250.63        241.36         5.87 o                         
  13   8  -1         68.70         61.86         2.11 o                         
  14   8  -1          0.49          0.28         1.03 o                         
  15   8  -1        104.62        100.34         3.84 o                         
  16   8  -1         30.42         27.56         1.77 o                         
  17   8  -1         62.06         63.19         3.56 o                         
   0   9  -1        710.18        643.47        21.90 o                         
   1   9  -1         82.64         79.31         3.92 o                         
   2   9  -1         96.35         89.17         2.06 o                         
   3   9  -1        195.28        194.88         4.05 o                         
   4   9  -1        137.38        131.11         3.10 o                         
   5   9  -1         30.24         29.70         1.49 o                         
   6   9  -1        184.42        179.34         4.00 o                         
   7   9  -1         45.46         43.89         1.60 o                         
   8   9  -1        176.29        182.55         3.61 o                         
   9   9  -1        122.16        118.72         3.95 o                         
  10   9  -1        123.00        128.87         3.42 o                         
  11   9  -1         13.09         14.77         1.68 o                         
  12   9  -1         34.37         45.19         3.41 o                         
  13   9  -1         51.92         58.57         5.00 o                         
   1  10  -1         74.21         76.59         4.08 o                         
   2  10  -1        143.37        142.56         7.35 o                         
   3  10  -1        167.81        156.95         5.92 o                         
   4  10  -1         91.70         93.91         5.49 o                         
   5  10  -1         18.16         20.34         1.93 o                         
   6  10  -1         25.78         26.97         2.22 o                         
   7  10  -1          9.07          6.93         2.04 o                         
   8  10  -1        180.49        186.02         5.52 o                         
   9  10  -1          1.58          0.17         1.40 o                         
  10  10  -1        120.49        122.24         4.44 o                         
  11  10  -1         40.63         51.73         4.28 o                         
   0  11  -1        608.02        597.78        14.16 o                         
   1  11  -1         35.16         39.00         3.45 o                         
   2  11  -1        262.81        268.83         6.36 o                         
   3  11  -1         30.65         26.92         2.39 o                         
   4  11  -1        172.96        189.34        10.03 o                         
   5  11  -1         19.44         23.71         3.06 o                         
   6  11  -1        245.41        244.37         6.43 o                         
   7  11  -1         31.86         35.42         2.79 o                         
   8  11  -1        276.74        289.48        28.00 o                         
   9  11  -1          4.94         12.02         3.56 o                         
  10  11  -1         20.91         25.26         3.81 o                         
   1  12  -1         49.04         52.31         3.22 o                         
   2  12  -1          8.27          5.74         3.44 o                         
   3  12  -1          1.98          2.80         2.77 o                         
   4  12  -1         21.04         19.66         3.15 o                         
   4   0   0         23.63         26.36         1.13 o                         
   6   0   0       4455.81       4682.86        27.64 o                         
   8   0   0       4523.70       4523.82        46.39 o                         
  10   0   0         46.84         62.45         5.24 o                         
  12   0   0          1.42          3.36         0.69 o                         
  14   0   0        328.48        311.45         4.40 o                         
  16   0   0       2210.14       2288.72        24.20 o                         
  18   0   0          1.22          2.76         1.68 o                         
  20   0   0        596.56        606.35        11.79 o                         
  22   0   0        575.55        562.72         9.37 o                         
   2   1   0       1665.63       1819.63        22.44 o                         
   3   1   0       2294.45       2429.47        18.15 o                         
   4   1   0       5942.76       6557.14        12.20 o                         
   5   1   0        401.55        344.41         2.62 o                         
   6   1   0        527.96        511.00         3.82 o                         
   7   1   0          4.12          3.04         0.44 o                         
   8   1   0        441.30        432.52         5.02 o                         
   9   1   0        858.58        891.68        16.24 o                         
  10   1   0        855.06        880.16         7.75 o                         
  11   1   0        290.10        286.76         5.83 o                         
  12   1   0        360.27        356.43         3.67 o                         
  13   1   0         77.99         94.28         1.70 o                         
  14   1   0        980.99        968.52         8.15 o                         
  15   1   0          9.03          9.04         0.70 o                         
  16   1   0        545.45        523.50         4.73 o                         
  17   1   0          5.08          4.27         0.76 o                         
  18   1   0        807.38        823.21         8.34 o                         
  19   1   0         84.84         81.57         1.76 o                         
  20   1   0        163.34        159.50         2.82 o                         
  21   1   0         46.37         46.48         1.39 o                         
  22   1   0        551.78        556.40         7.51 o                         
  23   1   0         71.80         78.97         1.77 o                         
   0   2   0        739.96        710.22         5.28 o                         
   1   2   0       3001.03       3137.14        13.49 o                         
   2   2   0        321.10        225.47         3.21 o                         
   3   2   0       6611.81       7521.52        57.30 o                         
   4   2   0       9583.74       9675.04        37.76 o                         
   5   2   0       4717.95       4902.05        55.52 o                         
   6   2   0        389.11        514.24         3.03 o                         
   7   2   0          3.01          2.04         0.41 o                         
   8   2   0          9.66          1.23         0.42 o                         
   9   2   0        111.21        132.50         1.97 o                         
  10   2   0          7.41          1.85         0.56 o                         
  11   2   0        407.42        430.58         8.57 o                         
  12   2   0        755.47        701.42         4.98 o                         
  13   2   0        265.68        241.02         2.71 o                         
  14   2   0          0.93          0.94         0.79 o                         
  15   2   0         22.17         24.15         0.97 o                         
  16   2   0        504.46        506.20         6.52 o                         
  17   2   0        138.97        141.33         2.19 o                         
  18   2   0         88.50         82.81         1.56 o                         
  19   2   0        166.30        166.28         2.73 o                         
  20   2   0          5.98          7.85         0.98 o                         
  21   2   0        185.12        190.04         2.54 o                         
  22   2   0         20.29         20.80         1.59 o                         
  23   2   0         36.56         32.28         1.14 o                         
   1   3   0         74.64         68.07         1.10 o                         
   2   3   0        947.96       1037.27        11.62 o                         
   3   3   0        559.76        657.06         4.08 o                         
   4   3   0         41.36         52.22         0.96 o                         
   5   3   0         32.88         38.78         0.85 o                         
   6   3   0        369.24        442.38         6.48 o                         
   7   3   0        316.57        283.21         2.23 o                         
   8   3   0        562.18        683.87         4.68 o                         
   9   3   0         35.59         53.92         1.16 o                         
  10   3   0        385.95        374.48         7.58 o                         
  11   3   0        539.57        531.95         4.62 o                         
  12   3   0        377.69        369.66         3.49 o                         
  13   3   0        373.17        378.99         6.50 o                         
  14   3   0        533.72        521.28         6.98 o                         
  15   3   0         83.92         70.54         1.60 o                         
  16   3   0         31.72         38.37         1.17 o                         
  17   3   0        518.76        499.44         4.95 o                         
  18   3   0        373.21        374.72         4.61 o                         
  19   3   0        208.25        218.10         3.22 o                         
  20   3   0         89.63         87.14         1.64 o                         
  21   3   0          0.25          0.61         0.92 o                         
  22   3   0          8.41          6.65         0.88 o                         
  23   3   0         36.37         43.81         1.48 o                         
   0   4   0         76.47         48.44         1.32 o                         
   1   4   0       1531.91       1272.59        11.07 o                         
   2   4   0         14.20          9.30         0.57 o                         
   3   4   0         13.27          1.05         0.62 o                         
   4   4   0        896.74        898.84        10.57 o                         
   5   4   0        822.99        697.75         7.72 o                         
   6   4   0         80.09         94.76         1.86 o                         
   7   4   0        128.34         89.54         1.40 o                         
   8   4   0          5.91         11.75         0.61 o                         
   9   4   0        299.88        253.24         5.10 o                         
  10   4   0         19.17         17.40         0.88 o                         
  11   4   0        339.00        324.85         3.81 o                         
  12   4   0        432.40        409.20         3.64 o                         
  13   4   0         20.35         11.97         0.92 o                         
  14   4   0          1.34          1.80         0.95 o                         
  15   4   0        204.35        195.57         2.59 o                         
  16   4   0         37.20         37.08         1.34 o                         
  17   4   0        112.29        117.82         2.12 o                         
  18   4   0        104.78         97.05         2.45 o                         
  19   4   0         18.16         20.48         1.09 o                         
  20   4   0         58.22         61.89         1.38 o                         
  21   4   0         13.75         14.98         1.06 o                         
  22   4   0         73.23         63.68         1.56 o                         
   1   5   0         25.19         24.10         0.71 o                         
   2   5   0         13.32         16.74         0.75 o                         
   3   5   0        238.94        275.61         6.01 o                         
   4   5   0         40.59         39.07         0.95 o                         
   5   5   0          2.02          0.10         0.54 o                         
   6   5   0        385.43        420.68         5.74 o                         
   7   5   0         22.64         16.40         0.65 o                         
   8   5   0         20.68         21.11         0.92 o                         
   9   5   0          1.20          4.34         0.70 o                         
  10   5   0          4.62          4.26         0.76 o                         
  11   5   0        148.51        148.48         3.56 o                         
  12   5   0         63.66         59.53         3.11 o                         
  13   5   0        716.41        671.20        10.54 o                         
  14   5   0          0.76          0.43         0.67 o                         
  15   5   0        545.55        561.50         5.85 o                         
  16   5   0          0.00         -0.57         1.23 o                         
  17   5   0         64.62         65.10         3.41 o                         
  18   5   0          3.83          3.50         0.78 o                         
  19   5   0         79.20         85.41         1.79 o                         
  20   5   0          6.46          9.54         1.09 o                         
  21   5   0        264.04        266.25         3.44 o                         
   0   6   0         76.25        104.37         2.92 o                         
   1   6   0        875.00        814.83        14.99 o                         
   2   6   0          9.29          5.40         0.52 o                         
   3   6   0       1597.63       1552.09        10.21 o                         
   4   6   0         21.70         32.85         0.92 o                         
   5   6   0        635.79        579.30        15.34 o                         
   6   6   0         82.21        103.27         2.09 o                         
   7   6   0        164.07        135.93         2.30 o                         
   8   6   0        466.58        424.63        10.03 o                         
   9   6   0        646.01        665.99        10.28 o                         
  10   6   0          9.12         12.20         2.31 o                         
  11   6   0        173.00        156.66         2.36 o                         
  12   6   0         89.40         86.40         1.92 o                         
  13   6   0        145.54        150.17         2.51 o                         
  14   6   0         25.46         26.94         1.10 o                         
  15   6   0         56.98         65.64         1.88 o                         
  16   6   0        143.05        125.02         2.58 o                         
  17   6   0        333.26        345.73         7.98 o                         
  18   6   0         13.92         16.75         1.10 o                         
  19   6   0         30.49         29.62         1.22 o                         
  20   6   0         14.00         14.03         1.11 o                         
   1   7   0         13.17         16.86         0.92 o                         
   2   7   0         12.75         13.91         0.77 o                         
   3   7   0         10.95         12.57         0.64 o                         
   4   7   0         54.06         53.19         1.52 o                         
   5   7   0        722.76        751.14         7.31 o                         
   6   7   0         40.04         41.23         1.32 o                         
   7   7   0        170.18        160.26         2.68 o                         
   8   7   0          0.02          1.30         1.07 o                         
   9   7   0        131.48        124.63         2.22 o                         
  10   7   0        267.89        269.37         3.48 o                         
  11   7   0         78.34         83.91         2.00 o                         
  12   7   0         32.45         26.68         1.11 o                         
  13   7   0        233.03        231.50         3.68 o                         
  14   7   0         65.54         64.12         4.74 o                         
  15   7   0         21.92         25.52         1.09 o                         
  16   7   0         53.05         64.17         1.69 o                         
  17   7   0         96.53        104.41         2.65 o                         
  18   7   0        117.88        130.11         2.85 o                         
  19   7   0        175.49        172.84         2.93 o                         
   0   8   0        198.25        191.37        15.62 o                         
   1   8   0        744.69        728.08        10.22 o                         
   2   8   0        340.45        313.97         7.90 o                         
   3   8   0          6.49          6.56         0.86 o                         
   4   8   0       1660.79       1623.92        40.60 o                         
   5   8   0        307.27        301.27         8.69 o                         
   6   8   0         95.17         96.78         2.15 o                         
   7   8   0        230.85        211.53         3.01 o                         
   8   8   0        201.98        210.40         4.41 o                         
   9   8   0         89.26         90.04         2.98 o                         
  10   8   0         90.65         91.33         3.13 o                         
  11   8   0         19.20         17.85         1.05 o                         
  12   8   0        202.54        220.66         3.68 o                         
  13   8   0         91.53         81.16         2.89 o                         
  14   8   0         74.30         74.44         1.88 o                         
  15   8   0         12.54         12.46         1.13 o                         
  16   8   0         47.56         54.92         3.36 o                         
  17   8   0         31.13         27.65         1.59 o                         
  18   8   0         20.52         20.73         1.37 o                         
   1   9   0       1417.68       1427.30        11.54 o                         
   2   9   0        135.85        138.50         3.34 o                         
   3   9   0         59.78         54.48         1.64 o                         
   4   9   0         82.35         78.13         1.91 o                         
   5   9   0        275.07        276.08         3.69 o                         
   6   9   0        164.45        149.60         2.70 o                         
   7   9   0          0.13          0.35         0.71 o                         
   8   9   0         36.75         41.42         1.58 o                         
   9   9   0        276.71        258.54         5.83 o                         
  10   9   0        170.40        168.52         3.62 o                         
  11   9   0          7.33          8.65         1.10 o                         
  12   9   0         45.63         50.53         1.57 o                         
  13   9   0         13.44         16.81         1.52 o                         
  14   9   0         50.44         54.81         4.33 o                         
  15   9   0          7.93         10.13         1.01 o                         
  16   9   0          4.54          2.34         1.16 o                         
   0  10   0        770.80        715.06        24.04 o                         
   1  10   0         36.34         33.02         1.37 o                         
   2  10   0         45.23         42.87         2.04 o                         
   3  10   0        388.17        374.26         6.85 o                         
   4  10   0        124.49        115.63         2.70 o                         
   5  10   0         90.84         88.15         3.81 o                         
   6  10   0        157.29        160.11         3.12 o                         
   7  10   0         15.38         13.96         1.12 o                         
   8  10   0        430.17        423.20        14.07 o                         
   9  10   0          8.58          7.29         1.39 o                         
  10  10   0         93.13         89.08         3.52 o                         
  11  10   0          0.55          2.14         1.33 o                         
  12  10   0         91.56         98.24         3.29 o                         
  13  10   0          1.75          0.60         3.27 o                         
   1  11   0          2.72          3.65         1.69 o                         
   2  11   0         36.38         30.76         2.54 o                         
   3  11   0        156.64        163.68         4.84 o                         
   4  11   0          3.70          3.06         1.66 o                         
   5  11   0         58.25         63.20         2.86 o                         
   6  11   0        209.20        225.63         9.61 o                         
   7  11   0          3.59          7.58         2.30 o                         
   8  11   0         16.00         19.05         2.61 o                         
   9  11   0         54.40         51.05         7.56 o                         
  10  11   0          5.03          1.93         1.61 o                         
   0  12   0          6.59          3.14         3.23 o                         
   1  12   0          7.68          8.83         2.28 o                         
   2  12   0          6.70          3.47         1.88 o                         
   3  12   0          1.56          1.31         2.59 o                         
   4  12   0         62.75         88.02         3.88 o                         
   5  12   0         41.70         47.00         2.95 o                         
   2   0   1        656.33        726.48         9.37 o                         
   4   0   1       1431.16       1533.70        17.84 o                         
   6   0   1        303.37        293.45         4.06 o                         
   8   0   1       1054.55       1107.72        21.60 o                         
  10   0   1       1798.20       1876.16        17.14 o                         
  12   0   1        192.22        174.51         5.35 o                         
  14   0   1        361.77        359.48         9.85 o                         
  16   0   1        247.99        246.95         4.09 o                         
  18   0   1        125.80        122.16         2.66 o                         
  20   0   1        415.90        431.74         7.16 o                         
  22   0   1        206.35        225.11         4.78 o                         
   0   1   1       3271.53       3570.37        29.33 o                         
   1   1   1       1473.86       1581.50        15.53 o                         
   2   1   1       3650.67       3647.89        28.57 o                         
   3   1   1       4678.22       5367.59        37.26 o                         
   4   1   1       7342.95       7973.90        69.32 o                         
   5   1   1       1849.08       2112.33        10.40 o                         
   6   1   1       1561.14       1610.47        10.50 o                         
   7   1   1       1900.56       2006.93        11.18 o                         
   8   1   1       1395.40       1307.95        11.22 o                         
   9   1   1        301.37        309.91         6.14 o                         
  10   1   1       1034.41       1096.12        10.67 o                         
  11   1   1        338.40        406.45         3.53 o                         
  12   1   1        432.54        375.11         5.29 o                         
  13   1   1        283.34        283.47         3.49 o                         
  14   1   1        353.00        323.07         5.15 o                         
  15   1   1        106.97        100.51         2.68 o                         
  16   1   1         39.31         30.49         1.63 o                         
  17   1   1        353.81        360.17         6.03 o                         
  18   1   1        206.48        191.02         6.09 o                         
  19   1   1        214.86        207.77         3.12 o                         
  20   1   1        145.08        144.32         2.43 o                         
  21   1   1         86.38         87.42         1.80 o                         
  22   1   1         29.09         26.10         1.83 o                         
  23   1   1         25.59         27.67         1.15 o                         
   1   2   1       4457.66       4819.55        31.61 o                         
   2   2   1       3538.04       3798.32        23.96 o                         
   3   2   1       3057.02       3367.24        13.69 o                         
   4   2   1       2775.35       2958.90        19.14 o                         
   5   2   1       2078.90       2359.58        21.65 o                         
   6   2   1        263.62        247.28         2.50 o                         
   7   2   1         69.35         63.93         1.08 o                         
   8   2   1        183.82        188.79         2.94 o                         
   9   2   1       1154.17       1197.70        11.89 o                         
  10   2   1        321.09        337.53         5.10 o                         
  11   2   1         38.97         38.71         1.08 o                         
  12   2   1        335.17        343.22         3.31 o                         
  13   2   1        393.69        405.71         3.57 o                         
  14   2   1        860.91        869.78         5.34 o                         
  15   2   1        289.55        304.61         3.04 o                         
  16   2   1        218.64        214.41         2.59 o                         
  17   2   1        238.87        242.20         4.15 o                         
  18   2   1        251.09        255.24         3.37 o                         
  19   2   1         30.34         31.12         1.39 o                         
  20   2   1        418.43        418.53         3.74 o                         
  21   2   1         30.33         31.58         1.18 o                         
  22   2   1         14.23         14.07         1.06 o                         
  23   2   1         68.80         67.92         2.15 o                         
   0   3   1       1978.91       1972.67        40.40 o                         
   1   3   1        335.66        302.63         4.05 o                         
   2   3   1       2626.76       2836.14        20.13 o                         
   3   3   1       2280.90       2183.12        21.40 o                         
   4   3   1       1110.42       1203.63        12.40 o                         
   5   3   1       1016.71        967.91         6.49 o                         
   6   3   1       1192.47       1271.13         8.69 o                         
   7   3   1       1112.87       1098.49        11.02 o                         
   8   3   1       1189.52       1321.81         7.35 o                         
   9   3   1        856.13        858.57         9.96 o                         
  10   3   1        426.26        432.36         3.38 o                         
  11   3   1        520.15        489.89         7.57 o                         
  12   3   1        317.76        317.58         5.69 o                         
  13   3   1        220.39        216.71         2.57 o                         
  14   3   1        315.07        312.39         2.92 o                         
  15   3   1        410.70        416.58         4.01 o                         
  16   3   1        123.82        125.52         1.85 o                         
  17   3   1          8.04          8.31         0.74 o                         
  18   3   1        105.21        106.20         4.38 o                         
  19   3   1         10.40         11.10         0.94 o                         
  20   3   1         64.59         61.48         2.51 o                         
  21   3   1          8.12          7.66         0.89 o                         
  22   3   1          3.72          3.30         0.84 o                         
   1   4   1        610.88        638.58         7.91 o                         
   2   4   1        260.08        263.53         3.80 o                         
   3   4   1        678.87        722.87        10.44 o                         
   4   4   1        383.29        391.63         3.63 o                         
   5   4   1       1320.48       1399.39        19.58 o                         
   6   4   1        517.74        572.75        13.54 o                         
   7   4   1        551.11        524.84         9.93 o                         
   8   4   1        123.60        138.55         2.54 o                         
   9   4   1         65.55         61.14         1.31 o                         
  10   4   1        161.05        143.12         1.99 o                         
  11   4   1        594.71        568.55         6.72 o                         
  12   4   1         55.56         51.68         1.39 o                         
  13   4   1        147.01        147.54         1.99 o                         
  14   4   1        186.06        188.57         2.77 o                         
  15   4   1        318.88        306.58         8.12 o                         
  16   4   1        143.46        139.78         3.75 o                         
  17   4   1        317.64        320.77         3.96 o                         
  18   4   1          0.69          1.48         0.73 o                         
  19   4   1        232.03        246.16         3.80 o                         
  20   4   1        104.41         99.31         2.33 o                         
  21   4   1        241.86        250.74         4.30 o                         
  22   4   1         46.25         48.43         1.46 o                         
   0   5   1       1302.88       1331.79        17.54 o                         
   1   5   1       1510.33       1442.83        16.98 o                         
   2   5   1         88.25         89.40         1.93 o                         
   3   5   1        728.98        741.50         6.31 o                         
   4   5   1         50.22         53.76         1.01 o                         
   5   5   1        660.78        614.19         9.37 o                         
   6   5   1        176.01        186.24         6.78 o                         
   7   5   1       1900.81       1885.41        23.54 o                         
   8   5   1        137.32        137.87         3.19 o                         
   9   5   1        801.85        782.30        11.90 o                         
  10   5   1        127.27        133.54         3.25 o                         
  11   5   1        655.71        657.72         4.50 o                         
  12   5   1        139.86        132.59         3.17 o                         
  13   5   1        253.52        255.68         2.91 o                         
  14   5   1         38.58         35.30         1.09 o                         
  15   5   1        297.95        290.60         4.91 o                         
  16   5   1         77.83         73.41         1.69 o                         
  17   5   1         18.09         19.93         1.11 o                         
  18   5   1         14.21         13.31         1.17 o                         
  19   5   1        135.01        131.11         3.34 o                         
  20   5   1         13.28         15.30         1.25 o                         
  21   5   1         45.81         46.20         1.49 o                         
   1   6   1        384.58        391.19         5.01 o                         
   2   6   1        257.01        264.86         7.69 o                         
   3   6   1         90.35         85.77         1.51 o                         
   4   6   1          3.22          1.62         0.65 o                         
   5   6   1        116.13        105.22         2.20 o                         
   6   6   1         62.33         58.95         1.68 o                         
   7   6   1        257.22        225.87         8.53 o                         
   8   6   1        125.28        112.23         2.57 o                         
   9   6   1         89.43         80.35         1.75 o                         
  10   6   1         36.68         36.09         1.14 o                         
  11   6   1        126.85        102.83         1.77 o                         
  12   6   1          7.04          6.83         0.78 o                         
  13   6   1        106.99        102.33         2.17 o                         
  14   6   1         65.63         69.53         1.50 o                         
  15   6   1        221.09        231.62         4.25 o                         
  16   6   1         16.83         15.71         0.97 o                         
  17   6   1        109.38        108.38         2.63 o                         
  18   6   1         36.20         36.21         1.46 o                         
  19   6   1        127.54        130.79         2.84 o                         
  20   6   1         45.29         51.57         1.55 o                         
   0   7   1        430.93        416.63        12.51 o                         
   1   7   1         75.70         62.16         1.31 o                         
   2   7   1        177.81        175.63         5.00 o                         
   3   7   1       1302.98       1260.23        15.82 o                         
   4   7   1        811.73        740.24        13.48 o                         
   5   7   1        204.10        184.85         4.66 o                         
   6   7   1        255.79        233.47         6.71 o                         
   7   7   1         38.48         36.20         2.12 o                         
   8   7   1        180.78        166.25         4.90 o                         
   9   7   1         42.56         35.99         1.13 o                         
  10   7   1        477.71        465.44         4.21 o                         
  11   7   1         88.38         86.15         3.00 o                         
  12   7   1        342.72        331.21         7.56 o                         
  13   7   1         80.27         81.26         1.74 o                         
  14   7   1          7.48          7.85         0.72 o                         
  15   7   1         20.63         25.33         1.08 o                         
  16   7   1         88.07         88.62         4.11 o                         
  17   7   1         39.36         38.62         1.42 o                         
  18   7   1         91.78         86.80         1.96 o                         
  19   7   1         46.57         51.43         1.70 o                         
   1   8   1         97.11         91.03         3.23 o                         
   2   8   1        110.09        104.11         4.30 o                         
   3   8   1         67.56         61.19         1.85 o                         
   4   8   1        104.93         99.29         3.69 o                         
   5   8   1        301.47        293.76         6.16 o                         
   6   8   1        608.73        597.72         6.95 o                         
   7   8   1          7.37          8.13         1.10 o                         
   8   8   1         90.60         90.59         1.86 o                         
   9   8   1         76.78         67.69         2.77 o                         
  10   8   1          4.83          5.03         0.68 o                         
  11   8   1         68.83         72.79         1.67 o                         
  12   8   1        246.12        244.91         4.73 o                         
  13   8   1         71.06         64.46         1.51 o                         
  14   8   1          0.25          0.81         0.73 o                         
  15   8   1        103.76        109.29         2.15 o                         
  16   8   1         33.31         30.75         1.21 o                         
  17   8   1         58.46         61.81         2.54 o                         
   0   9   1        727.17        694.02        17.36 o                         
   1   9   1         82.67         83.06         1.84 o                         
   2   9   1         94.07         93.77         2.09 o                         
   3   9   1        193.62        206.07         3.06 o                         
   4   9   1        143.92        148.32         2.67 o                         
   5   9   1         28.47         29.35         1.45 o                         
   6   9   1        183.09        188.46         3.24 o                         
   7   9   1         44.82         50.95         1.62 o                         
   8   9   1        180.68        187.44         4.44 o                         
   9   9   1        124.54        125.76         2.57 o                         
  10   9   1        125.02        138.28         3.02 o                         
  11   9   1         12.39         11.25         0.98 o                         
  12   9   1         34.37         44.25         1.51 o                         
  13   9   1         51.88         53.26         2.14 o                         
  14   9   1         43.31         55.33         1.78 o                         
  15   9   1         10.00          7.60         0.94 o                         
  16   9   1         28.89         36.45         1.89 o                         
   1  10   1         74.16         78.10         2.13 o                         
   2  10   1        143.20        139.98         2.97 o                         
   3  10   1        167.28        170.17         3.33 o                         
   4  10   1         93.72         97.95         2.34 o                         
   5  10   1         18.28         20.08         1.32 o                         
   6  10   1         27.18         22.86         1.20 o                         
   7  10   1          8.98          7.11         0.94 o                         
   8  10   1        177.86        181.38         3.10 o                         
   9  10   1          1.56          0.40         1.10 o                         
  10  10   1        122.28        126.96         4.29 o                         
  11  10   1         40.20         40.72         1.46 o                         
  12  10   1          0.13         -0.07         0.87 o                         
  13  10   1         17.50         18.34         1.14 o                         
   0  11   1        590.81        605.55        11.64 o                         
   1  11   1         36.28         36.65         1.61 o                         
   2  11   1        258.18        252.35         9.71 o                         
   3  11   1         31.54         26.64         1.21 o                         
   4  11   1        180.03        183.81         3.34 o                         
   5  11   1         18.93         19.57         1.10 o                         
   6  11   1        240.60        243.97         4.71 o                         
   7  11   1         32.49         32.65         1.98 o                         
   8  11   1        278.07        282.51        14.44 o                         
   9  11   1          4.64          7.06         1.54 o                         
  10  11   1         20.61         22.03         1.61 o                         
   1  12   1         48.86         54.72         3.95 o                         
   2  12   1          8.27          7.29         1.67 o                         
   3  12   1          1.90          3.26         2.11 o                         
   4  12   1         21.39         24.54         2.45 o                         
   0   0   2         98.12        122.60         4.16 o                         
   2   0   2       2172.79       2160.57        33.86 o                         
   4   0   2       1844.27       1759.78        15.22 o                         
   6   0   2       5038.28       5681.94        53.01 o                         
   8   0   2       1978.88       2375.24        51.14 o                         
  10   0   2       2156.18       2288.13        15.57 o                         
  12   0   2       1126.46       1093.86         9.32 o                         
  14   0   2       1350.45       1389.79        14.95 o                         
  16   0   2         14.10         16.21         3.04 o                         
  18   0   2         34.29         32.78         1.74 o                         
  20   0   2         23.64         28.59         1.79 o                         
  22   0   2         68.25         67.02         2.34 o                         
   1   1   2        111.63        114.99         1.90 o                         
   2   1   2        636.35        702.03         4.88 o                         
   3   1   2       1060.47       1198.89         8.53 o                         
   4   1   2        140.61        138.62         1.58 o                         
   5   1   2        156.03        171.93         2.01 o                         
   6   1   2        267.28        309.84         3.79 o                         
   7   1   2        268.12        283.27         2.50 o                         
   8   1   2        410.24        457.84         5.36 o                         
   9   1   2        103.41        114.76         1.66 o                         
  10   1   2        197.54        174.75         2.03 o                         
  11   1   2         41.29         41.64         1.07 o                         
  12   1   2        760.47        770.62         5.29 o                         
  13   1   2        170.71        169.03         2.45 o                         
  14   1   2         84.41         87.71         1.57 o                         
  15   1   2        409.72        409.46         3.67 o                         
  16   1   2        407.04        420.70         3.55 o                         
  17   1   2        204.56        206.01         2.53 o                         
  18   1   2        371.62        374.25         4.43 o                         
  19   1   2          1.45          1.49         0.85 o                         
  20   1   2        304.16        314.49         3.15 o                         
  21   1   2        104.25        107.70         1.98 o                         
  22   1   2         76.93         78.47         2.21 o                         
  23   1   2         20.42         18.85         1.06 o                         
   0   2   2       1479.64       1512.32        23.60 o                         
   1   2   2        727.05        753.51        14.45 o                         
   2   2   2       1176.38       1169.20        10.32 o                         
   3   2   2        522.04        533.56         4.80 o                         
   4   2   2        238.93        202.48         2.58 o                         
   5   2   2        336.94        363.12         4.06 o                         
   6   2   2       1944.85       2071.92        17.83 o                         
   7   2   2        195.21        181.91         2.89 o                         
   8   2   2        349.93        345.32         3.74 o                         
   9   2   2       1040.86       1122.98        13.75 o                         
  10   2   2       1384.57       1394.12        17.93 o                         
  11   2   2        524.97        514.75         3.83 o                         
  12   2   2         80.27         80.33         2.01 o                         
  13   2   2        146.28        141.03         1.94 o                         
  14   2   2        445.47        450.56         3.49 o                         
  15   2   2         56.69         57.76         1.33 o                         
  16   2   2        194.75        182.20         2.26 o                         
  17   2   2        197.56        194.30         2.50 o                         
  18   2   2         20.42         19.69         1.01 o                         
  19   2   2         24.16         23.71         1.03 o                         
  20   2   2          0.56         -0.71         0.85 o                         
  21   2   2         49.77         45.71         1.79 o                         
  22   2   2         71.30         64.87         3.11 o                         
   1   3   2        966.06       1138.49         9.92 o                         
   2   3   2        549.61        615.96         3.53 o                         
   3   3   2        359.37        392.54         5.56 o                         
   4   3   2         47.46         45.08         0.88 o                         
   5   3   2       1356.49       1466.17        10.47 o                         
   6   3   2       2037.11       2249.15        28.73 o                         
   7   3   2       1484.56       1577.43        23.07 o                         
   8   3   2        745.22        793.35        10.70 o                         
   9   3   2        263.85        275.32         3.39 o                         
  10   3   2        243.92        245.06         5.61 o                         
  11   3   2        194.35        192.66         2.30 o                         
  12   3   2        124.55        120.12         1.71 o                         
  13   3   2        764.28        728.57         9.67 o                         
  14   3   2        189.45        180.58         3.59 o                         
  15   3   2         14.04         16.91         0.89 o                         
  16   3   2        386.76        386.27         4.55 o                         
  17   3   2         35.04         42.42         1.36 o                         
  18   3   2         18.40         19.46         1.21 o                         
  19   3   2        257.71        265.24         3.29 o                         
  20   3   2         34.98         34.83         1.76 o                         
  21   3   2        157.72        154.32         3.11 o                         
  22   3   2        198.74        182.88         4.52 o                         
   0   4   2       1681.04       1901.71        34.55 o                         
   1   4   2        846.60        787.80         9.31 o                         
   2   4   2        603.45        684.33        11.34 o                         
   3   4   2       1652.71       1644.86        15.76 o                         
   4   4   2        316.09        324.91         5.15 o                         
   5   4   2       1232.29       1214.07        18.55 o                         
   6   4   2        984.35        983.39        14.26 o                         
   7   4   2        303.22        294.59         8.83 o                         
   8   4   2        254.03        251.46         5.38 o                         
   9   4   2        276.46        272.69         3.76 o                         
  10   4   2         55.24         51.50         1.18 o                         
  11   4   2       1126.16       1129.23        13.66 o                         
  12   4   2         69.79         64.71         2.10 o                         
  13   4   2        137.77        126.31         1.98 o                         
  14   4   2         43.33         41.50         1.09 o                         
  15   4   2        111.99        112.19         2.73 o                         
  16   4   2         45.74         44.97         1.27 o                         
  17   4   2        126.25        125.36         2.33 o                         
  18   4   2        126.77        118.27         2.04 o                         
  19   4   2         94.93        102.23         1.97 o                         
  20   4   2          2.47          1.52         1.13 o                         
  21   4   2         88.79         91.32         1.85 o                         
   1   5   2        576.73        609.78        10.42 o                         
   2   5   2        213.55        211.78         5.11 o                         
   3   5   2        985.10       1007.05        27.15 o                         
   4   5   2        101.10         94.50         1.62 o                         
   5   5   2        200.05        204.97         4.21 o                         
   6   5   2        192.89        199.99         5.14 o                         
   7   5   2        218.60        200.19         3.68 o                         
   8   5   2          8.92          9.26         0.64 o                         
   9   5   2        627.36        588.15         4.84 o                         
  10   5   2        123.39        124.79         2.34 o                         
  11   5   2        428.40        410.69         6.03 o                         
  12   5   2         83.93         80.35         2.57 o                         
  13   5   2         53.16         51.76         1.23 o                         
  14   5   2          4.42          5.11         0.71 o                         
  15   5   2         94.13         94.58         1.84 o                         
  16   5   2         45.75         43.17         1.23 o                         
  17   5   2        283.20        282.87         3.69 o                         
  18   5   2         38.84         36.32         1.17 o                         
  19   5   2         96.86         93.00         2.37 o                         
  20   5   2         25.15         25.56         1.08 o                         
   0   6   2       1474.62       1511.28        60.18 o                         
   1   6   2        764.82        705.70         5.40 o                         
   2   6   2        182.39        175.11         2.60 o                         
   3   6   2        226.40        202.82         7.28 o                         
   4   6   2        133.51        144.70         2.67 o                         
   5   6   2       1062.68       1039.39        15.95 o                         
   6   6   2        192.55        196.96         4.61 o                         
   7   6   2        634.94        604.77        15.76 o                         
   8   6   2       1123.81       1109.98         9.49 o                         
   9   6   2        193.71        191.40         2.81 o                         
  10   6   2        300.24        313.33         5.58 o                         
  11   6   2        481.69        484.14         7.56 o                         
  12   6   2        191.27        192.69         2.48 o                         
  13   6   2        172.16        175.14         3.48 o                         
  14   6   2        231.88        248.90         3.39 o                         
  15   6   2        224.87        232.83         3.69 o                         
  16   6   2         25.17         28.74         1.19 o                         
  17   6   2        159.93        164.31         3.07 o                         
  18   6   2          5.17          3.79         0.89 o                         
  19   6   2         17.83         21.35         1.09 o                         
   1   7   2        150.87        144.48         2.37 o                         
   2   7   2          7.23          7.49         0.88 o                         
   3   7   2        120.36        104.93         1.96 o                         
   4   7   2         72.90         73.98         1.96 o                         
   5   7   2        129.97        130.06         3.32 o                         
   6   7   2         49.92         49.52         1.43 o                         
   7   7   2        117.46        111.50         1.91 o                         
   8   7   2         98.17         94.17         1.80 o                         
   9   7   2         56.23         52.95         1.30 o                         
  10   7   2         27.81         25.99         1.14 o                         
  11   7   2        271.49        272.19         3.29 o                         
  12   7   2        240.96        231.47         7.45 o                         
  13   7   2        188.51        190.41         2.88 o                         
  14   7   2         74.38         78.80         1.72 o                         
  15   7   2         79.77         84.20         1.95 o                         
  16   7   2        124.84        126.36         2.22 o                         
  17   7   2        325.88        345.51         7.08 o                         
  18   7   2          0.06          1.69         0.96 o                         
   0   8   2        212.81        220.57         4.95 o                         
   1   8   2        217.27        203.82        11.79 o                         
   2   8   2        649.09        651.50        11.26 o                         
   3   8   2         14.11         15.00         0.94 o                         
   4   8   2         83.10         77.19         1.65 o                         
   5   8   2        154.60        157.12         2.84 o                         
   6   8   2        106.27        108.80         2.21 o                         
   7   8   2        272.90        257.33         6.98 o                         
   8   8   2        232.27        232.45         3.44 o                         
   9   8   2        153.35        158.77         3.01 o                         
  10   8   2        242.89        245.05         3.97 o                         
  11   8   2        105.31        103.11         2.10 o                         
  12   8   2         24.23         24.48         1.15 o                         
  13   8   2        133.40        128.67         4.00 o                         
  14   8   2         72.02         68.71         3.00 o                         
  15   8   2        123.12        113.94         2.41 o                         
  16   8   2        114.01        128.47         3.62 o                         
  17   8   2         18.25         17.11         1.36 o                         
   1   9   2         48.59         50.80         1.54 o                         
   2   9   2         91.36         94.63         2.12 o                         
   3   9   2         45.79         45.82         1.89 o                         
   4   9   2         24.25         23.06         1.16 o                         
   5   9   2          3.16          3.63         0.95 o                         
   6   9   2         38.61         37.01         1.34 o                         
   7   9   2        133.48        129.54         2.60 o                         
   8   9   2         28.08         24.51         1.62 o                         
   9   9   2        205.68        203.81         3.27 o                         
  10   9   2         36.40         39.86         1.44 o                         
  11   9   2         99.19        107.22         2.40 o                         
  12   9   2         94.04        113.84         2.56 o                         
  13   9   2        165.28        159.20         4.46 o                         
  14   9   2        178.24        185.09         4.54 o                         
  15   9   2         35.04         40.18         1.41 o                         
   0  10   2         62.62         66.04         4.81 o                         
   1  10   2         19.65         22.92         1.18 o                         
   2  10   2        273.65        286.01         4.09 o                         
   3  10   2         20.38         19.49         1.63 o                         
   4  10   2        228.66        236.09         5.46 o                         
   5  10   2        120.82        105.50         2.89 o                         
   6  10   2        175.08        185.47         2.90 o                         
   7  10   2          3.94          4.29         0.87 o                         
   8  10   2         16.21         19.79         1.74 o                         
   9  10   2          6.42          7.42         1.02 o                         
  10  10   2        101.84        111.99         2.49 o                         
  11  10   2         52.01         46.96         1.66 o                         
  12  10   2        108.39        120.92         2.67 o                         
   1  11   2          3.35          2.24         0.88 o                         
   2  11   2          3.03          4.41         0.78 o                         
   3  11   2         29.89         30.39         1.44 o                         
   4  11   2         23.22         23.95         1.28 o                         
   5  11   2         59.21         56.41         2.27 o                         
   6  11   2         14.76         16.58         1.12 o                         
   7  11   2         24.09         21.58         1.89 o                         
   8  11   2         17.45         17.89         1.15 o                         
   9  11   2         32.07         32.94         1.87 o                         
   2   0   3        551.15        612.07        12.72 o                         
   4   0   3         87.78         87.68         2.48 o                         
   6   0   3         55.95         48.47         1.48 o                         
   8   0   3        122.71        120.46         2.39 o                         
  10   0   3        196.69        184.82         3.38 o                         
  12   0   3        151.89        148.25         3.18 o                         
  14   0   3        856.32        822.75         8.76 o                         
  16   0   3        371.63        372.08         7.64 o                         
  18   0   3        437.35        442.26         7.03 o                         
  20   0   3        443.21        435.90         6.98 o                         
  22   0   3        104.44        108.28         4.90 o                         
   0   1   3        453.12        552.24         6.86 o                         
   1   1   3         37.30         36.67         1.18 o                         
   2   1   3       1031.01       1055.07         7.32 o                         
   3   1   3        527.61        657.53        10.30 o                         
   4   1   3       2605.44       2744.83        23.90 o                         
   5   1   3       1178.82       1383.10         8.03 o                         
   6   1   3        545.96        515.48         4.16 o                         
   7   1   3         29.28         25.33         0.80 o                         
   8   1   3        933.82        992.95        16.55 o                         
   9   1   3        115.96        115.50         2.05 o                         
  10   1   3        763.56        738.19         6.03 o                         
  11   1   3        325.23        344.48         5.45 o                         
  12   1   3        735.60        713.42        14.40 o                         
  13   1   3         77.77         75.91         1.48 o                         
  14   1   3        117.92        109.41         1.78 o                         
  15   1   3         92.34         85.51         2.84 o                         
  16   1   3         28.18         23.55         1.14 o                         
  17   1   3         82.85         82.64         2.05 o                         
  18   1   3        189.83        177.27         4.02 o                         
  19   1   3         58.25         58.81         1.64 o                         
  20   1   3          8.41         10.83         1.04 o                         
  21   1   3         12.71         10.79         1.25 o                         
   1   2   3        230.77        291.28         3.49 o                         
   2   2   3         84.44         91.21         1.69 o                         
   3   2   3        922.18       1076.58         9.25 o                         
   4   2   3        985.50       1140.86        10.42 o                         
   5   2   3        499.27        485.84         7.91 o                         
   6   2   3        469.55        466.24         6.05 o                         
   7   2   3        191.48        205.87         3.11 o                         
   8   2   3        118.96        128.40         3.72 o                         
   9   2   3        156.12        155.46         2.62 o                         
  10   2   3        153.88        147.14         3.22 o                         
  11   2   3        152.83        142.73         3.04 o                         
  12   2   3        260.17        261.80         4.52 o                         
  13   2   3        656.89        635.31        11.52 o                         
  14   2   3        114.89        113.29         1.85 o                         
  15   2   3         50.62         47.96         1.23 o                         
  16   2   3         21.52         18.76         0.95 o                         
  17   2   3        376.96        365.09         5.37 o                         
  18   2   3         72.90         72.15         1.71 o                         
  19   2   3        114.45        112.68         2.03 o                         
  20   2   3        319.73        321.64         3.37 o                         
  21   2   3         69.77         74.45         1.70 o                         
   0   3   3        650.04        646.24         9.65 o                         
   1   3   3       1613.58       1593.23        14.99 o                         
   2   3   3        217.66        202.10         2.86 o                         
   3   3   3        405.25        387.71         2.89 o                         
   4   3   3        343.38        319.08         2.83 o                         
   5   3   3        311.90        307.46         4.49 o                         
   6   3   3         77.67         66.59         1.19 o                         
   7   3   3        214.45        166.98         3.14 o                         
   8   3   3        909.95        862.91        13.31 o                         
   9   3   3       1054.83       1008.27        13.35 o                         
  10   3   3          0.43          0.04         0.56 o                         
  11   3   3        102.66        110.90         1.73 o                         
  12   3   3          4.91          5.33         0.80 o                         
  13   3   3        155.92        154.98         2.32 o                         
  14   3   3        132.63        132.78         3.87 o                         
  15   3   3          8.89          9.21         0.81 o                         
  16   3   3         38.07         42.30         1.24 o                         
  17   3   3        360.46        351.51         4.30 o                         
  18   3   3          2.53          2.12         0.77 o                         
  19   3   3          7.62          5.76         0.80 o                         
  20   3   3         15.46         18.18         1.03 o                         
  21   3   3        102.57         96.39         2.32 o                         
   1   4   3        273.78        288.82         3.04 o                         
   2   4   3        173.93        179.81         2.82 o                         
   3   4   3         61.59         54.54         1.09 o                         
   4   4   3        187.81        186.38         2.04 o                         
   5   4   3        125.30        125.44         2.54 o                         
   6   4   3         14.04         12.36         0.65 o                         
   7   4   3         91.47         99.65         1.58 o                         
   8   4   3        373.22        379.99         8.08 o                         
   9   4   3       1974.07       1905.46        29.00 o                         
  10   4   3        185.33        187.68         4.28 o                         
  11   4   3         12.87         14.11         1.10 o                         
  12   4   3        848.96        789.86        34.54 o                         
  13   4   3         30.71         27.84         1.18 o                         
  14   4   3        138.19        137.61         4.04 o                         
  15   4   3        267.19        262.95         4.29 o                         
  16   4   3        219.14        206.68         4.82 o                         
  17   4   3        163.97        173.92         2.40 o                         
  18   4   3         39.63         41.34         2.00 o                         
  19   4   3         22.75         26.93         1.78 o                         
  20   4   3          8.32          8.28         0.79 o                         
   0   5   3         33.44         36.72         1.64 o                         
   1   5   3        759.28        715.96        17.33 o                         
   2   5   3         66.29         71.36         2.82 o                         
   3   5   3        743.24        676.78        19.13 o                         
   4   5   3        161.52        149.34         2.90 o                         
   5   5   3        343.18        302.62         5.24 o                         
   6   5   3         69.50         68.96         1.28 o                         
   7   5   3        787.27        792.41         6.13 o                         
   8   5   3       1246.28       1296.95        16.86 o                         
   9   5   3        201.60        185.23         5.51 o                         
  10   5   3        105.37        101.96         2.46 o                         
  11   5   3        292.90        298.55         4.11 o                         
  12   5   3        104.79        112.81         1.85 o                         
  13   5   3       1283.95       1294.75        20.27 o                         
  14   5   3         96.47         94.31         3.01 o                         
  15   5   3         33.37         35.79         1.77 o                         
  16   5   3         49.76         51.31         1.65 o                         
  17   5   3         74.93         77.87         1.96 o                         
  18   5   3         52.14         54.25         1.52 o                         
  19   5   3         11.46         13.20         1.01 o                         
   1   6   3        108.75         94.51         2.86 o                         
   2   6   3         34.98         39.46         1.37 o                         
   3   6   3         58.10         52.70         1.83 o                         
   4   6   3         87.07         82.37         5.68 o                         
   5   6   3        290.62        275.11         5.72 o                         
   6   6   3        101.68         97.20         2.74 o                         
   7   6   3        203.98        197.58         2.66 o                         
   8   6   3        108.40        106.28         2.13 o                         
   9   6   3        480.66        492.06         6.38 o                         
  10   6   3         46.51         45.24         1.19 o                         
  11   6   3         72.41         73.53         2.43 o                         
  12   6   3        134.12        134.74         2.52 o                         
  13   6   3        171.34        163.38         2.67 o                         
  14   6   3         11.22         12.35         0.87 o                         
  15   6   3        122.28        124.45         3.49 o                         
  16   6   3         65.64         69.61         2.97 o                         
  17   6   3         75.28         83.64         2.82 o                         
  18   6   3         35.13         35.73         2.00 o                         
   0   7   3        571.49        544.46         9.53 o                         
   1   7   3        120.12        115.06         2.61 o                         
   2   7   3        504.08        495.13         4.68 o                         
   3   7   3        445.72        449.42         4.96 o                         
   4   7   3         79.13         78.84         2.37 o                         
   5   7   3        395.34        411.17         7.75 o                         
   6   7   3         95.71         99.00         1.86 o                         
   7   7   3        141.06        144.36         2.74 o                         
   8   7   3        191.98        185.72         2.81 o                         
   9   7   3        857.00        851.47        28.38 o                         
  10   7   3         30.74         31.64         3.36 o                         
  11   7   3        367.29        375.40         5.72 o                         
  12   7   3         13.04         11.71         0.98 o                         
  13   7   3        175.34        173.43         4.22 o                         
  14   7   3         85.99         95.63         2.96 o                         
  15   7   3         26.36         25.20         2.30 o                         
  16   7   3         29.54         27.01         1.54 o                         
  17   7   3        116.44        119.25         6.81 o                         
   1   8   3         23.37         22.13         1.15 o                         
   2   8   3          8.91          9.31         0.91 o                         
   3   8   3        131.85        126.58         2.25 o                         
   4   8   3         31.33         29.75         1.23 o                         
   5   8   3        230.66        217.95         3.35 o                         
   6   8   3        172.05        160.99         4.11 o                         
   7   8   3         40.99         43.81         1.49 o                         
   8   8   3         23.04         23.85         1.12 o                         
   9   8   3         16.62         16.20         1.92 o                         
  10   8   3        133.64        131.20         3.48 o                         
  11   8   3         12.20         14.51         1.65 o                         
  12   8   3         82.74         85.65         2.48 o                         
  13   8   3        133.35        140.57         3.98 o                         
  14   8   3        200.94        204.02         4.14 o                         
  15   8   3         46.46         47.15         1.72 o                         
   0   9   3        156.65        170.00         6.19 o                         
   1   9   3         48.12         41.21         1.42 o                         
   2   9   3        343.70        339.42         4.60 o                         
   3   9   3         25.14         23.27         1.13 o                         
   4   9   3        192.28        208.46         3.36 o                         
   5   9   3         26.50         32.07         1.28 o                         
   6   9   3        261.19        279.38         3.65 o                         
   7   9   3         31.18         32.12         1.22 o                         
   8   9   3        155.72        157.17         3.59 o                         
   9   9   3         19.72         21.62         1.19 o                         
  10   9   3         66.93         85.37         1.91 o                         
  11   9   3         15.71         19.19         1.42 o                         
  12   9   3        124.22        125.48         2.35 o                         
  13   9   3         38.25         41.90         2.53 o                         
   1  10   3          9.06         14.35         1.08 o                         
   2  10   3         22.42         20.31         1.14 o                         
   3  10   3         64.01         59.77         3.95 o                         
   4  10   3         15.76         15.59         1.04 o                         
   5  10   3         94.52         98.63         2.18 o                         
   6  10   3         18.73         23.98         1.15 o                         
   7  10   3          5.50          5.35         1.04 o                         
   8  10   3         27.40         28.38         1.35 o                         
   9  10   3         11.80         10.64         1.02 o                         
  10  10   3         24.60         27.35         1.42 o                         
   0  11   3        275.14        325.99         6.17 o                         
   1  11   3         45.95         51.87         1.69 o                         
   2  11   3         51.51         59.84         1.95 o                         
   3  11   3         24.87         24.40         1.43 o                         
   4  11   3        171.77        184.70         3.04 o                         
   5  11   3         47.24         52.47         2.69 o                         
   0   0   4        460.29        440.01         7.60 o                         
   2   0   4        605.11        495.97         6.43 o                         
   4   0   4        191.61        172.54         6.90 o                         
   6   0   4       1193.27       1180.01        10.26 o                         
   8   0   4       1641.92       1570.14        10.78 o                         
  10   0   4        195.55        166.58         8.37 o                         
  12   0   4         64.48         68.11         2.00 o                         
  14   0   4        489.68        453.85         7.15 o                         
  16   0   4         83.93         86.00         2.44 o                         
  18   0   4         44.86         42.89         2.35 o                         
  20   0   4        143.72        151.03         4.97 o                         
   1   1   4          9.03          7.94         0.65 o                         
   2   1   4         46.03         52.08         2.14 o                         
   3   1   4        131.76        150.45         3.15 o                         
   4   1   4        176.05        168.30         3.09 o                         
   5   1   4          7.97          9.94         0.76 o                         
   6   1   4        164.66        165.37         3.77 o                         
   7   1   4        113.54        113.90         1.64 o                         
   8   1   4        357.90        366.52         3.47 o                         
   9   1   4         79.25         80.33         2.36 o                         
  10   1   4         28.02         24.06         0.86 o                         
  11   1   4         10.82         11.31         0.73 o                         
  12   1   4        293.31        279.23         6.92 o                         
  13   1   4         31.19         32.19         1.10 o                         
  14   1   4         43.01         53.38         1.42 o                         
  15   1   4         17.59         18.25         1.09 o                         
  16   1   4        193.85        191.19         3.28 o                         
  17   1   4         79.47         77.65         1.65 o                         
  18   1   4         47.70         52.01         1.44 o                         
  19   1   4         11.76          8.50         0.88 o                         
  20   1   4        102.98        105.07         2.80 o                         
   0   2   4       1175.25       1252.21        13.79 o                         
   1   2   4         60.68         63.81         1.53 o                         
   2   2   4        491.45        461.98         7.49 o                         
   3   2   4        360.86        344.05         3.35 o                         
   4   2   4        160.86        141.47         2.60 o                         
   5   2   4        255.11        215.81         2.49 o                         
   6   2   4        955.25        924.04        19.13 o                         
   7   2   4         12.10          6.45         0.72 o                         
   8   2   4        266.39        248.76         2.54 o                         
   9   2   4        137.05        119.10         2.61 o                         
  10   2   4        979.34        970.03        15.26 o                         
  11   2   4        299.11        302.83         8.25 o                         
  12   2   4        134.53        138.20         4.19 o                         
  13   2   4        207.35        210.51         6.48 o                         
  14   2   4         44.11         46.34         1.27 o                         
  15   2   4          3.55          3.27         0.73 o                         
  16   2   4        170.57        173.62         2.78 o                         
  17   2   4         17.58         15.11         0.85 o                         
  18   2   4         16.72         17.68         1.06 o                         
  19   2   4         47.63         47.48         1.39 o                         
  20   2   4         23.49         27.21         1.15 o                         
   1   3   4        511.13        556.69         6.06 o                         
   2   3   4        404.76        409.52         3.52 o                         
   3   3   4        146.74        144.78         2.64 o                         
   4   3   4        144.61        144.46         4.17 o                         
   5   3   4        271.65        270.93         5.61 o                         
   6   3   4        613.32        590.84        12.51 o                         
   7   3   4        150.41        141.49         2.48 o                         
   8   3   4        144.70        142.45         3.53 o                         
   9   3   4        475.76        465.66         7.29 o                         
  10   3   4         29.61         30.71         0.96 o                         
  11   3   4        299.09        295.38         2.89 o                         
  12   3   4        346.17        353.67         3.80 o                         
  13   3   4        164.42        164.01         2.72 o                         
  14   3   4         73.02         71.26         1.97 o                         
  15   3   4         10.26          9.98         0.85 o                         
  16   3   4        284.25        276.84         3.27 o                         
  17   3   4          7.09          8.87         1.31 o                         
  18   3   4        237.53        231.70         3.63 o                         
  19   3   4        223.95        225.81         3.09 o                         
   0   4   4        228.55        223.51        10.10 o                         
   1   4   4        493.95        472.54         9.55 o                         
   2   4   4         47.63         56.34         1.09 o                         
   3   4   4        751.41        717.13        14.24 o                         
   4   4   4        959.38        974.20        23.45 o                         
   5   4   4        826.38        778.84        15.75 o                         
   6   4   4        411.11        421.85         8.10 o                         
   7   4   4        461.20        424.24        11.27 o                         
   8   4   4        268.81        258.24         2.84 o                         
   9   4   4        541.12        515.63         6.08 o                         
  10   4   4        153.01        151.66         2.43 o                         
  11   4   4        850.10        841.13         8.09 o                         
  12   4   4        140.96        143.74         4.47 o                         
  13   4   4        249.36        251.38         4.44 o                         
  14   4   4        113.32        112.77         3.06 o                         
  15   4   4        109.16        108.68         2.24 o                         
  16   4   4         24.68         22.89         0.99 o                         
  17   4   4        146.66        152.34         2.42 o                         
  18   4   4          4.92          3.73         0.86 o                         
  19   4   4         22.13         21.69         1.16 o                         
   1   5   4          9.99          9.94         1.10 o                         
   2   5   4         22.73         20.10         2.33 o                         
   3   5   4        163.95        155.63         7.23 o                         
   4   5   4         17.97         17.11         0.91 o                         
   5   5   4        911.19        881.00        13.67 o                         
   6   5   4         17.98         21.27         0.91 o                         
   7   5   4        721.78        712.09         4.64 o                         
   8   5   4         48.41         47.76         1.51 o                         
   9   5   4         21.75         25.17         0.98 o                         
  10   5   4         36.30         32.34         1.06 o                         
  11   5   4         42.46         41.98         1.41 o                         
  12   5   4        199.79        199.11         3.02 o                         
  13   5   4        267.21        262.65        11.23 o                         
  14   5   4          6.23          4.92         0.81 o                         
  15   5   4        198.54        209.55         8.19 o                         
  16   5   4         30.49         30.44         1.74 o                         
  17   5   4        169.71        157.95         6.68 o                         
  18   5   4         22.43         24.89         1.21 o                         
   0   6   4         77.44         66.34         2.28 o                         
   1   6   4        734.40        719.49        10.59 o                         
   2   6   4        112.80        108.11         3.70 o                         
   3   6   4         16.25         22.23         1.11 o                         
   4   6   4        244.71        226.74         3.68 o                         
   5   6   4        271.88        279.42         6.85 o                         
   6   6   4        299.41        302.46         3.78 o                         
   7   6   4        426.21        438.51         4.51 o                         
   8   6   4        621.64        611.23        10.30 o                         
   9   6   4        301.73        305.46        12.10 o                         
  10   6   4         76.43         75.83         3.23 o                         
  11   6   4        241.61        245.85         9.31 o                         
  12   6   4         79.39         78.79         2.54 o                         
  13   6   4          3.55          5.91         1.68 o                         
  14   6   4        246.66        224.51         7.49 o                         
  15   6   4        160.76        153.52         5.97 o                         
  16   6   4         38.80         36.29         1.64 o                         
   1   7   4        147.57        131.20         2.74 o                         
   2   7   4        182.49        179.30         2.43 o                         
   3   7   4         76.05         75.17         1.63 o                         
   4   7   4         37.65         41.98         1.29 o                         
   5   7   4         17.03         13.29         0.94 o                         
   6   7   4          2.37          2.02         0.98 o                         
   7   7   4         67.54         68.72         2.04 o                         
   8   7   4         28.57         28.03         1.29 o                         
   9   7   4          0.55         -0.77         0.84 o                         
  10   7   4         76.48         79.30         4.58 o                         
  11   7   4        130.64        126.71         3.53 o                         
  12   7   4        135.99        129.29         6.50 o                         
  13   7   4         60.00         57.20         2.09 o                         
  14   7   4         19.16         16.35         1.85 o                         
  15   7   4          7.46         10.51         1.25 o                         
   0   8   4          3.71          3.63         1.07 o                         
   1   8   4         79.67         79.56         1.87 o                         
   2   8   4        107.89        125.44         2.49 o                         
   3   8   4         36.70         39.27         1.40 o                         
   4   8   4        124.87        123.60         3.07 o                         
   5   8   4        138.40        130.77         2.50 o                         
   6   8   4         63.65         75.12         1.87 o                         
   7   8   4         24.84         34.58         1.31 o                         
   8   8   4         51.94         65.17         1.60 o                         
   9   8   4         18.82         19.98         1.04 o                         
  10   8   4        168.42        180.49         4.68 o                         
  11   8   4         10.70         12.47         2.35 o                         
  12   8   4         70.82         76.18         2.10 o                         
  13   8   4         62.18         63.00         2.25 o                         
   1   9   4          1.86          0.75         1.27 o                         
   2   9   4         51.07         52.74         1.42 o                         
   3   9   4         22.58         26.65         1.09 o                         
   4   9   4         41.41         46.57         1.44 o                         
   5   9   4         48.17         47.08         1.39 o                         
   6   9   4         55.09         49.28         2.43 o                         
   7   9   4         31.60         31.84         2.34 o                         
   8   9   4         39.63         47.20         1.55 o                         
   9   9   4        115.31        122.28         2.32 o                         
  10   9   4          5.79         11.15         1.18 o                         
   0  10   4         72.95         79.57         2.82 o                         
   1  10   4         75.52         74.21         3.28 o                         
   2  10   4        193.31        222.67         3.77 o                         
   3  10   4         34.76         29.36         1.83 o                         
   4  10   4         78.00         76.65         1.77 o                         
   5  10   4          8.98          9.32         1.33 o                         
   6  10   4        111.97        124.34         2.66 o                         
   2   0   5        126.93        135.70         4.56 o                         
   4   0   5         47.71         42.73         1.70 o                         
   6   0   5        130.01        123.35         5.66 o                         
   8   0   5        125.81        106.82         4.07 o                         
  10   0   5        208.78        208.00         4.02 o                         
  12   0   5        263.92        266.73        11.93 o                         
  14   0   5        623.23        610.84        25.85 o                         
  16   0   5        266.07        283.99         4.90 o                         
  18   0   5         71.31         73.80         5.74 o                         
   0   1   5       1344.68       1367.22        12.97 o                         
   1   1   5        347.41        364.21         3.50 o                         
   2   1   5       1328.45       1370.77        20.02 o                         
   3   1   5        282.29        288.05         3.24 o                         
   4   1   5        601.30        605.65         5.93 o                         
   5   1   5        114.97        118.14         2.06 o                         
   6   1   5        388.85        377.81         3.63 o                         
   7   1   5        229.09        223.27         2.40 o                         
   8   1   5        314.27        303.20         7.41 o                         
   9   1   5          1.91          3.16         0.62 o                         
  10   1   5        166.14        165.73         2.88 o                         
  11   1   5         34.67         27.10         1.23 o                         
  12   1   5         49.43         51.50         1.37 o                         
  13   1   5        119.72        108.83         3.30 o                         
  14   1   5        125.43        140.75         2.31 o                         
  15   1   5        120.93        138.23         2.29 o                         
  16   1   5        122.91        131.13         3.43 o                         
  17   1   5          4.02          1.49         1.68 o                         
  18   1   5        178.04        176.16         3.04 o                         
   1   2   5        148.76        155.36         3.08 o                         
   2   2   5        389.18        413.02         3.75 o                         
   3   2   5        335.49        343.40         5.95 o                         
   4   2   5         19.80         23.05         1.09 o                         
   5   2   5        171.62        186.81         2.45 o                         
   6   2   5        101.37         95.83         1.80 o                         
   7   2   5         94.41         90.91         2.14 o                         
   8   2   5         93.60         88.98         1.89 o                         
   9   2   5        460.79        439.70         9.62 o                         
  10   2   5        149.79        149.82         4.73 o                         
  11   2   5        114.14        109.25         2.04 o                         
  12   2   5        133.24        135.99         2.57 o                         
  13   2   5         14.08         12.78         1.33 o                         
  14   2   5        313.02        311.73         3.18 o                         
  15   2   5        166.89        156.80         2.44 o                         
  16   2   5        154.31        162.09         2.93 o                         
  17   2   5        131.76        137.95         3.57 o                         
   0   3   5         61.65         72.28         2.21 o                         
   1   3   5        625.44        623.36        13.40 o                         
   2   3   5        277.40        285.84         3.51 o                         
   3   3   5        438.52        416.12         9.65 o                         
   4   3   5        175.79        167.15         2.89 o                         
   5   3   5        127.35        123.16         2.56 o                         
   6   3   5         89.49         84.25         1.56 o                         
   7   3   5        425.98        416.40         3.75 o                         
   8   3   5         27.19         24.20         0.88 o                         
   9   3   5         74.23         71.51         1.58 o                         
  10   3   5         34.66         33.46         1.07 o                         
  11   3   5         26.81         31.92         1.09 o                         
  12   3   5        131.07        130.16         2.35 o                         
  13   3   5         45.94         49.87         1.41 o                         
  14   3   5         80.26         83.07         2.10 o                         
  15   3   5        165.09        173.93         2.57 o                         
  16   3   5          2.08          1.21         0.69 o                         
  17   3   5          3.15          2.73         1.05 o                         
   1   4   5        158.84        147.22         2.27 o                         
   2   4   5        339.86        332.11         3.57 o                         
   3   4   5         15.45         16.06         0.77 o                         
   4   4   5         48.62         46.28         1.30 o                         
   5   4   5        134.53        137.98         2.04 o                         
   6   4   5        225.77        211.35         2.46 o                         
   7   4   5         26.63         26.60         1.00 o                         
   8   4   5          0.55          1.00         0.62 o                         
   9   4   5          9.84          9.57         0.70 o                         
  10   4   5         92.93         91.65         2.45 o                         
  11   4   5        147.89        151.65         3.45 o                         
  12   4   5         24.93         24.93         1.91 o                         
  13   4   5         97.46         92.36         1.93 o                         
  14   4   5         14.69         16.36         1.12 o                         
  15   4   5        248.08        260.93         6.65 o                         
  16   4   5         31.19         31.05         2.07 o                         
   0   5   5         26.69         20.01         1.74 o                         
   1   5   5        309.36        299.31         8.19 o                         
   2   5   5         79.01         78.03         1.90 o                         
   3   5   5        757.91        761.70        18.63 o                         
   4   5   5          4.21          4.27         0.90 o                         
   5   5   5        130.10        132.21         2.87 o                         
   6   5   5         14.79         11.41         1.09 o                         
   7   5   5        206.42        201.87         3.76 o                         
   8   5   5         10.56         12.38         1.00 o                         
   9   5   5        135.13        142.58         2.83 o                         
  10   5   5          9.83         10.32         1.35 o                         
  11   5   5        173.06        169.91         7.61 o                         
  12   5   5          5.61          5.98         0.97 o                         
  13   5   5         38.87         41.39         1.92 o                         
  14   5   5         24.39         26.62         2.58 o                         
  15   5   5        114.24        126.78         3.66 o                         
   1   6   5        122.96        112.02         4.28 o                         
   2   6   5         64.98         63.59         1.87 o                         
   3   6   5         85.84         79.52         2.17 o                         
   4   6   5         23.78         25.66         1.29 o                         
   5   6   5         47.91         48.60         1.67 o                         
   6   6   5         88.23         77.69         4.60 o                         
   7   6   5         66.64         63.79         2.80 o                         
   8   6   5         29.82         29.30         1.58 o                         
   9   6   5         25.63         25.58         1.40 o                         
  10   6   5          9.50          7.16         1.09 o                         
  11   6   5        102.44        104.34         4.75 o                         
  12   6   5          8.02         11.93         1.21 o                         
  13   6   5        108.52        106.75         2.56 o                         
  14   6   5         25.10         27.50         1.62 o                         
   0   7   5          6.22          4.13         2.88 o                         
   1   7   5        301.97        304.46         4.57 o                         
   2   7   5         61.48         66.05         1.92 o                         
   3   7   5        623.52        634.97         5.71 o                         
   4   7   5        358.25        382.12         4.94 o                         
   5   7   5         81.16         82.20         2.84 o                         
   6   7   5         29.00         29.19         1.43 o                         
   7   7   5        211.85        198.59         4.95 o                         
   8   7   5         26.43         25.34         2.36 o                         
   9   7   5         84.92         87.19         2.80 o                         
  10   7   5        139.15        150.48         6.07 o                         
  11   7   5         51.36         55.17         4.41 o                         
  12   7   5        139.28        137.77         5.12 o                         
   1   8   5         11.24          9.71         1.08 o                         
   2   8   5         26.23         28.87         1.11 o                         
   3   8   5         71.67         68.18         1.70 o                         
   4   8   5         47.55         43.99         1.71 o                         
   5   8   5         45.99         48.47         1.54 o                         
   6   8   5        128.84        142.36         5.67 o                         
   7   8   5         80.15         85.26         2.14 o                         
   8   8   5          2.65          0.57         1.15 o                         
   9   8   5        107.97        125.25         3.01 o                         
   0   9   5        408.48        403.95        15.63 o                         
   1   9   5          8.76          6.00         1.15 o                         
   2   9   5        154.68        164.04         2.66 o                         
   3   9   5         31.26         39.17         1.67 o                         
   4   9   5        193.83        206.46         2.74 o                         
   5   9   5         11.37         16.79         2.74 o                         
   0   0   6       2986.69       3113.95        54.16 o                         
   2   0   6        282.06        284.20        10.29 o                         
   4   0   6        971.96        989.10        19.71 o                         
   6   0   6        268.38        263.23        11.27 o                         
   8   0   6        237.95        223.61         4.82 o                         
  10   0   6         34.77         34.66         1.56 o                         
  12   0   6         91.37         98.37         2.99 o                         
  14   0   6         14.81         18.25         2.20 o                         
   1   1   6        188.21        195.12         2.79 o                         
   2   1   6        333.67        352.80         4.59 o                         
   3   1   6         50.70         56.09         1.49 o                         
   4   1   6         98.64        101.44         2.43 o                         
   5   1   6        221.09        227.32         3.44 o                         
   6   1   6         83.77         80.23         1.90 o                         
   7   1   6         56.80         56.13         1.60 o                         
   8   1   6         73.61         79.96         1.85 o                         
   9   1   6         15.76         16.31         0.97 o                         
  10   1   6        282.73        292.86         5.09 o                         
  11   1   6          8.66          9.04         0.86 o                         
  12   1   6         67.41         71.50         2.34 o                         
  13   1   6         57.32         59.43         1.85 o                         
  14   1   6         86.51         84.72         1.87 o                         
  15   1   6          9.98          9.78         1.03 o                         
   0   2   6        666.31        644.31         9.55 o                         
   1   2   6        292.07        299.55         4.25 o                         
   2   2   6         61.12         60.50         1.58 o                         
   3   2   6        145.26        154.98         2.74 o                         
   4   2   6        579.86        576.78         8.52 o                         
   5   2   6         88.39         81.44         1.68 o                         
   6   2   6         91.28         92.54         1.93 o                         
   7   2   6         54.04         56.30         1.72 o                         
   8   2   6        218.86        218.15         3.47 o                         
   9   2   6         26.61         27.47         1.08 o                         
  10   2   6         64.64         52.59         1.38 o                         
  11   2   6         58.05         51.98         2.51 o                         
  12   2   6        239.11        250.82         6.81 o                         
  13   2   6         12.19         12.80         0.98 o                         
  14   2   6         49.70         49.48         1.36 o                         
   1   3   6          5.38          5.08         0.92 o                         
   2   3   6        181.13        184.05         3.72 o                         
   3   3   6          3.21          3.59         0.67 o                         
   4   3   6         58.17         56.02         1.36 o                         
   5   3   6         59.25         56.78         2.64 o                         
   6   3   6         40.72         36.37         1.29 o                         
   7   3   6        210.33        209.24         5.74 o                         
   8   3   6         17.41         14.27         0.90 o                         
   9   3   6          8.15         10.51         1.63 o                         
  10   3   6         30.03         28.92         1.29 o                         
  11   3   6         28.46         25.82         1.83 o                         
  12   3   6         81.09         85.92         2.80 o                         
  13   3   6         63.39         62.08         2.33 o                         
  14   3   6        332.48        332.38        10.72 o                         
   0   4   6         66.30         72.64         3.46 o                         
   1   4   6        227.32        209.76         4.70 o                         
   2   4   6         41.70         48.15         2.55 o                         
   3   4   6        139.27        139.36         2.82 o                         
   4   4   6         70.52         69.46         2.15 o                         
   5   4   6        385.57        374.25         7.75 o                         
   6   4   6         17.44         15.31         1.67 o                         
   7   4   6        156.31        144.82         4.18 o                         
   8   4   6         25.33         27.76         2.11 o                         
   9   4   6        251.79        254.92         9.09 o                         
  10   4   6         42.58         40.35         1.88 o                         
  11   4   6        337.03        328.37         6.25 o                         
  12   4   6         24.37         27.11         4.25 o                         
  13   4   6         75.47         76.55         4.66 o                         
   1   5   6         11.57          9.37         1.03 o                         
   2   5   6         14.01         10.65         1.05 o                         
   3   5   6          9.18         10.90         1.27 o                         
   4   5   6         40.63         38.92         1.42 o                         
   5   5   6         54.14         53.95         1.71 o                         
   6   5   6         28.14         26.08         1.34 o                         
   7   5   6          9.50         10.68         1.27 o                         
   8   5   6          7.71          7.48         0.95 o                         
   9   5   6          5.39          6.36         1.31 o                         
  10   5   6         14.79         14.78         1.49 o                         
  11   5   6        189.05        200.08         3.73 o                         
   0   6   6         31.89         36.41         1.81 o                         
   1   6   6         90.15         94.66         1.86 o                         
   2   6   6         56.55         52.83         1.66 o                         
   3   6   6        333.51        367.42         9.60 o                         
   4   6   6         10.00          6.90         1.22 o                         
   5   6   6        217.20        235.46         3.29 o                         
   6   6   6          4.70          3.46         1.29 o                         
   7   6   6         28.68         35.35         3.79 o                         
   8   6   6        288.80        291.94         9.42 o                         
   9   6   6         55.91         61.22         2.52 o                         
  10   6   6         50.05         45.66         1.90 o                         
   1   7   6         24.19         25.25         1.86 o                         
   2   7   6         20.18         16.63         1.26 o                         
   3   7   6         36.39         35.21         1.35 o                         
   4   7   6         57.91         65.66         1.66 o                         
   5   7   6         33.00         34.86         1.68 o                         
   6   7   6         18.39         16.63         1.44 o                         
   7   7   6         17.64         21.33         1.30 o                         
   2   0   7          5.45          6.23         1.57 o                         
   4   0   7        224.44        222.48         5.67 o                         
   6   0   7        209.83        200.39         4.36 o                         
   8   0   7         22.16         21.51         3.17 o                         
  10   0   7        102.93        116.96         3.87 o                         
   0   1   7        130.00        132.34         3.21 o                         
   1   1   7        100.99         95.52         2.80 o                         
   2   1   7        295.75        297.11         3.42 o                         
   3   1   7        143.86        141.69         2.39 o                         
   4   1   7        363.84        367.45         7.74 o                         
   5   1   7         44.70         49.62         1.52 o                         
   6   1   7        126.49        129.63         3.31 o                         
   7   1   7        163.08        142.64         2.77 o                         
   8   1   7        138.53        137.27         2.87 o                         
   9   1   7        136.41        122.90         2.39 o                         
  10   1   7        163.18        163.36         3.75 o                         
   1   2   7         70.25         73.64         2.67 o                         
   2   2   7          7.31          5.38         1.18 o                         
   3   2   7         33.19         34.49         1.63 o                         
   4   2   7         56.85         57.99         2.34 o                         
   5   2   7         95.50        100.56         3.48 o                         
   6   2   7         39.25         35.93         3.95 o                         
   7   2   7          6.76          6.57         1.55 o                         
   8   2   7        119.28        114.34         3.09 o                         
   9   2   7         38.19         44.15         1.98 o                         
   0   3   7        203.25        203.68         5.77 o                         
   1   3   7         85.81         96.87         6.32 o                         
   2   3   7        120.73        128.27         7.28 o                         
   3   3   7        114.72        111.28         2.27 o                         
   4   3   7         42.84         45.12         1.86 o                         
   5   3   7         82.97         92.14         3.05 o                         
   6   3   7         76.97         78.95         2.78 o                         
   7   3   7        286.20        298.16         6.41 o                         
   8   3   7        186.62        196.02         5.00 o                         
   9   3   7         56.83         58.41         2.62 o                         
   1   4   7         30.79         33.18         2.46 o                         
   2   4   7          2.89          2.70         1.11 o                         
   3   4   7         74.38         68.03         2.07 o                         
   4   4   7         55.30         52.08         1.75 o                         
   5   4   7         17.29         13.28         1.18 o                         
   6   4   7         13.72         14.26         1.75 o                         
   7   4   7         44.92         40.82         2.05 o                         
   0   5   7        118.15        133.77         5.39 o                         
   1   5   7        171.71        205.41         4.66 o                         
   2   5   7          0.49          1.21         1.15 o                         
   3   5   7        162.72        162.12         6.35 o                         
   4   5   7          6.91          5.98         1.23 o                         
                                                                                
