# Supplementary material for: Different conformations and packing motifs in the crystal structures of four thio­phene–carbohydrazide–pyridine derivatives
Source: Acta Crystallogr E Crystallogr Commun. 2022 May 17;78(Pt 6):619–24. doi: 10.1107/S2056989022005151 (PMC9431791; doi:10.1107/S2056989022005151)
Supplement: Supplementary file 4 [file e-78-00619-IIIsup4.hkl]

data_III                                                                        
_shelx_title ' jg01_a.res in C2/c'                                              
_shelx_refln_list_code          4                                               
_shelx_F_calc_maximum      281.69                                               
_exptl_crystal_F_000      1024.00                                               
_reflns_d_resolution_high  0.7697                                               
                                                                                
loop_                                                                           
 _space_group_symop_operation_xyz                                               
 'x, y, z'                                                                      
 '-x, y, -z+1/2'                                                                
 'x+1/2, y+1/2, z'                                                              
 '-x+1/2, y+1/2, -z+1/2'                                                        
 '-x, -y, -z'                                                                   
 'x, -y, z-1/2'                                                                 
 '-x+1/2, -y+1/2, -z'                                                           
 'x+1/2, -y+1/2, z-1/2'                                                         
                                                                                
_cell_length_a    21.0690                                                       
_cell_length_b     5.1085                                                       
_cell_length_c    21.1531                                                       
_cell_angle_alpha  90.000                                                       
_cell_angle_beta   95.265                                                       
_cell_angle_gamma  90.000                                                       
                                                                                
_shelx_F_squared_multiplier     1.000                                           
                                                                                
loop_                                                                           
 _refln_index_h                                                                 
 _refln_index_k                                                                 
 _refln_index_l                                                                 
 _refln_F_squared_calc                                                          
 _refln_F_squared_meas                                                          
 _refln_F_squared_sigma                                                         
 _refln_observed_status                                                         
   4   0   0      16853.25      16300.45       212.54 o                         
   6   0   0      46093.42      48145.86       305.10 o                         
   8   0   0        362.04        253.62         8.99 o                         
  10   0   0       2336.73       2287.89        64.89 o                         
  12   0   0       9332.52       9261.41        84.75 o                         
  14   0   0        127.31        130.96         7.54 o                         
  16   0   0       4311.54       4662.82        56.93 o                         
  18   0   0       1144.02       1181.55        20.71 o                         
  20   0   0       2050.24       1956.54        51.71 o                         
  22   0   0        583.01        573.51        18.08 o                         
  24   0   0       1712.35       1521.95        42.48 o                         
   1   1   0       2546.79       2546.30        29.34 o                         
   3   1   0       8559.61       7947.15        60.70 o                         
   5   1   0      79154.01      78908.88       491.45 o                         
   7   1   0        164.41        164.23         6.53 o                         
   9   1   0       1843.39       1866.34        21.37 o                         
  11   1   0      18177.57      19543.20       154.43 o                         
  13   1   0        867.20        909.75        12.49 o                         
  15   1   0        276.04        253.51         8.81 o                         
  17   1   0        948.35        921.11        13.40 o                         
  19   1   0        117.88        112.49         9.73 o                         
  21   1   0         43.35         45.03         4.44 o                         
  23   1   0        324.26        350.02        11.85 o                         
  25   1   0        270.83        241.02        22.12 o                         
   0   2   0       1683.40       1885.12        32.77 o                         
   2   2   0       2530.87       2459.43        31.40 o                         
   4   2   0      11822.09      12498.97        80.47 o                         
   6   2   0       2722.37       2999.66        26.82 o                         
   8   2   0       5094.08       5364.21        41.31 o                         
  10   2   0      13213.42      13556.67       145.34 o                         
  12   2   0        277.24        293.81         9.46 o                         
  14   2   0        432.22        407.91        12.71 o                         
  16   2   0       1212.16       1228.07        21.64 o                         
  18   2   0       1052.58       1031.37        25.66 o                         
  20   2   0         59.70         65.46        10.65 o                         
  22   2   0        236.46        229.27        12.17 o                         
  24   2   0         14.90         18.47        13.42 o                         
   1   3   0       5163.70       5053.60        35.11 o                         
   3   3   0         34.32         42.57         4.23 o                         
   5   3   0         86.89        144.32         6.51 o                         
   7   3   0       4608.84       4595.99        50.32 o                         
   9   3   0        201.14        234.41         9.03 o                         
  11   3   0       6601.90       6672.00        42.41 o                         
  13   3   0      13019.24      12419.70       229.76 o                         
  15   3   0        856.62        880.83        27.56 o                         
  17   3   0         47.02         36.30         7.89 o                         
  19   3   0         78.48         87.38        15.56 o                         
  21   3   0        792.79        785.42        38.46 o                         
  23   3   0         10.53          2.27         9.69 o                         
   0   4   0       1023.53       1152.43        54.49 o                         
   2   4   0       5952.87       6057.29        70.46 o                         
   4   4   0        310.67        284.95         7.76 o                         
   6   4   0         26.35         30.60         3.76 o                         
   8   4   0        440.82        409.95         8.86 o                         
  10   4   0        654.87        697.36        16.32 o                         
  12   4   0         20.44         18.15         3.25 o                         
  14   4   0        395.82        392.18        14.14 o                         
  16   4   0       1039.40       1023.91        37.01 o                         
  18   4   0       3164.39       3182.79       161.20 o                         
   1   5   0          2.29         -2.52         5.90 o                         
   3   5   0       2088.14       2195.64        35.41 o                         
   5   5   0         61.80         64.44         5.93 o                         
   7   5   0        218.05        220.47         9.86 o                         
   9   5   0        465.81        428.75        14.83 o                         
  11   5   0        332.69        352.36        21.61 o                         
  13   5   0        154.99        184.49        15.52 o                         
  15   5   0        100.60        110.08        28.55 o                         
  17   5   0        533.21        508.04        23.92 o                         
   0   6   0        652.62        650.74        23.87 o                         
   2   6   0          0.19         -1.34         5.02 o                         
   4   6   0         63.60         62.64         7.05 o                         
   6   6   0         43.48         64.93         8.06 o                         
   8   6   0        841.57        903.74        30.37 o                         
  10   6   0         44.37          0.51        23.04 o                         
 -25   1   1         45.13         53.59        10.69 o                         
 -23   1   1        344.60        334.36        11.20 o                         
 -21   1   1       2736.71       2762.37        60.82 o                         
 -19   1   1       2354.88       2374.97        30.18 o                         
 -17   1   1       2364.34       2273.77        20.02 o                         
 -15   1   1        294.08        326.18         8.09 o                         
 -13   1   1       1181.58       1196.70        13.15 o                         
 -11   1   1       1216.13       1357.63        19.90 o                         
  -9   1   1          5.24         25.28         3.56 o                         
  -7   1   1      57608.43      60490.60       679.53 o                         
  -5   1   1        585.99        517.18        11.06 o                         
  -3   1   1      79346.63      77100.44       488.37 o                         
  -1   1   1        145.67        134.90         4.83 o                         
   1   1   1        196.59        162.44         6.79 o                         
   5   1   1      12405.46      12628.70       181.73 o                         
   7   1   1         11.10         15.61         2.76 o                         
   9   1   1        308.42        246.04         6.45 o                         
  11   1   1       1711.84       1614.95        16.81 o                         
  13   1   1        785.39        793.92        12.00 o                         
  15   1   1        101.35         76.58         4.00 o                         
  17   1   1          1.49          0.11         3.82 o                         
  19   1   1        711.19        694.21        20.54 o                         
  21   1   1        217.97        221.17         9.23 o                         
  23   1   1         21.46         22.06         4.28 o                         
  25   1   1       1094.32       1000.57        36.80 o                         
 -26   2   1        377.14        361.13        22.92 o                         
 -24   2   1        375.33        351.28        27.28 o                         
 -22   2   1          5.46          8.26         8.44 o                         
 -20   2   1       1680.02       1643.91        86.26 o                         
 -18   2   1       1135.28       1196.23        51.71 o                         
 -16   2   1       1306.04       1308.16        30.11 o                         
 -14   2   1       1333.34       1310.36        32.34 o                         
 -12   2   1        811.79       1078.60        16.92 o                         
 -10   2   1       9932.77      10197.38        80.26 o                         
  -8   2   1      38755.39      40615.21       229.68 o                         
  -6   2   1       3190.92       3230.23        39.54 o                         
  -4   2   1        975.95       1042.14        16.36 o                         
  -2   2   1        235.66        297.36         7.63 o                         
   0   2   1       4461.53       4116.52        32.58 o                         
   2   2   1        238.74        208.14         8.19 o                         
   4   2   1       5695.40       5720.66        41.45 o                         
   6   2   1       1570.78       1574.13        19.19 o                         
   8   2   1       8406.06       8782.54        65.13 o                         
  10   2   1       6054.75       6155.36        42.29 o                         
  12   2   1       2664.77       2667.82        26.64 o                         
  14   2   1       3162.29       3207.57        45.73 o                         
  16   2   1        198.46        185.92         8.56 o                         
  18   2   1        589.42        621.05        22.81 o                         
  20   2   1          6.39          7.85         8.28 o                         
  22   2   1        242.08        312.73        25.89 o                         
  24   2   1        642.41        658.07        24.82 o                         
 -23   3   1         38.48         27.47         9.29 o                         
 -21   3   1        864.16        848.60        31.78 o                         
 -19   3   1       1527.03       1441.03        54.57 o                         
 -17   3   1        371.77        316.94        13.28 o                         
 -15   3   1        258.67        292.81         9.66 o                         
 -13   3   1       6051.88       6285.94        92.84 o                         
 -11   3   1        448.45        458.60        11.63 o                         
  -9   3   1       1108.34       1061.39        66.58 o                         
  -7   3   1       1353.20       1345.28        23.69 o                         
  -5   3   1        287.62        327.98         9.37 o                         
  -3   3   1          0.04          5.57         6.42 o                         
  -1   3   1        457.04        457.14        10.24 o                         
   1   3   1       5941.14       6016.38        41.27 o                         
   3   3   1       3763.95       3878.19        41.05 o                         
   5   3   1         78.16         91.97         4.59 o                         
   7   3   1          2.53         -0.84         5.16 o                         
   9   3   1        144.07        173.31         5.69 o                         
  11   3   1        231.45        266.35         7.50 o                         
  13   3   1        396.00        441.55        13.39 o                         
  15   3   1          1.21         10.19         5.30 o                         
  17   3   1        488.41        497.80        36.80 o                         
  19   3   1        367.54        305.58        21.74 o                         
  21   3   1        413.03        479.19        46.83 o                         
  23   3   1         14.25         26.40        11.57 o                         
 -20   4   1        580.86        567.83        35.70 o                         
 -18   4   1       2110.76       1926.30        49.10 o                         
 -16   4   1        190.82        145.57        14.99 o                         
 -14   4   1        103.63         99.69         5.54 o                         
 -12   4   1         39.85         41.08         3.81 o                         
 -10   4   1       1039.90        979.51        21.56 o                         
  -8   4   1        441.68        435.95        11.91 o                         
  -6   4   1        311.71        304.81        11.10 o                         
  -4   4   1          2.66          2.04         7.81 o                         
  -2   4   1       1302.01       1352.34        20.29 o                         
   0   4   1        594.96        598.49        13.52 o                         
   2   4   1         63.41         67.50         4.78 o                         
   4   4   1          1.96          2.15         4.45 o                         
   6   4   1       3544.48       3659.60        37.41 o                         
   8   4   1         35.49         36.33         3.16 o                         
  10   4   1       1356.95       1348.60        19.40 o                         
  12   4   1          4.48          9.47         6.26 o                         
  16   4   1         25.15         15.53         8.35 o                         
  20   4   1         15.25         -7.09        14.35 o                         
 -17   5   1          2.39          7.87        11.28 o                         
 -15   5   1        440.60        448.05        32.36 o                         
 -13   5   1          0.11         -0.65         8.41 o                         
 -11   5   1        473.46        483.60        26.53 o                         
  -9   5   1        752.90        739.01        16.47 o                         
  -7   5   1        341.51        362.30        13.26 o                         
  -5   5   1         18.21         16.49         5.21 o                         
  -3   5   1        464.37        449.89        12.24 o                         
  -1   5   1       1439.66       1497.30        22.97 o                         
   1   5   1        316.67        319.27         9.94 o                         
   3   5   1        677.39        665.94        15.03 o                         
   5   5   1        576.93        570.06        13.30 o                         
   7   5   1          0.64         -4.84         4.84 o                         
   9   5   1          0.30          0.40         5.91 o                         
  11   5   1       1552.69       1518.05        51.69 o                         
  13   5   1        273.96        265.20        19.41 o                         
  15   5   1         58.66         27.22        15.68 o                         
  17   5   1        230.14        188.72        38.44 o                         
 -10   6   1        815.70        862.84        33.30 o                         
  -8   6   1        559.87        577.10        26.13 o                         
  -6   6   1         95.60        107.79         7.77 o                         
  -4   6   1        127.67        123.06         9.79 o                         
  -2   6   1          9.99          5.87         5.12 o                         
   0   6   1         64.83         70.87         6.53 o                         
   2   6   1        222.18        255.12        10.78 o                         
   4   6   1          8.96          6.12         5.89 o                         
   6   6   1         95.27        111.32        18.06 o                         
   8   6   1        440.69        412.90        55.54 o                         
  10   6   1        148.36        155.17        23.55 o                         
 -26   0   2          0.16          2.05         9.01 o                         
 -24   0   2        245.05        220.89        10.12 o                         
 -22   0   2         79.50         86.65        13.62 o                         
 -20   0   2       2104.75       2121.20        31.72 o                         
 -18   0   2       1978.47       2030.75        25.89 o                         
 -16   0   2       2309.99       2434.03        27.69 o                         
 -14   0   2       3051.51       3139.34        48.17 o                         
 -12   0   2       3748.14       3916.10        32.20 o                         
 -10   0   2       5569.53       5472.52        49.04 o                         
  -8   0   2      14747.65      14559.78       218.10 o                         
  -6   0   2         41.74         56.14         4.08 o                         
  -4   0   2      30034.49      30241.14       156.46 o                         
   2   0   2       5718.99       4979.75        79.06 o                         
   4   0   2      33118.36      33113.45       565.50 o                         
   6   0   2       6193.35       6106.68        70.41 o                         
   8   0   2        642.52        531.55        12.33 o                         
  10   0   2       6786.72       6585.84        48.13 o                         
  12   0   2       2035.72       1833.34        30.18 o                         
  14   0   2        950.56        789.70        19.14 o                         
  16   0   2       1877.50       2013.80        56.11 o                         
  18   0   2        222.21        211.25        17.83 o                         
  20   0   2        304.46        270.90        16.76 o                         
  22   0   2       5039.29       4949.80        67.97 o                         
  24   0   2        185.93        146.43        10.91 o                         
 -27   1   2        182.64        135.25        18.38 o                         
 -25   1   2         51.61         42.05        10.55 o                         
 -23   1   2        139.16        125.56         7.14 o                         
 -21   1   2          1.21          3.29         5.29 o                         
 -19   1   2         33.60         34.82         4.29 o                         
 -17   1   2        460.96        477.33         9.23 o                         
 -15   1   2        561.08        612.95         9.96 o                         
 -13   1   2         20.48         15.46         2.32 o                         
 -11   1   2       1920.36       1907.97        25.06 o                         
  -9   1   2        345.74        453.17         8.62 o                         
  -7   1   2      10688.08      10680.73        66.89 o                         
  -5   1   2      14438.76      14958.37       155.67 o                         
  -3   1   2        420.77        411.02        15.51 o                         
  -1   1   2       1456.11       1647.26        19.46 o                         
   1   1   2       1432.09       1420.10        16.11 o                         
   3   1   2      10778.07      10211.58        52.68 o                         
   5   1   2      13971.88      13646.22        83.80 o                         
   7   1   2       1514.11       1606.76        22.60 o                         
   9   1   2       2335.98       2498.82        29.48 o                         
  11   1   2        689.74        659.52        17.97 o                         
  13   1   2        455.33        411.39        13.50 o                         
  15   1   2          6.18         -1.69         4.35 o                         
  17   1   2        945.32        978.31        14.47 o                         
  19   1   2        675.03        672.86        23.31 o                         
  21   1   2       3174.30       3293.94        41.75 o                         
  23   1   2         25.73         19.52         5.41 o                         
  25   1   2         68.34         82.27        15.35 o                         
 -26   2   2        121.65         83.13        28.49 o                         
 -24   2   2        252.76        244.96        14.96 o                         
 -22   2   2         11.21          4.80         6.12 o                         
 -20   2   2        791.29        768.20        19.91 o                         
 -18   2   2        323.89        318.23        10.57 o                         
 -16   2   2        212.90        245.26         7.16 o                         
 -14   2   2       3497.92       3622.18        81.87 o                         
 -12   2   2        167.92        194.78         7.95 o                         
 -10   2   2       9297.24       9534.52        64.05 o                         
  -8   2   2        728.17        781.13        12.98 o                         
  -6   2   2        517.13        535.40        13.63 o                         
  -4   2   2         25.31         30.24         4.07 o                         
  -2   2   2       6076.26       5955.61        97.02 o                         
   0   2   2         25.98         33.73         3.33 o                         
   2   2   2       3926.42       3815.34        33.88 o                         
   4   2   2         98.00        147.72         4.90 o                         
   6   2   2        118.36        137.93         5.75 o                         
   8   2   2         18.55         25.23         3.24 o                         
  10   2   2       2129.38       2191.23        22.39 o                         
  12   2   2          0.31          3.47         3.69 o                         
  14   2   2          0.39         -4.02         4.44 o                         
  16   2   2        506.42        515.48        15.17 o                         
  18   2   2       1325.57       1325.32        28.57 o                         
  20   2   2         19.37         30.96        10.87 o                         
  22   2   2        547.95        607.63        44.24 o                         
 -23   3   2         24.93         26.38         8.80 o                         
 -21   3   2        807.03        831.80        25.34 o                         
 -19   3   2         36.15         39.81         6.06 o                         
 -17   3   2       1059.76       1042.41        33.45 o                         
 -15   3   2       5137.07       5072.91        69.32 o                         
 -13   3   2        135.15        122.33         6.30 o                         
 -11   3   2       1651.87       1606.06        22.13 o                         
  -9   3   2       2024.71       1797.11        24.87 o                         
  -7   3   2       3376.72       3420.91        40.51 o                         
  -5   3   2       1146.51       1217.24        20.99 o                         
  -3   3   2          1.05         15.28         4.94 o                         
  -1   3   2         47.88         61.15         4.48 o                         
   1   3   2         39.37         22.67         3.41 o                         
   3   3   2       9109.50       9230.12       119.61 o                         
   5   3   2       1181.50       1184.08        17.55 o                         
   7   3   2        131.75        151.66         5.48 o                         
   9   3   2         15.13         12.70         2.72 o                         
  11   3   2        710.61        699.17        13.86 o                         
  13   3   2        199.10        187.13         7.27 o                         
  15   3   2       1068.81        980.36        22.24 o                         
  17   3   2       1494.35       1420.68        32.58 o                         
  19   3   2        826.91        785.94        60.14 o                         
  21   3   2        887.98        942.93        44.20 o                         
  23   3   2        162.46        188.91        19.10 o                         
 -20   4   2        260.80        167.27        13.15 o                         
 -18   4   2       3118.46       3143.26        53.26 o                         
 -16   4   2       2067.77       2103.49        50.22 o                         
 -14   4   2        125.45        111.47         4.85 o                         
 -12   4   2         60.89         46.32         4.32 o                         
 -10   4   2        228.87        195.16         8.65 o                         
  -8   4   2       1056.19       1073.11        20.16 o                         
  -6   4   2       1475.40       1532.21        26.75 o                         
  -4   4   2        167.88        182.82        14.57 o                         
  -2   4   2        357.11        354.37         9.88 o                         
   0   4   2       1829.03       1857.07        30.79 o                         
   2   4   2        212.03        183.04         6.91 o                         
   4   4   2       1102.11       1050.77        16.28 o                         
   6   4   2       3405.72       3445.75        32.45 o                         
   8   4   2       2264.30       2372.77        30.48 o                         
  10   4   2       1364.01       1451.44        33.14 o                         
  12   4   2         16.29         12.67         3.94 o                         
  14   4   2       2090.14       2207.16        35.40 o                         
  16   4   2       1286.09       1190.70        35.07 o                         
  18   4   2         11.56          2.09         8.55 o                         
  20   4   2        196.59        178.77        20.20 o                         
 -13   5   2        475.55        481.45        36.50 o                         
 -11   5   2          8.03          2.99         6.58 o                         
  -9   5   2         78.46         79.02         6.02 o                         
  -7   5   2         61.16         65.96         5.29 o                         
  -5   5   2        246.22        274.22         9.73 o                         
  -3   5   2        139.40        129.77         7.09 o                         
  -1   5   2       1086.71       1140.37        20.86 o                         
   1   5   2          0.18          3.72         4.09 o                         
   3   5   2          0.86          7.71         5.36 o                         
   5   5   2         83.28         84.90         5.43 o                         
   7   5   2         77.04         78.93         6.16 o                         
   9   5   2          0.60          1.50         5.16 o                         
  11   5   2        780.34        738.54        53.48 o                         
  15   5   2         20.85         24.11        14.29 o                         
  17   5   2        125.28         44.91        27.17 o                         
 -10   6   2        304.90        311.44        18.73 o                         
  -8   6   2        582.79        604.94        23.71 o                         
  -6   6   2         35.68         36.84         6.41 o                         
  -4   6   2         42.98         38.63         6.82 o                         
  -2   6   2        129.26        132.08         7.74 o                         
   0   6   2        151.47        160.40        10.76 o                         
   2   6   2        239.01        263.98        13.29 o                         
   4   6   2        448.13        500.45        18.02 o                         
   6   6   2          1.18         -1.74         9.58 o                         
   8   6   2        212.51        202.15        34.83 o                         
  10   6   2          3.54        -16.12        20.70 o                         
 -27   1   3        738.05        633.36        23.63 o                         
 -25   1   3        692.92        655.70        23.25 o                         
 -23   1   3        120.56        111.94         6.28 o                         
 -21   1   3          2.97          7.25         3.91 o                         
 -19   1   3          6.84          7.30         3.04 o                         
 -17   1   3       1166.59       1129.19        13.06 o                         
 -15   1   3       6353.99       6675.59        40.08 o                         
 -13   1   3          0.34          4.40         2.33 o                         
 -11   1   3       2827.24       2966.80        21.96 o                         
  -9   1   3        950.79       1187.52        11.70 o                         
  -7   1   3         81.25         62.00         3.41 o                         
  -5   1   3      24024.82      23576.23       137.57 o                         
  -3   1   3      22555.45      23260.01       201.31 o                         
  -1   1   3         33.40         70.38         3.57 o                         
   1   1   3        849.98        709.06        10.49 o                         
   3   1   3        412.15        504.77         8.76 o                         
   5   1   3         28.96         70.27         4.10 o                         
   7   1   3         62.38         42.72         3.25 o                         
   9   1   3          5.02          5.59         2.73 o                         
  11   1   3        351.96        342.75        16.52 o                         
  13   1   3       4208.77       4061.73        47.82 o                         
  15   1   3       4557.14       4546.11        46.32 o                         
  17   1   3         15.40         17.07         5.57 o                         
  19   1   3       1329.99       1330.21        31.80 o                         
  21   1   3        242.65        249.45        12.09 o                         
  23   1   3         74.39         63.03         7.71 o                         
  25   1   3       2110.27       2006.01        59.43 o                         
 -26   2   3        809.05        744.41        25.58 o                         
 -24   2   3         30.04         28.21        11.25 o                         
 -22   2   3         11.05         12.37         6.70 o                         
 -20   2   3         32.80         37.43         8.29 o                         
 -18   2   3       2587.31       2522.39        49.86 o                         
 -16   2   3       2649.91       2710.97        50.55 o                         
 -14   2   3       1817.37       1880.95        39.03 o                         
 -12   2   3       1575.61       1921.91        21.42 o                         
 -10   2   3        735.31        778.87        11.45 o                         
  -8   2   3         35.94         91.58         4.08 o                         
  -6   2   3        326.94        526.78        10.22 o                         
  -4   2   3      11373.44      11837.63        97.70 o                         
  -2   2   3       3314.17       3360.45        25.57 o                         
   0   2   3       9765.77       9630.71        49.75 o                         
   2   2   3      13245.76      13306.81        74.63 o                         
   4   2   3       1787.56       1545.04        29.11 o                         
   6   2   3       2210.70       2197.41        23.13 o                         
   8   2   3       6704.56       7025.03        81.88 o                         
  10   2   3       1814.77       1862.67        20.38 o                         
  12   2   3       2201.23       2229.74        23.73 o                         
  14   2   3       5781.81       5706.64        50.07 o                         
  16   2   3        357.02        360.08        15.34 o                         
  18   2   3       1131.42       1067.18        25.16 o                         
  20   2   3        160.01        159.54        15.37 o                         
  22   2   3       1572.17       1581.35        54.05 o                         
  24   2   3       2139.37       2044.77        83.62 o                         
 -23   3   3         97.65         57.08        23.88 o                         
 -21   3   3        548.20        513.31        14.26 o                         
 -19   3   3         52.14         63.79         8.51 o                         
 -17   3   3        554.65        551.49        13.17 o                         
 -15   3   3        108.18        119.62         6.04 o                         
 -13   3   3          7.65          6.88         3.11 o                         
 -11   3   3        500.29        446.05        10.13 o                         
  -9   3   3        624.69        577.87        15.00 o                         
  -7   3   3       1477.70       1624.67        24.12 o                         
  -5   3   3         14.70          6.88         4.06 o                         
  -3   3   3       2254.38       2375.07        23.54 o                         
  -1   3   3       2474.83       2545.29        25.57 o                         
   1   3   3       1686.06       1772.09        22.64 o                         
   3   3   3       1270.41       1227.99        17.81 o                         
   5   3   3        410.74        421.36        10.26 o                         
   7   3   3        322.77        306.78         8.52 o                         
   9   3   3       2067.76       2102.45        40.19 o                         
  11   3   3       4298.52       4421.02        37.08 o                         
  13   3   3       5292.96       5480.17        55.98 o                         
  15   3   3         90.72         89.59         9.91 o                         
  17   3   3       1155.07       1107.29        33.71 o                         
  19   3   3        940.10        949.51        66.43 o                         
  23   3   3         92.56        112.68        30.88 o                         
 -20   4   3          1.90         10.01         7.98 o                         
 -18   4   3        680.71        745.48        22.08 o                         
 -16   4   3        609.49        559.40        20.38 o                         
 -14   4   3        198.05        186.17         7.03 o                         
 -12   4   3         25.00         19.39         4.64 o                         
 -10   4   3         33.56         30.93         3.89 o                         
  -8   4   3        541.97        544.70        12.74 o                         
  -6   4   3        379.35        334.90        10.69 o                         
  -4   4   3        407.70        410.94        11.49 o                         
  -2   4   3        320.02        344.43        10.74 o                         
   0   4   3        432.76        480.93        12.05 o                         
   2   4   3         22.01         17.93         4.91 o                         
   4   4   3          9.65          9.54         3.54 o                         
   6   4   3        548.67        530.33        11.66 o                         
   8   4   3        255.30        279.07        10.46 o                         
  10   4   3        903.34        923.32        16.34 o                         
  12   4   3        420.42        442.93        12.39 o                         
  14   4   3        316.76        346.23        14.70 o                         
  16   4   3        236.48        205.97        55.37 o                         
 -17   5   3        492.91        571.75        29.21 o                         
 -15   5   3        704.34        815.54        86.28 o                         
 -13   5   3        173.72        191.02        12.87 o                         
 -11   5   3        196.83        174.70         7.79 o                         
  -9   5   3        543.34        553.26        15.46 o                         
  -7   5   3       1397.78       1420.75        37.83 o                         
  -5   5   3       1704.67       1775.30        39.48 o                         
  -3   5   3         42.97         38.68         5.10 o                         
  -1   5   3        182.29        209.01         7.82 o                         
   1   5   3       1605.22       1667.38        42.80 o                         
   3   5   3       2172.36       2302.14        31.14 o                         
   5   5   3       1076.84       1092.55        22.98 o                         
   7   5   3        428.66        459.30        15.11 o                         
   9   5   3        508.93        446.09        14.79 o                         
  11   5   3       1748.79       1860.51        41.13 o                         
  13   5   3        628.03        571.18        34.56 o                         
  15   5   3        232.59        246.20        26.30 o                         
  17   5   3        170.32        134.53        16.73 o                         
 -10   6   3        155.97        193.03        15.37 o                         
  -8   6   3        788.52        776.37        37.27 o                         
  -6   6   3          5.45         17.59         6.27 o                         
  -4   6   3        116.56        134.58         8.31 o                         
  -2   6   3          1.54          1.72         7.74 o                         
   0   6   3       2523.49       2635.95        49.06 o                         
   2   6   3        250.50        232.54        11.84 o                         
   4   6   3        387.62        404.63        26.01 o                         
   6   6   3       1073.92       1103.21        58.99 o                         
  10   6   3         77.23         24.10        31.73 o                         
 -26   0   4       1988.04       1884.00        74.28 o                         
 -24   0   4       1733.18       1692.53        47.45 o                         
 -22   0   4       1354.13       1375.50        26.74 o                         
 -20   0   4        492.86        508.52        13.21 o                         
 -18   0   4       4579.73       4873.35        41.72 o                         
 -16   0   4        731.92        883.98        14.10 o                         
 -14   0   4       1831.53       2053.67        23.05 o                         
 -12   0   4      11778.14      12499.37       121.40 o                         
 -10   0   4        494.33        507.90        11.55 o                         
  -8   0   4       7728.10       7698.12        51.19 o                         
  -6   0   4      13770.02      13444.38       125.54 o                         
  -4   0   4       1197.47       1276.41        17.49 o                         
  -2   0   4       1499.86       1343.53        40.77 o                         
   0   0   4      57500.36      53073.19       355.82 o                         
   2   0   4        342.61        206.97        10.62 o                         
   4   0   4        177.72        269.25        11.69 o                         
   6   0   4       2685.65       2177.10        33.07 o                         
   8   0   4       4289.19       3899.51        76.51 o                         
  10   0   4       6260.96       6505.88        56.83 o                         
  12   0   4       2766.53       2693.51        30.85 o                         
  14   0   4       6546.26       6681.39        50.91 o                         
  16   0   4       2271.30       2278.03        39.63 o                         
  18   0   4        596.79        590.43        19.73 o                         
  20   0   4       2309.32       2298.96        70.15 o                         
  22   0   4       3203.01       3279.12        76.91 o                         
  24   0   4       1631.91       1560.54        37.39 o                         
 -25   1   4          6.47         22.96        10.14 o                         
 -23   1   4        918.02        944.53        19.16 o                         
 -21   1   4        909.56        907.66        27.88 o                         
 -19   1   4       1432.52       1371.18        21.89 o                         
 -17   1   4         17.28         21.88         2.63 o                         
 -15   1   4       2560.84       2659.17        36.22 o                         
 -13   1   4         22.78         11.49         2.22 o                         
 -11   1   4       3852.91       4231.18        33.29 o                         
  -9   1   4       1643.44       1944.25        21.20 o                         
  -7   1   4       5711.41       5587.28        38.66 o                         
  -5   1   4       7586.48       8308.60        45.55 o                         
  -3   1   4        238.42        163.44         4.88 o                         
  -1   1   4        217.70        195.81         5.07 o                         
   1   1   4         89.84         85.88         3.38 o                         
   3   1   4         89.98         53.55         2.96 o                         
   5   1   4      27961.03      27744.74       290.22 o                         
   9   1   4       2013.64       2030.92        44.98 o                         
  11   1   4         45.87         69.97         5.14 o                         
  13   1   4        955.27        902.38        14.75 o                         
  15   1   4          0.24         -0.55         4.05 o                         
  17   1   4       2978.37       2881.58        43.67 o                         
  19   1   4        111.93        119.70         9.62 o                         
  21   1   4        942.22        960.64        26.21 o                         
  23   1   4          1.55         -0.96         8.61 o                         
  25   1   4       1887.97       1707.27        77.79 o                         
 -24   2   4         83.78         81.55         8.81 o                         
 -22   2   4       1031.09        929.30        22.15 o                         
 -20   2   4          1.89          4.74         6.34 o                         
 -18   2   4         14.33         11.64         4.58 o                         
 -16   2   4        295.75        297.68         8.93 o                         
 -14   2   4         26.34         19.54         3.59 o                         
 -12   2   4        259.04        282.78         7.19 o                         
 -10   2   4       5272.01       5614.62        29.82 o                         
  -8   2   4       3712.00       4011.05        31.38 o                         
  -6   2   4          0.27          2.19         3.46 o                         
  -4   2   4        786.03        905.81        12.38 o                         
  -2   2   4       2461.59       2626.50        22.21 o                         
   0   2   4       9326.07       9621.32        62.35 o                         
   2   2   4        106.58        129.17         5.18 o                         
   4   2   4        226.17        292.16         7.89 o                         
   6   2   4          0.05          7.98         5.16 o                         
   8   2   4         78.41        139.71         6.42 o                         
  10   2   4         54.49         56.55         4.68 o                         
  12   2   4       4868.78       4828.65        44.04 o                         
  14   2   4        333.48        345.84         9.14 o                         
  16   2   4       1872.42       1926.22        39.77 o                         
  18   2   4        918.29        895.80        23.97 o                         
  20   2   4         14.97         11.21        13.35 o                         
  24   2   4        241.39        207.76        28.12 o                         
 -23   3   4        424.43        435.66        17.47 o                         
 -21   3   4         60.80         66.09        11.34 o                         
 -19   3   4        170.72        172.18         8.89 o                         
 -17   3   4       1112.91       1133.96        24.67 o                         
 -15   3   4        463.32        453.59        10.69 o                         
 -13   3   4       4038.29       3953.66        32.60 o                         
 -11   3   4       1202.43       1252.05        30.41 o                         
  -9   3   4         54.96         74.70         5.09 o                         
  -7   3   4        462.36        459.25        11.07 o                         
  -5   3   4       7533.92       7324.08        42.75 o                         
  -3   3   4       1205.30       1460.36        20.88 o                         
  -1   3   4        181.67        190.21         7.82 o                         
   1   3   4          5.86          4.35         3.93 o                         
   3   3   4       3182.40       3309.71        29.09 o                         
   5   3   4        581.11        520.57        12.81 o                         
   7   3   4       8247.34       8242.56       112.74 o                         
   9   3   4        223.26        209.80         7.83 o                         
  11   3   4       3066.48       3138.06        71.64 o                         
  13   3   4        774.03        771.94        15.80 o                         
  15   3   4        617.13        659.03        15.55 o                         
  17   3   4        519.89        581.46        23.35 o                         
  19   3   4          3.71         11.16        10.64 o                         
  21   3   4        125.80        119.93        21.16 o                         
  23   3   4        605.72        638.18        36.42 o                         
 -20   4   4         24.74         26.45         8.52 o                         
 -18   4   4          2.24         20.92        12.28 o                         
 -16   4   4        216.29        232.20        14.19 o                         
 -14   4   4        305.35        338.73        15.42 o                         
 -12   4   4          7.51          7.54         3.34 o                         
 -10   4   4         10.24         11.67         3.84 o                         
  -8   4   4       4160.22       4077.41        52.89 o                         
  -6   4   4       3823.72       3701.16        63.66 o                         
  -4   4   4       2202.16       2220.34        24.74 o                         
  -2   4   4       1064.61       1028.45        17.04 o                         
   0   4   4         13.85         16.45         3.93 o                         
   2   4   4       2122.68       2180.40        25.71 o                         
   4   4   4       4151.05       4149.10        37.23 o                         
   6   4   4       4269.20       4234.82        44.82 o                         
   8   4   4       2853.66       2983.37        32.42 o                         
  10   4   4        149.65        130.05         6.94 o                         
  12   4   4         18.29         30.48         6.32 o                         
  14   4   4       1896.87       1971.04        27.50 o                         
  16   4   4       1137.48       1247.73        24.67 o                         
  18   4   4        881.77        885.03        31.98 o                         
  20   4   4          2.39         11.35        12.60 o                         
 -17   5   4        434.48        454.72        26.50 o                         
 -13   5   4        515.83        541.75        25.69 o                         
 -11   5   4         18.78         19.26         6.31 o                         
  -9   5   4         76.23         73.66         7.80 o                         
  -7   5   4         11.95          9.81         5.62 o                         
  -5   5   4        190.61        200.21         8.91 o                         
  -3   5   4        909.75        936.33        25.22 o                         
  -1   5   4        404.32        429.58        12.68 o                         
   1   5   4        149.58        146.87         6.61 o                         
   3   5   4       4922.14       4984.50        48.58 o                         
   5   5   4         57.37         61.31         5.70 o                         
   7   5   4         28.93         28.51         5.49 o                         
   9   5   4        644.57        632.57        23.22 o                         
  11   5   4        377.04        337.40        18.40 o                         
  13   5   4        170.40        158.67        15.10 o                         
  15   5   4        485.64        438.30        42.73 o                         
 -10   6   4         15.11         10.47        11.82 o                         
  -8   6   4        240.91        277.45        23.73 o                         
  -6   6   4        727.22        755.33        29.85 o                         
  -4   6   4        773.52        822.59        23.30 o                         
  -2   6   4       1242.45       1265.30        50.80 o                         
   0   6   4        108.33        112.95         9.26 o                         
   2   6   4         38.88         29.33         7.09 o                         
   4   6   4        819.52        875.25        25.34 o                         
   6   6   4        272.17        268.69        15.22 o                         
   8   6   4         41.93         30.46         6.92 o                         
  10   6   4        223.96        241.89        25.44 o                         
 -25   1   5        856.39        813.71        32.04 o                         
 -23   1   5        614.10        651.75        15.90 o                         
 -21   1   5        159.23        152.00         6.38 o                         
 -19   1   5        980.11       1017.12        24.89 o                         
 -17   1   5         49.21         65.95         4.24 o                         
 -15   1   5       1881.75       1931.00        26.79 o                         
 -13   1   5        212.69        166.23         5.36 o                         
 -11   1   5        323.25        412.34         7.52 o                         
  -9   1   5         61.51         76.50         3.19 o                         
  -7   1   5       1384.84       1280.91        16.31 o                         
  -5   1   5       4209.41       4098.07        31.19 o                         
  -3   1   5        289.58        162.86         4.86 o                         
  -1   1   5       2411.19       2112.23        22.81 o                         
   1   1   5       1342.08       1386.51        14.60 o                         
   3   1   5       2346.83       2083.45        20.88 o                         
   5   1   5       3699.04       3250.63        28.29 o                         
   7   1   5       2927.30       2774.30        23.63 o                         
   9   1   5         46.42         75.21         3.84 o                         
  11   1   5       1410.62       1675.56        19.68 o                         
  13   1   5        410.62        474.36        10.03 o                         
  15   1   5       2037.29       1987.94        32.17 o                         
  17   1   5       8531.42       8764.69        60.48 o                         
  19   1   5         60.72         45.83        10.58 o                         
  21   1   5        573.52        566.28        31.48 o                         
  23   1   5         14.64         15.30         8.90 o                         
  25   1   5        273.52        263.02        29.97 o                         
 -24   2   5          3.75         15.89         7.89 o                         
 -22   2   5         54.14         64.51        11.59 o                         
 -20   2   5        281.21        273.29         9.98 o                         
 -18   2   5        547.56        554.97        14.41 o                         
 -16   2   5       2881.05       2718.95        41.45 o                         
 -14   2   5       2426.57       2371.19        25.31 o                         
 -12   2   5       1142.49       1047.96        16.12 o                         
 -10   2   5        484.45        471.55         8.24 o                         
  -8   2   5         29.11         49.93         3.40 o                         
  -6   2   5         97.00         53.88         3.67 o                         
  -4   2   5       1426.14       1251.23        15.80 o                         
  -2   2   5        545.20        392.38         8.09 o                         
   0   2   5         62.08         22.28         2.60 o                         
   2   2   5         76.36         56.48         3.39 o                         
   4   2   5       6162.75       6068.17        30.90 o                         
   6   2   5       9291.82       9624.11        62.69 o                         
   8   2   5        203.92        155.30         6.48 o                         
  10   2   5       1698.37       1670.04        22.45 o                         
  12   2   5        372.36        407.56        10.14 o                         
  14   2   5       2273.77       2290.28        26.02 o                         
  16   2   5       1569.90       1612.26        28.41 o                         
  18   2   5       2019.24       2103.84        53.60 o                         
  20   2   5        447.29        486.32        26.60 o                         
  22   2   5        769.47        718.32        31.95 o                         
  24   2   5        426.86        414.07        28.43 o                         
 -23   3   5        292.22        248.40        16.67 o                         
 -21   3   5        192.10        211.13        11.85 o                         
 -19   3   5         34.06         28.11         5.96 o                         
 -17   3   5        461.14        475.37        11.78 o                         
 -15   3   5        172.21        141.58         5.76 o                         
 -13   3   5          0.21          3.99         2.87 o                         
 -11   3   5        109.38         82.02         4.36 o                         
  -9   3   5        129.72        108.78         4.79 o                         
  -7   3   5         27.57         20.86         4.00 o                         
  -5   3   5       1049.51       1066.01        14.48 o                         
  -3   3   5       2864.00       2904.14        36.30 o                         
  -1   3   5        814.92        803.55        13.31 o                         
   1   3   5        177.28        212.60         7.20 o                         
   3   3   5         55.05         68.59         4.54 o                         
   5   3   5        233.18        230.45         8.89 o                         
   7   3   5        554.44        520.64        11.62 o                         
   9   3   5       2857.25       2845.01        34.22 o                         
  11   3   5          1.44         -0.83         7.57 o                         
  13   3   5         19.92         24.05         5.70 o                         
  15   3   5         41.69         55.17         8.51 o                         
  17   3   5        307.14        321.54        18.04 o                         
  19   3   5        599.76        597.08        22.51 o                         
  21   3   5        149.69        171.44        22.72 o                         
  23   3   5        239.14        201.80        38.98 o                         
 -20   4   5        240.09        228.67        11.78 o                         
 -18   4   5        486.14        468.65        33.53 o                         
 -16   4   5          3.06          8.48        12.68 o                         
 -14   4   5        287.33        275.64        10.76 o                         
 -12   4   5        453.22        463.48        13.63 o                         
 -10   4   5         18.97         14.53         4.35 o                         
  -8   4   5        108.40        127.14         6.27 o                         
  -6   4   5        245.91        231.05         8.06 o                         
  -4   4   5         87.04         75.68         4.90 o                         
  -2   4   5          3.84          3.85         4.68 o                         
   0   4   5        522.77        500.80        12.61 o                         
   2   4   5        239.73        230.70         7.65 o                         
   4   4   5       4509.69       4409.88        40.20 o                         
   6   4   5          1.51         10.11         4.44 o                         
   8   4   5        363.19        387.91        11.86 o                         
  10   4   5         31.00         25.44         4.02 o                         
  12   4   5        119.41        138.96         9.97 o                         
  14   4   5        743.98        810.28        32.80 o                         
  20   4   5          3.85         14.50        17.51 o                         
 -15   5   5        514.63        446.67        20.58 o                         
 -13   5   5       1476.28       1510.60        31.56 o                         
 -11   5   5        135.90        174.34        12.41 o                         
  -9   5   5        170.31        151.29         9.41 o                         
  -7   5   5        271.55        275.40        11.06 o                         
  -5   5   5        451.13        454.74        13.00 o                         
  -3   5   5       3375.47       3368.27        37.75 o                         
  -1   5   5       2346.79       2445.91        36.53 o                         
   1   5   5        824.54        848.15        27.18 o                         
   3   5   5        668.19        710.27        19.84 o                         
   5   5   5         96.47        105.20         7.02 o                         
   7   5   5        921.20        942.95        26.61 o                         
   9   5   5        203.77        224.90        13.93 o                         
  11   5   5         40.11         25.95         9.10 o                         
  13   5   5        335.75        383.85        27.19 o                         
  15   5   5        303.06        311.07        18.48 o                         
 -10   6   5         19.58         27.26         8.81 o                         
  -8   6   5          0.06        -10.52        11.09 o                         
  -6   6   5         15.85         11.76         8.01 o                         
  -4   6   5       1844.28       1928.19        56.51 o                         
  -2   6   5       1229.61       1288.64        71.20 o                         
   0   6   5        265.33        289.09        13.62 o                         
   2   6   5        165.43        173.18        10.47 o                         
   4   6   5         33.76         37.11         6.94 o                         
   6   6   5        523.11        509.32        30.75 o                         
   8   6   5        934.10        887.46        88.59 o                         
  10   6   5         39.01         47.34         9.68 o                         
 -26   0   6        151.94        146.30        11.14 o                         
 -24   0   6       1867.59       1892.00        48.57 o                         
 -22   0   6       1002.71        988.22        93.80 o                         
 -20   0   6        372.02        394.64        14.08 o                         
 -18   0   6         20.24         33.19         4.01 o                         
 -16   0   6        207.05        193.45         8.89 o                         
 -14   0   6       3036.34       2888.01        34.83 o                         
 -12   0   6       1863.14       1755.15        29.37 o                         
 -10   0   6        765.98       1016.90        15.96 o                         
  -8   0   6        176.80        243.31         7.41 o                         
  -6   0   6          0.66         12.79         2.52 o                         
  -4   0   6      11362.83      10977.34       168.39 o                         
  -2   0   6       5408.74       5009.09        41.66 o                         
   0   0   6         55.95         40.69         3.62 o                         
   2   0   6          8.24         43.62         4.18 o                         
   4   0   6       6544.59       6773.92       135.52 o                         
   6   0   6         54.82         17.76         4.48 o                         
   8   0   6       1207.70        954.78        38.41 o                         
  10   0   6      28007.11      29927.12       180.62 o                         
  12   0   6        212.02        211.98         9.55 o                         
  14   0   6       8801.53       9560.55       106.72 o                         
  16   0   6        108.12         83.43         6.01 o                         
  18   0   6        784.22        781.11        35.72 o                         
  20   0   6       4414.97       4473.73        85.73 o                         
  22   0   6        739.65        703.21        34.27 o                         
 -25   1   6         87.79         92.49        22.25 o                         
 -23   1   6        963.27        961.43        19.00 o                         
 -21   1   6        132.08        146.39        10.96 o                         
 -19   1   6        127.01        130.28         5.74 o                         
 -17   1   6         33.19         29.24         2.88 o                         
 -15   1   6       1324.17       1373.91        15.39 o                         
 -13   1   6       1268.26       1210.63        18.36 o                         
 -11   1   6         86.61         54.88         3.04 o                         
  -9   1   6        103.12        157.75         4.15 o                         
  -7   1   6        238.67        298.01         6.54 o                         
  -5   1   6        722.21        641.15         9.43 o                         
  -3   1   6       1252.08       1119.02        11.81 o                         
  -1   1   6       3644.75       3550.80        30.71 o                         
   1   1   6        578.64        636.90        10.67 o                         
   3   1   6        217.83        234.59         5.87 o                         
   5   1   6       1853.99       2177.20        21.20 o                         
   7   1   6       2466.24       2291.50        37.12 o                         
   9   1   6       6234.53       6769.54        81.21 o                         
  11   1   6        270.95        247.61         6.71 o                         
  13   1   6         45.12         55.35         3.62 o                         
  15   1   6        807.07        833.52        17.00 o                         
  17   1   6        664.72        692.96        15.01 o                         
  19   1   6        716.27        731.92        28.31 o                         
  21   1   6       1061.13       1063.88        44.26 o                         
  23   1   6         23.76         10.91        10.44 o                         
 -24   2   6         70.69         56.13        11.04 o                         
 -22   2   6        223.62        254.77        10.84 o                         
 -20   2   6         86.49         79.58         8.24 o                         
 -18   2   6        217.46        194.91         8.72 o                         
 -16   2   6        419.46        401.37        13.64 o                         
 -14   2   6        263.05        247.80         9.07 o                         
 -12   2   6          2.97          1.23         2.22 o                         
 -10   2   6        138.05        152.78         4.81 o                         
  -8   2   6        248.32        270.65         7.91 o                         
  -6   2   6         70.69         88.96         4.99 o                         
  -4   2   6       1412.80       1556.03        17.75 o                         
  -2   2   6        677.81        654.44         9.38 o                         
   0   2   6       1296.87       1293.99        15.12 o                         
   2   2   6       1281.98       1355.19        14.40 o                         
   4   2   6       6499.09       7508.96        69.40 o                         
   6   2   6         23.97         23.26         2.26 o                         
   8   2   6          5.31         10.02         6.23 o                         
  10   2   6       1647.15       1742.46        22.91 o                         
  12   2   6         64.03         58.76         5.31 o                         
  14   2   6       2775.59       2771.55        30.45 o                         
  16   2   6         47.98         38.69         6.03 o                         
  18   2   6        175.17        196.33        17.96 o                         
  20   2   6        620.33        601.16        55.24 o                         
  24   2   6         54.73         43.29        11.51 o                         
 -23   3   6        285.16        268.44        23.02 o                         
 -21   3   6        326.78        349.07        15.38 o                         
 -19   3   6         29.12         37.56         5.82 o                         
 -17   3   6         74.91         71.72         5.61 o                         
 -15   3   6         13.86         25.49         3.59 o                         
 -13   3   6       1746.82       1632.52        17.50 o                         
 -11   3   6       1940.52       1629.40        42.34 o                         
  -9   3   6         11.95         16.76         3.06 o                         
  -7   3   6          1.60          1.48         3.71 o                         
  -5   3   6        169.73        137.42         5.47 o                         
  -3   3   6       6175.33       6263.75        62.71 o                         
  -1   3   6       5599.69       5725.84        30.53 o                         
   1   3   6        881.96        990.79        14.20 o                         
   3   3   6       1085.33       1153.35        19.00 o                         
   5   3   6        157.82        115.63         6.25 o                         
   7   3   6       3479.55       3448.69        44.60 o                         
   9   3   6       3246.22       3083.91        39.22 o                         
  11   3   6         95.93         69.75         6.19 o                         
  13   3   6        489.58        519.44        12.78 o                         
  15   3   6        900.33        955.71        21.57 o                         
  17   3   6       1312.55       1446.55        43.62 o                         
  19   3   6         85.63         79.93        10.73 o                         
  21   3   6        193.12        186.98        27.28 o                         
  23   3   6        345.81        297.67        32.06 o                         
 -20   4   6        231.86        260.45        11.63 o                         
 -18   4   6          7.97          9.86        13.72 o                         
 -16   4   6        360.10        345.64        11.91 o                         
 -14   4   6        241.34        273.63        12.33 o                         
 -12   4   6        679.68        702.98        18.52 o                         
 -10   4   6       2197.77       2064.44        23.97 o                         
  -8   4   6          0.04          5.56         4.79 o                         
  -6   4   6        542.64        455.30        13.32 o                         
  -4   4   6       1627.03       1660.08        20.37 o                         
  -2   4   6       2342.41       2347.19        27.23 o                         
   0   4   6        420.85        402.49        10.50 o                         
   2   4   6        263.42        247.38         7.97 o                         
   4   4   6         46.49         44.84         5.05 o                         
   6   4   6       1534.93       1571.85        24.45 o                         
   8   4   6       1659.26       1612.12        28.03 o                         
  10   4   6        388.27        393.13        16.69 o                         
  12   4   6        145.34        153.59         8.46 o                         
  14   4   6         95.00         99.94         8.85 o                         
  16   4   6        542.36        588.78        19.32 o                         
  18   4   6         76.56         93.07        19.32 o                         
  20   4   6        156.49        156.82        24.60 o                         
 -17   5   6         18.72         13.53        12.91 o                         
 -15   5   6        150.38        137.28         8.80 o                         
 -13   5   6        198.37        163.55        11.03 o                         
 -11   5   6          1.15          3.70         6.30 o                         
  -9   5   6        552.29        502.91        16.09 o                         
  -7   5   6         29.61         28.21         5.55 o                         
  -5   5   6       1082.08       1003.17        18.93 o                         
  -3   5   6        201.38        197.20         8.10 o                         
  -1   5   6         16.17         21.82         5.52 o                         
   1   5   6       1325.20       1321.96        20.32 o                         
   3   5   6          2.05          3.10         3.99 o                         
   5   5   6         13.72         13.21         5.14 o                         
   7   5   6         76.32         76.09         9.14 o                         
   9   5   6         37.93         47.81         5.79 o                         
  11   5   6        111.99        103.12         9.42 o                         
  13   5   6          7.94         -0.24        10.44 o                         
  15   5   6         45.29         32.71         9.59 o                         
 -10   6   6        211.95        227.65        15.85 o                         
  -8   6   6        269.51        294.24        12.54 o                         
  -6   6   6        784.55        779.01        26.07 o                         
  -4   6   6        353.40        399.42        31.54 o                         
  -2   6   6          5.97          4.77         6.92 o                         
   0   6   6        572.14        571.99        19.13 o                         
   2   6   6         12.22         14.02         4.83 o                         
   4   6   6        212.70        203.06        10.20 o                         
   6   6   6        133.33        128.21        12.71 o                         
   8   6   6        131.89        141.41        14.51 o                         
 -23   1   7          4.51         13.31         6.10 o                         
 -21   1   7       1549.30       1548.68        30.79 o                         
 -19   1   7        208.19        210.55         7.46 o                         
 -17   1   7        571.68        587.19         9.79 o                         
 -15   1   7        155.11        154.56         5.15 o                         
 -13   1   7        923.51        909.25        11.08 o                         
 -11   1   7       3262.96       3448.24        22.04 o                         
  -9   1   7        738.22        599.14         8.17 o                         
  -7   1   7         29.83         60.74         2.98 o                         
  -5   1   7       2645.33       2711.44        20.38 o                         
  -3   1   7       8246.85       8565.76        39.44 o                         
  -1   1   7       1891.43       1752.94        16.33 o                         
   3   1   7       5310.15       5414.19        48.68 o                         
   5   1   7         65.86         59.27         3.59 o                         
   7   1   7      17187.15      18428.66       108.97 o                         
   9   1   7       2279.56       2144.36        27.26 o                         
  11   1   7         28.40         17.96         2.64 o                         
  13   1   7       2383.70       2734.38        26.60 o                         
  15   1   7         56.11         77.96         4.03 o                         
  17   1   7       1903.01       2039.68        53.82 o                         
  19   1   7       1273.80       1293.08        30.20 o                         
  21   1   7        611.21        596.24        29.37 o                         
  23   1   7        302.09        299.74        20.56 o                         
 -24   2   7        736.62        673.63        25.79 o                         
 -22   2   7        339.13        374.50        13.68 o                         
 -20   2   7        894.44        906.04        18.30 o                         
 -18   2   7        626.09        578.11        11.39 o                         
 -16   2   7        691.01        625.69        11.68 o                         
 -14   2   7       1240.41       1198.78        13.45 o                         
 -12   2   7       1249.12       1164.86        13.54 o                         
 -10   2   7       2721.32       2578.21        22.41 o                         
  -8   2   7        287.40        238.96         8.74 o                         
  -6   2   7       1634.14       1886.11        18.25 o                         
  -4   2   7       5201.24       5131.37        28.08 o                         
  -2   2   7       1343.40       1093.70        13.27 o                         
   0   2   7       1917.65       1696.01        20.62 o                         
   2   2   7       7918.99       8577.58        67.39 o                         
   4   2   7        103.06        148.09         4.54 o                         
   6   2   7       3408.81       3503.26        24.33 o                         
   8   2   7       1544.95       1343.85        17.45 o                         
  10   2   7       2254.77       2106.60        22.77 o                         
  12   2   7       1218.59       1161.23        21.89 o                         
  14   2   7        239.82        207.52         8.85 o                         
  16   2   7        164.62        184.87        10.51 o                         
  18   2   7       1670.32       1708.87        75.05 o                         
  20   2   7       1767.04       1924.17       107.07 o                         
  22   2   7        374.98        327.95        22.61 o                         
  24   2   7          4.67         -1.06        12.75 o                         
 -23   3   7        897.44        835.54        32.32 o                         
 -19   3   7         11.76          8.71         4.62 o                         
 -17   3   7        435.33        361.96         9.67 o                         
 -15   3   7        384.67        377.58         8.57 o                         
 -13   3   7       2291.13       2064.03        31.81 o                         
 -11   3   7        100.12        120.35         4.78 o                         
  -9   3   7        372.10        410.52         8.91 o                         
  -7   3   7         21.26         24.14         3.49 o                         
  -5   3   7        166.42        166.18         5.52 o                         
  -3   3   7       1814.74       2134.00        28.74 o                         
  -1   3   7       1170.69       1136.24        13.83 o                         
   1   3   7       1492.55       1621.41        22.31 o                         
   3   3   7       1067.35       1158.28        18.33 o                         
   5   3   7          5.16          4.67         6.39 o                         
   7   3   7        446.88        469.36        15.44 o                         
   9   3   7        179.88        176.64         7.03 o                         
  11   3   7        786.39        800.68        18.36 o                         
  13   3   7         33.85         38.29         6.62 o                         
  15   3   7         21.39         23.52         5.61 o                         
  17   3   7          2.50          0.44         8.09 o                         
  19   3   7        463.06        455.94        19.52 o                         
  21   3   7        106.88         94.46        30.64 o                         
 -18   4   7        203.80        210.35        12.61 o                         
 -16   4   7         32.11         30.25         5.99 o                         
 -14   4   7        459.77        392.15         9.96 o                         
 -12   4   7        282.27        194.76         8.40 o                         
 -10   4   7        340.82        355.18         8.62 o                         
  -8   4   7       3356.86       3327.72        41.97 o                         
  -6   4   7       1042.12       1034.66        17.14 o                         
  -4   4   7       1326.11       1371.98        17.33 o                         
  -2   4   7          9.03          8.96         3.74 o                         
   0   4   7        920.74        970.83        23.17 o                         
   2   4   7        486.23        460.50        12.66 o                         
   4   4   7         32.65         33.06         4.44 o                         
   6   4   7       1681.83       1648.48        29.23 o                         
   8   4   7       1577.96       1507.52        22.12 o                         
  10   4   7        202.05        197.09        12.36 o                         
  12   4   7         14.84         11.38         6.27 o                         
  14   4   7         47.54         74.46         9.91 o                         
  18   4   7        382.15        383.76        18.17 o                         
 -15   5   7         15.81          4.22         8.02 o                         
 -13   5   7        369.18        391.07        13.49 o                         
 -11   5   7       1088.10       1123.17        24.44 o                         
  -9   5   7        518.20        612.98        16.06 o                         
  -7   5   7        155.27        139.46         8.00 o                         
  -5   5   7         28.90         32.81         6.43 o                         
  -3   5   7       1078.24       1029.23        18.11 o                         
  -1   5   7       1138.09       1141.62        18.14 o                         
   1   5   7       1952.88       1914.11        34.80 o                         
   3   5   7         94.41         99.06        10.65 o                         
   5   5   7        553.14        558.51        16.29 o                         
   7   5   7        596.30        606.90        34.70 o                         
   9   5   7       1556.56       1610.75        92.13 o                         
  11   5   7         60.85         68.89        11.86 o                         
  13   5   7         26.13         16.80        10.48 o                         
  -8   6   7          8.71         13.99        12.55 o                         
  -6   6   7        221.43        205.93        20.59 o                         
  -4   6   7         20.85          4.26         7.08 o                         
  -2   6   7       1108.96       1053.42        84.65 o                         
   0   6   7        593.57        585.71        24.05 o                         
   2   6   7         40.17         44.06         7.92 o                         
   4   6   7        167.47        167.99        18.26 o                         
   6   6   7        462.05        437.78        40.25 o                         
   8   6   7        303.81        305.12        38.06 o                         
 -26   0   8        480.45        442.75        22.10 o                         
 -24   0   8        888.75        903.87        31.55 o                         
 -22   0   8        937.36        978.85       131.70 o                         
 -20   0   8        827.24        845.50        34.36 o                         
 -18   0   8       1909.84       1998.52        37.44 o                         
 -16   0   8        156.12        218.04         8.67 o                         
 -14   0   8       1841.72       1968.30        36.39 o                         
 -12   0   8       4058.10       4228.97        77.94 o                         
 -10   0   8      14206.30      15362.13        89.44 o                         
  -8   0   8        125.57         90.28         5.42 o                         
  -6   0   8       1152.29       1373.56        17.01 o                         
  -4   0   8          5.15          7.33         6.32 o                         
  -2   0   8      14111.30      13946.73        71.04 o                         
   0   0   8      13862.76      13429.76        93.83 o                         
   2   0   8       8765.10       8737.49        94.16 o                         
   4   0   8        196.24        173.53         9.46 o                         
   6   0   8        357.54        253.80        11.45 o                         
   8   0   8         46.37        103.89         7.28 o                         
  10   0   8       4732.89       4998.87        86.95 o                         
  12   0   8       2700.50       2771.66        39.45 o                         
  14   0   8       1373.75       1389.17        27.45 o                         
  16   0   8        349.49        409.47        15.36 o                         
  18   0   8       1484.80       1515.64        39.96 o                         
  20   0   8        460.41        526.01        29.20 o                         
  22   0   8       1360.21       1291.34        52.07 o                         
 -25   1   8         26.45         19.21         6.12 o                         
 -23   1   8        272.03        272.61        11.02 o                         
 -21   1   8       1924.84       1956.53        27.43 o                         
 -19   1   8        587.63        557.18        10.64 o                         
 -17   1   8         80.02         77.54         3.73 o                         
 -15   1   8         30.11         40.93         3.36 o                         
 -13   1   8       2172.09       2286.65        20.87 o                         
 -11   1   8       2337.91       2283.66        17.33 o                         
  -9   1   8        500.48        401.60         7.40 o                         
  -7   1   8        588.24        483.78         8.82 o                         
  -5   1   8       1468.59       1686.44        13.96 o                         
  -3   1   8          0.24          1.75         3.48 o                         
  -1   1   8       1986.11       1888.31        16.84 o                         
   1   1   8       3536.13       3242.21        25.16 o                         
   3   1   8       1113.46       1252.64        27.84 o                         
   5   1   8        359.08        448.96         9.08 o                         
   7   1   8        199.33        184.23         5.86 o                         
   9   1   8        875.22        798.28        12.11 o                         
  11   1   8        162.90        155.05         5.46 o                         
  13   1   8       2536.95       2655.76        26.71 o                         
  15   1   8         59.16         65.33         4.17 o                         
  17   1   8          1.91          7.13         5.05 o                         
  19   1   8        110.63        126.05        13.33 o                         
  21   1   8        704.35        745.20        35.55 o                         
  23   1   8         96.12         77.66        13.27 o                         
 -24   2   8        408.93        361.64        15.62 o                         
 -22   2   8         12.38         10.17         5.59 o                         
 -20   2   8        113.92         90.99        13.54 o                         
 -18   2   8         11.44         10.50         4.51 o                         
 -16   2   8         75.99         68.33         4.08 o                         
 -14   2   8          8.86          6.84         2.15 o                         
 -12   2   8        157.86        166.17         5.22 o                         
 -10   2   8        152.81        131.05         4.90 o                         
  -8   2   8        431.13        471.30        15.78 o                         
  -6   2   8         29.98         45.23         2.85 o                         
  -4   2   8        153.31        140.58         5.36 o                         
  -2   2   8        151.91        139.67         4.89 o                         
   0   2   8       9143.75      10256.77        45.11 o                         
   2   2   8         57.08         53.86         3.05 o                         
   4   2   8         80.32         84.24         3.79 o                         
   6   2   8        887.64       1012.96        11.90 o                         
   8   2   8       2444.05       2575.67        24.84 o                         
  10   2   8        470.29        485.78        11.19 o                         
  12   2   8        149.82        150.85         7.12 o                         
  14   2   8        125.99        105.43         9.85 o                         
  16   2   8        185.06        150.46         9.68 o                         
  18   2   8          3.41         -1.00         6.18 o                         
  20   2   8         70.46         57.84        24.12 o                         
 -23   3   8        365.97        348.75        16.79 o                         
 -21   3   8        896.39        930.35        22.03 o                         
 -19   3   8          8.18         19.30         5.34 o                         
 -17   3   8        160.60        191.56         8.31 o                         
 -15   3   8         38.88         24.27         3.11 o                         
 -13   3   8        662.05        602.23        11.77 o                         
 -11   3   8       2815.35       2820.21        26.51 o                         
  -9   3   8       1505.37       1483.92        18.96 o                         
  -7   3   8        125.68        110.17         4.97 o                         
  -5   3   8       1451.99       1607.28        15.56 o                         
  -3   3   8       1562.70       1665.94        24.38 o                         
  -1   3   8       6775.73       7004.56        72.15 o                         
   1   3   8       2337.89       2255.42        25.37 o                         
   3   3   8       2153.52       2127.15        45.57 o                         
   5   3   8         42.26         44.67         3.77 o                         
   7   3   8        104.95         79.25         5.85 o                         
   9   3   8       2387.44       2350.04        36.65 o                         
  11   3   8       4831.59       4807.05        95.90 o                         
  13   3   8        132.93        122.30         8.73 o                         
  15   3   8         79.12         76.46         6.98 o                         
  17   3   8        165.48        201.65         9.11 o                         
  19   3   8        522.22        575.12        23.30 o                         
  21   3   8        208.39        249.97        28.89 o                         
 -20   4   8       1382.53       1282.76        32.88 o                         
 -18   4   8        166.08        196.05         9.83 o                         
 -16   4   8          0.02          1.29         4.89 o                         
 -14   4   8          0.05          4.90         4.83 o                         
 -12   4   8        932.41        950.34        34.71 o                         
 -10   4   8        141.17        100.59         5.35 o                         
  -8   4   8       1480.81       1528.31        24.23 o                         
  -6   4   8       1618.19       1666.70        23.12 o                         
  -4   4   8        947.66        973.60        14.62 o                         
  -2   4   8        693.18        685.36        13.42 o                         
   0   4   8        940.92        916.91        19.38 o                         
   2   4   8        807.13        749.93        17.31 o                         
   4   4   8        363.23        338.36        11.54 o                         
   6   4   8         19.63         27.02         4.56 o                         
   8   4   8        728.43        759.95        27.87 o                         
  10   4   8        311.61        302.25        17.03 o                         
  12   4   8       1853.00       1946.89        38.74 o                         
  14   4   8          0.34         -5.92        10.00 o                         
  16   4   8        754.21        706.69        24.62 o                         
 -15   5   8        576.11        488.35        18.13 o                         
 -13   5   8         60.87         42.01         8.21 o                         
 -11   5   8        522.60        460.81        15.21 o                         
  -9   5   8        759.28        702.14        17.99 o                         
  -7   5   8          4.51          6.90         5.95 o                         
  -5   5   8         22.64         20.10         5.72 o                         
  -3   5   8          0.01          2.15         5.27 o                         
  -1   5   8          0.19         -1.40         4.12 o                         
   1   5   8         40.09         41.92         5.51 o                         
   3   5   8         54.42         55.16         5.86 o                         
   5   5   8         27.81         26.16         5.45 o                         
   7   5   8         22.67         24.83         5.33 o                         
   9   5   8         58.78         67.12        11.64 o                         
  11   5   8         46.37         40.37         9.45 o                         
  13   5   8         30.19         25.14        12.46 o                         
  15   5   8        186.91        174.52        12.63 o                         
  -8   6   8        315.11        317.17        13.04 o                         
  -6   6   8         46.69         53.42         7.70 o                         
  -4   6   8          0.82         11.26         6.35 o                         
  -2   6   8        622.63        595.33        30.08 o                         
   0   6   8         69.64         65.68         6.99 o                         
   2   6   8        284.12        309.91        14.93 o                         
   4   6   8         50.71         34.80        10.56 o                         
   6   6   8        151.70        140.83        29.15 o                         
 -25   1   9         66.10         71.11         6.36 o                         
 -23   1   9        129.02        137.05         7.23 o                         
 -21   1   9        795.73        829.03        21.39 o                         
 -19   1   9       1106.03       1069.35        35.83 o                         
 -17   1   9       1876.88       2026.36        32.80 o                         
 -15   1   9         16.10         12.26         2.76 o                         
 -13   1   9        863.51        942.55        11.95 o                         
 -11   1   9        715.81        805.18         9.70 o                         
  -9   1   9       4521.51       4715.04        39.30 o                         
  -7   1   9       5975.41       6195.72        41.82 o                         
  -5   1   9         42.38         47.54         2.65 o                         
  -3   1   9        217.67        216.35         5.02 o                         
  -1   1   9        431.03        394.52         7.40 o                         
   1   1   9      11485.45      11705.58       102.97 o                         
   3   1   9       4394.63       4665.07        35.04 o                         
   5   1   9          0.61          3.21         8.73 o                         
   7   1   9       1211.42       1375.27        16.48 o                         
   9   1   9        148.13         90.66         4.38 o                         
  11   1   9       2602.95       2531.57        24.07 o                         
  13   1   9        456.68        414.06         8.61 o                         
  15   1   9        408.43        434.32         8.91 o                         
  17   1   9        116.80        113.13         5.20 o                         
  19   1   9        190.86        202.90         8.95 o                         
  21   1   9        264.10        258.07        13.38 o                         
  23   1   9        123.55        183.60        20.79 o                         
 -24   2   9         80.72         73.23         8.28 o                         
 -22   2   9         71.01         82.20         8.01 o                         
 -20   2   9       1693.62       1734.83        35.34 o                         
 -18   2   9       1964.96       2040.39        27.41 o                         
 -16   2   9        386.89        400.53        11.62 o                         
 -14   2   9          1.43          2.28         2.88 o                         
 -12   2   9       1389.23       1417.19        17.56 o                         
 -10   2   9       4366.71       4193.02        33.61 o                         
  -8   2   9       4691.06       4507.20        39.77 o                         
  -6   2   9       1950.31       1797.90        15.27 o                         
  -4   2   9          1.07          2.53         2.52 o                         
  -2   2   9       1574.20       1441.59        15.70 o                         
   0   2   9       1341.27       1270.75        15.12 o                         
   2   2   9       2549.45       2535.22        19.74 o                         
   4   2   9       3870.23       3878.90        34.98 o                         
   6   2   9         44.86         39.31         3.25 o                         
   8   2   9       1219.99       1240.67        16.84 o                         
  10   2   9        152.83        134.91         5.58 o                         
  12   2   9       2335.86       2387.62        51.96 o                         
  14   2   9       1548.01       1546.49        71.24 o                         
  16   2   9        138.84        140.14         9.29 o                         
  18   2   9          0.09         -3.00         4.46 o                         
  20   2   9        169.30        205.90        28.76 o                         
  22   2   9        474.81        531.56        45.47 o                         
 -23   3   9         73.17         49.89        14.47 o                         
 -21   3   9        141.75        160.81        17.46 o                         
 -19   3   9        222.24        234.48        10.22 o                         
 -17   3   9        241.42        235.79         8.04 o                         
 -15   3   9         46.59         39.60         3.47 o                         
 -13   3   9         43.25         45.77         3.95 o                         
 -11   3   9        679.75        657.50        17.21 o                         
  -9   3   9        702.80        619.74        11.63 o                         
  -7   3   9         18.09         49.03         3.66 o                         
  -5   3   9         30.37         32.79         3.02 o                         
  -3   3   9        344.16        315.74         8.69 o                         
  -1   3   9        617.33        633.35        12.21 o                         
   1   3   9          7.64          2.94         3.64 o                         
   3   3   9         98.34         62.83         3.63 o                         
   5   3   9        407.96        352.67         9.41 o                         
   7   3   9        107.82        123.33         5.45 o                         
   9   3   9        785.90        875.21        17.97 o                         
  11   3   9        204.84        150.10         8.02 o                         
  13   3   9          0.30          1.16         5.15 o                         
  15   3   9        531.47        553.51        24.27 o                         
  17   3   9         47.43         45.35         9.01 o                         
  19   3   9          5.93          3.84        20.57 o                         
  21   3   9        196.09        189.74        14.52 o                         
 -20   4   9         18.22         -0.56        22.30 o                         
 -18   4   9        334.20        345.22        12.09 o                         
 -16   4   9          9.94         20.66         6.00 o                         
 -14   4   9          0.32         -2.35         3.55 o                         
 -12   4   9          5.83          4.81         3.31 o                         
 -10   4   9        369.04        360.52         9.08 o                         
  -8   4   9        204.38        238.43         7.60 o                         
  -6   4   9        443.54        436.00         9.17 o                         
  -4   4   9        390.26        365.11         8.67 o                         
  -2   4   9         49.21         43.20         4.37 o                         
   0   4   9        558.35        543.71        13.72 o                         
   2   4   9       1171.11       1184.56        19.72 o                         
   4   4   9        884.47        820.20        25.23 o                         
   6   4   9        138.15        112.62         6.58 o                         
   8   4   9         39.82         36.63         4.67 o                         
  10   4   9         78.06         89.35        11.83 o                         
  12   4   9        219.80        245.83        19.68 o                         
  14   4   9        778.97        761.81        25.71 o                         
  16   4   9        290.44        316.13        16.02 o                         
  18   4   9        393.76        428.12        32.67 o                         
 -15   5   9        832.70        852.49        23.70 o                         
 -13   5   9         14.95         11.05         7.14 o                         
 -11   5   9        556.92        604.48        16.71 o                         
  -9   5   9        826.90        843.07        20.95 o                         
  -7   5   9        195.17        220.63         9.50 o                         
  -5   5   9        161.93        201.78         9.17 o                         
  -3   5   9        312.55        299.42         9.90 o                         
  -1   5   9        470.18        460.30        13.91 o                         
   1   5   9       1320.26       1263.34        43.62 o                         
   3   5   9        881.77        863.36        36.31 o                         
   5   5   9        593.56        571.43        17.96 o                         
   7   5   9        124.13        137.18         9.54 o                         
   9   5   9        661.59        626.63        30.12 o                         
  11   5   9        853.50        920.33        43.66 o                         
  13   5   9        581.86        618.21        71.27 o                         
  -8   6   9         15.51         16.65        11.79 o                         
  -6   6   9         63.53         66.04         8.69 o                         
  -4   6   9          9.89          8.55         7.44 o                         
  -2   6   9         14.14         13.55         9.37 o                         
   0   6   9          7.36         10.76         6.24 o                         
   2   6   9       1027.03        987.71        34.00 o                         
   4   6   9        128.66        110.78         9.64 o                         
   6   6   9         39.98         31.90         9.42 o                         
 -26   0  10        147.40        145.61        10.26 o                         
 -24   0  10        840.41        802.95        26.33 o                         
 -22   0  10        131.95        134.70         8.95 o                         
 -20   0  10       1043.40       1077.11        66.84 o                         
 -18   0  10       2743.48       2817.37        33.28 o                         
 -16   0  10       5910.25       6034.11       101.57 o                         
 -14   0  10        571.26        561.98        13.16 o                         
 -12   0  10        398.20        450.56         9.65 o                         
 -10   0  10       3000.08       3121.19        43.65 o                         
  -8   0  10       1000.86        907.01        13.14 o                         
  -6   0  10      15443.46      16535.06       222.53 o                         
  -4   0  10      15159.08      16674.40        96.97 o                         
  -2   0  10      26774.66      30298.19       189.31 o                         
   0   0  10        146.08         97.30         5.38 o                         
   2   0  10        127.83        205.50         8.27 o                         
   4   0  10      10828.63      11124.59       140.16 o                         
   6   0  10         48.15         65.71         7.63 o                         
   8   0  10          0.51          4.63         4.45 o                         
  10   0  10        609.13        446.31        14.22 o                         
  12   0  10       2019.34       1872.12        36.73 o                         
  14   0  10        186.14        193.02        10.76 o                         
  16   0  10        657.90        624.48        23.08 o                         
  18   0  10        497.25        571.50        18.12 o                         
  20   0  10         52.03         45.26         6.74 o                         
 -25   1  10         73.39         70.94         8.02 o                         
 -23   1  10         21.90         22.15         5.10 o                         
 -21   1  10         36.20         30.79         4.82 o                         
 -19   1  10       1545.51       1495.09        37.32 o                         
 -17   1  10       1235.85       1248.01        16.96 o                         
 -15   1  10       1173.18       1203.37        14.94 o                         
 -13   1  10        107.26        124.01         4.93 o                         
 -11   1  10       1062.51       1073.92        12.47 o                         
  -9   1  10        203.92        180.64         5.14 o                         
  -7   1  10       9768.67       9943.00        80.23 o                         
  -5   1  10        540.08        514.38         7.97 o                         
  -3   1  10         22.17         28.00         2.18 o                         
  -1   1  10        638.99        673.62        15.24 o                         
   1   1  10       9880.36       9949.99        67.18 o                         
   3   1  10        855.04       1112.72        16.67 o                         
   5   1  10        945.35        862.70        13.86 o                         
   7   1  10       1480.40       1397.88        16.19 o                         
   9   1  10        782.64        691.33        11.44 o                         
  11   1  10         45.25         39.20         3.69 o                         
  13   1  10         89.74         93.28         4.84 o                         
  15   1  10        146.46        151.08         7.53 o                         
  17   1  10         49.34         47.21         4.42 o                         
  19   1  10         33.89         39.48         8.04 o                         
  21   1  10        286.03        315.28        26.17 o                         
  23   1  10        135.48        160.71        23.38 o                         
 -22   2  10          0.15         -0.10         5.93 o                         
 -20   2  10        665.19        639.56        14.36 o                         
 -18   2  10          6.87          8.96         4.12 o                         
 -16   2  10         63.73         52.19         4.12 o                         
 -14   2  10       1089.94       1037.62        22.53 o                         
 -12   2  10        911.61        984.65        14.31 o                         
 -10   2  10         48.12         34.46         3.82 o                         
  -8   2  10         55.75         64.20         3.49 o                         
  -6   2  10       4310.24       4722.97        45.31 o                         
  -4   2  10         21.70         53.60         3.32 o                         
  -2   2  10        206.05        231.25         6.11 o                         
   0   2  10        241.28        269.51         6.04 o                         
   2   2  10        290.03        374.20         7.29 o                         
   4   2  10       1712.69       1936.37        16.40 o                         
   6   2  10       2686.71       2843.08        29.99 o                         
   8   2  10        641.57        648.68        12.62 o                         
  10   2  10          7.29         14.99         3.13 o                         
  12   2  10          0.45          1.36         4.38 o                         
  14   2  10        416.21        362.78        11.53 o                         
  16   2  10         63.50         72.39        12.35 o                         
  18   2  10         15.74         14.84         6.59 o                         
  20   2  10         15.32         33.82         8.20 o                         
  22   2  10        287.65        296.46        17.64 o                         
 -23   3  10          1.42          7.26         5.67 o                         
 -21   3  10        428.58        447.39        15.08 o                         
 -19   3  10        297.85        332.90        12.25 o                         
 -17   3  10       3217.67       3152.20        75.05 o                         
 -15   3  10         26.94         53.15         4.64 o                         
 -13   3  10          4.71          2.08         2.99 o                         
 -11   3  10        458.68        435.29         8.86 o                         
  -9   3  10       2320.84       2142.49        34.24 o                         
  -7   3  10       1273.75       1237.11        14.14 o                         
  -5   3  10       1287.86       1281.46        17.99 o                         
  -3   3  10        676.95        695.39        12.77 o                         
  -1   3  10        321.89        279.66         7.44 o                         
   1   3  10        960.68        934.70        13.88 o                         
   3   3  10       2208.42       2173.18        29.57 o                         
   5   3  10       1164.43       1168.55        20.06 o                         
   7   3  10       1949.00       1884.91        29.05 o                         
   9   3  10         96.50        117.99         6.96 o                         
  11   3  10       2312.63       2270.91        30.02 o                         
  13   3  10         13.81         15.96         4.62 o                         
  15   3  10        383.87        406.68        14.33 o                         
  17   3  10        421.04        423.29        18.10 o                         
  19   3  10        712.95        802.20        29.12 o                         
  21   3  10        660.42        730.50        26.94 o                         
 -20   4  10        372.84        338.29        11.84 o                         
 -18   4  10       1510.37       1590.42        38.33 o                         
 -16   4  10         91.39         95.34         6.59 o                         
 -14   4  10         57.88         71.90         5.02 o                         
 -12   4  10        342.69        309.34        15.49 o                         
 -10   4  10         11.22         18.06         3.12 o                         
  -8   4  10        665.35        658.61        11.25 o                         
  -6   4  10       1837.42       1746.07        19.01 o                         
  -4   4  10         46.32         55.72         3.69 o                         
  -2   4  10         68.41         68.70         5.71 o                         
   0   4  10        756.83        730.29        16.94 o                         
   2   4  10       1371.47       1334.81        29.71 o                         
   4   4  10        594.22        628.56        16.27 o                         
   6   4  10        385.87        338.34        13.97 o                         
   8   4  10         80.90         86.53         6.73 o                         
  10   4  10        261.26        266.30        17.67 o                         
  12   4  10       1077.69       1108.25        34.84 o                         
  14   4  10       1391.22       1616.75        46.18 o                         
  16   4  10        308.51        324.28        35.26 o                         
  18   4  10          0.33          3.03         7.46 o                         
 -15   5  10         69.98         61.88        11.61 o                         
 -13   5  10        196.25        215.82        12.02 o                         
 -11   5  10         11.03          3.69         5.14 o                         
  -9   5  10         19.07         23.15         6.38 o                         
  -7   5  10        182.32        163.54         7.80 o                         
  -5   5  10        262.22        223.24         8.37 o                         
  -3   5  10         10.07          8.30         4.85 o                         
  -1   5  10        492.88        463.50        14.07 o                         
   1   5  10         28.49         20.90         5.45 o                         
   3   5  10        102.77         95.10         6.71 o                         
   5   5  10         60.12         59.92         7.72 o                         
   7   5  10        105.02        100.03         8.39 o                         
   9   5  10         24.31         22.49         6.96 o                         
  11   5  10          5.71          7.14        11.17 o                         
  13   5  10        206.04        228.19        14.16 o                         
  -6   6  10        108.37         90.17        11.11 o                         
  -4   6  10        216.55        230.00        13.88 o                         
  -2   6  10          8.01          2.60         8.21 o                         
   0   6  10          8.27          6.50         8.18 o                         
   2   6  10         87.16         70.61         7.80 o                         
   4   6  10        387.57        356.39        23.60 o                         
 -25   1  11        772.81        740.10        19.82 o                         
 -23   1  11        135.91        150.28         7.23 o                         
 -21   1  11         38.85         34.57         4.96 o                         
 -19   1  11        454.06        451.35         9.88 o                         
 -17   1  11       1030.48        983.01        13.96 o                         
 -15   1  11        353.69        349.20         7.27 o                         
 -13   1  11       2475.71       2539.68        22.37 o                         
 -11   1  11        816.65        899.97        10.23 o                         
  -9   1  11       7327.16       8011.81        49.18 o                         
  -7   1  11       4876.87       5131.02        44.33 o                         
  -5   1  11         46.05         88.03         3.57 o                         
  -3   1  11       4671.57       5041.04        28.83 o                         
  -1   1  11       5501.73       6187.99        50.96 o                         
   1   1  11       2034.28       2048.14        17.94 o                         
   3   1  11       1534.30       1389.41        17.33 o                         
   5   1  11         66.39         34.00         3.57 o                         
   7   1  11          0.19          2.04         3.23 o                         
   9   1  11         93.91         95.39         4.39 o                         
  11   1  11        196.54        181.83         6.00 o                         
  13   1  11       1354.09       1293.74        16.52 o                         
  15   1  11       1242.36       1245.17        16.38 o                         
  17   1  11         14.56         17.45        11.85 o                         
  19   1  11         10.79          9.67         5.93 o                         
  21   1  11         72.25         64.98         9.88 o                         
  23   1  11        201.44        211.22        14.26 o                         
 -24   2  11        890.03        853.64        27.43 o                         
 -22   2  11          8.36          4.51         5.19 o                         
 -20   2  11        956.32        918.62        38.32 o                         
 -18   2  11        187.50        196.84         8.78 o                         
 -16   2  11       1380.25       1322.94        42.02 o                         
 -14   2  11       6369.19       6300.32        81.47 o                         
 -12   2  11        741.84        744.83        13.17 o                         
 -10   2  11       1171.43       1121.49        21.40 o                         
  -8   2  11        752.53        715.56        11.30 o                         
  -6   2  11       2041.16       1984.23        17.80 o                         
  -4   2  11       1741.99       1549.92        15.08 o                         
  -2   2  11        208.39        223.61         6.61 o                         
   0   2  11         64.79         45.47         2.79 o                         
   2   2  11       3498.16       3149.68        27.72 o                         
   4   2  11       8374.05       8391.05        52.81 o                         
   6   2  11        441.35        404.35         8.42 o                         
   8   2  11        467.58        493.51        10.90 o                         
  10   2  11        322.98        263.98         7.78 o                         
  12   2  11        626.31        645.34        12.89 o                         
  14   2  11        520.14        511.55        17.44 o                         
  16   2  11         12.28          2.28         6.11 o                         
  18   2  11         26.56         16.08         7.57 o                         
  20   2  11         13.38         14.51         8.65 o                         
  22   2  11        377.35        399.30        19.60 o                         
 -21   3  11        179.35        141.13         9.66 o                         
 -19   3  11         36.92         31.55         6.31 o                         
 -17   3  11          1.12          1.28         4.22 o                         
 -15   3  11        800.36        816.63        28.83 o                         
 -13   3  11         58.29         42.52         3.96 o                         
 -11   3  11        468.85        439.47         9.46 o                         
  -9   3  11        450.51        421.16         8.62 o                         
  -7   3  11        986.09        893.69        28.58 o                         
  -5   3  11        784.84        733.17        13.45 o                         
  -3   3  11        395.46        328.01         7.85 o                         
  -1   3  11        135.68        143.87         5.58 o                         
   1   3  11       1648.23       1649.18        20.81 o                         
   3   3  11         17.12         18.87         2.86 o                         
   5   3  11         53.57         72.30         3.85 o                         
   7   3  11        256.94        301.65         7.43 o                         
   9   3  11        210.75        232.44         7.85 o                         
  11   3  11        702.54        700.13        18.61 o                         
  13   3  11        658.36        664.73        31.18 o                         
  15   3  11        120.90        128.16        12.41 o                         
  17   3  11        140.98        141.84        11.16 o                         
  19   3  11        457.42        489.84        22.87 o                         
 -18   4  11         56.07         63.27         9.28 o                         
 -16   4  11        104.63         88.17         6.55 o                         
 -14   4  11        517.32        472.79        22.72 o                         
 -12   4  11          2.82          2.14         3.18 o                         
 -10   4  11         39.74         45.20         3.66 o                         
  -8   4  11        167.36        146.09         5.26 o                         
  -6   4  11        418.26        414.20        10.05 o                         
  -4   4  11        100.66        102.93         4.83 o                         
  -2   4  11          7.20          3.85         3.87 o                         
   0   4  11        285.46        285.81        12.33 o                         
   2   4  11        185.29        164.41         7.89 o                         
   4   4  11        717.29        653.21        15.37 o                         
   6   4  11        619.00        603.19        18.80 o                         
   8   4  11        210.90        217.20        11.36 o                         
  10   4  11         62.17         34.24        11.09 o                         
  12   4  11          1.58         -7.42        13.46 o                         
  14   4  11        555.68        557.53        24.65 o                         
  16   4  11         24.37         25.33         8.23 o                         
 -15   5  11        251.26        241.75        21.75 o                         
 -13   5  11         13.96         22.88         8.55 o                         
 -11   5  11          0.10          3.26         5.04 o                         
  -9   5  11        398.07        361.93        12.69 o                         
  -7   5  11        484.62        503.82        17.34 o                         
  -5   5  11        540.16        552.50        27.70 o                         
  -3   5  11        862.28        830.65        42.80 o                         
  -1   5  11         27.53         23.74         4.74 o                         
   1   5  11        137.10        138.98         8.54 o                         
   3   5  11         61.46         58.57         7.01 o                         
   5   5  11        157.55        170.23        15.97 o                         
   7   5  11       1501.64       1477.83        56.54 o                         
   9   5  11          1.44          8.51        13.05 o                         
  11   5  11       1804.77       1888.35        76.48 o                         
  13   5  11        350.76        382.99        27.48 o                         
  -4   6  11         13.96         24.71         8.57 o                         
  -2   6  11          8.00         10.96         9.60 o                         
   0   6  11        280.79        234.01        13.94 o                         
   2   6  11        577.84        521.20        34.92 o                         
 -24   0  12       1421.79       1335.64        51.78 o                         
 -22   0  12       1683.91       1790.83        46.68 o                         
 -20   0  12        247.97        225.01        26.35 o                         
 -18   0  12         31.32         28.62         4.16 o                         
 -16   0  12        417.47        405.44        10.12 o                         
 -14   0  12       6233.23       6048.69        53.79 o                         
 -12   0  12         98.81         87.36         4.48 o                         
 -10   0  12        896.76        905.90        13.15 o                         
  -8   0  12        210.79        352.59         9.42 o                         
  -6   0  12      10106.34      10596.20        78.84 o                         
  -4   0  12      13552.90      14147.79       318.83 o                         
  -2   0  12       3755.16       3548.59        36.02 o                         
   0   0  12        376.61        468.68        11.72 o                         
   2   0  12        364.70        334.40        10.15 o                         
   4   0  12        403.16        288.00         9.35 o                         
   6   0  12       1324.73       1201.14        18.87 o                         
   8   0  12        459.93        526.41        33.73 o                         
  10   0  12       1139.05       1202.52        25.88 o                         
  12   0  12        806.03        766.11        20.74 o                         
  14   0  12       2635.01       2605.03        47.66 o                         
  16   0  12       1543.86       1678.13        47.48 o                         
  18   0  12       1141.11       1251.48        30.14 o                         
  20   0  12        259.11        265.10        11.82 o                         
  22   0  12         35.13         26.70         9.92 o                         
 -25   1  12          7.03          6.24         5.86 o                         
 -23   1  12         69.79         82.13         6.81 o                         
 -21   1  12        270.70        254.42         9.10 o                         
 -19   1  12          0.52         -4.04         4.04 o                         
 -17   1  12       1549.43       1581.42        33.12 o                         
 -15   1  12        972.04        941.70        11.67 o                         
 -13   1  12        708.70        671.89        10.92 o                         
 -11   1  12       4642.18       4731.88        41.85 o                         
  -9   1  12        211.41        184.41         4.90 o                         
  -7   1  12        978.83        981.32        22.25 o                         
  -5   1  12         21.60          9.74         2.10 o                         
  -3   1  12       1375.78       1518.65        15.19 o                         
  -1   1  12         74.17         90.45         3.59 o                         
   1   1  12        870.96        841.83        10.29 o                         
   3   1  12       4683.49       4508.72        33.41 o                         
   5   1  12       3772.62       3738.14        48.45 o                         
   7   1  12        468.24        386.42         8.32 o                         
   9   1  12        189.37        184.79         6.99 o                         
  11   1  12         63.02         59.64         3.96 o                         
  13   1  12        142.65        159.70         7.00 o                         
  15   1  12        384.96        362.79         9.69 o                         
  17   1  12        123.87        150.85         6.85 o                         
  19   1  12        544.94        501.34        16.96 o                         
  21   1  12          0.04          2.46         7.69 o                         
  23   1  12        210.35        237.57        16.10 o                         
 -24   2  12        299.82        246.62        22.36 o                         
 -22   2  12         13.90         13.57         7.64 o                         
 -20   2  12          2.36          2.49         6.30 o                         
 -18   2  12        238.83        240.20        14.83 o                         
 -16   2  12        310.00        303.06         8.67 o                         
 -14   2  12        485.03        492.28        11.55 o                         
 -12   2  12        102.50         95.11         4.73 o                         
 -10   2  12        390.27        382.81         7.70 o                         
  -8   2  12        861.94        813.35        11.76 o                         
  -6   2  12       2378.12       2311.44        26.11 o                         
  -4   2  12       2401.85       2470.08        19.80 o                         
  -2   2  12         65.08         79.30         4.08 o                         
   0   2  12       1379.08       1321.96        14.22 o                         
   2   2  12        262.35        346.75         7.16 o                         
   4   2  12        366.36        401.09         8.62 o                         
   6   2  12         41.84         56.83         4.11 o                         
   8   2  12       1015.38        947.53        15.36 o                         
  10   2  12          1.71          1.86         4.94 o                         
  12   2  12        215.69        227.89         8.02 o                         
  14   2  12         50.41         32.92         5.56 o                         
  16   2  12        425.05        418.79        12.80 o                         
  18   2  12         26.67         36.52         7.88 o                         
  20   2  12         80.49         65.75        10.26 o                         
  22   2  12         48.12         38.12        19.54 o                         
 -21   3  12        203.17        188.01        11.21 o                         
 -19   3  12         50.64         53.04         8.15 o                         
 -17   3  12       1812.89       1566.14        67.06 o                         
 -15   3  12        982.90       1011.98       101.78 o                         
 -13   3  12        795.82        783.23        24.17 o                         
 -11   3  12        688.14        649.92        13.71 o                         
  -9   3  12          4.36          5.43         3.52 o                         
  -7   3  12        383.14        354.18         8.31 o                         
  -5   3  12        161.20        176.72         7.06 o                         
  -3   3  12        899.77        842.52        13.13 o                         
  -1   3  12       1952.40       1943.12        19.98 o                         
   1   3  12       2846.28       2780.50        28.38 o                         
   3   3  12        736.51        790.32        12.86 o                         
   5   3  12        339.35        318.00         7.69 o                         
   7   3  12       1881.70       1786.88        20.70 o                         
   9   3  12        158.78        169.13         6.98 o                         
  11   3  12        268.12        242.50        10.71 o                         
  13   3  12        422.31        525.75        21.58 o                         
  15   3  12        890.79        915.74        31.59 o                         
  17   3  12        148.49        193.02        16.17 o                         
  19   3  12         13.02         30.29         8.75 o                         
 -18   4  12        234.11        222.27        10.23 o                         
 -16   4  12         70.51         80.57        11.11 o                         
 -14   4  12        119.38        139.72         8.02 o                         
 -12   4  12         44.71         67.12         4.50 o                         
 -10   4  12        174.07        146.92         6.23 o                         
  -8   4  12       1192.99       1156.78        36.24 o                         
  -6   4  12       2792.10       2744.65        34.21 o                         
  -4   4  12        963.02        951.38        17.13 o                         
  -2   4  12         29.02         27.34         4.77 o                         
   0   4  12       3439.42       3406.18        35.88 o                         
   2   4  12          0.11         -0.34         4.19 o                         
   4   4  12       5168.99       5338.57        81.15 o                         
   6   4  12         66.12         53.88        12.67 o                         
   8   4  12         21.07         12.72         5.31 o                         
  10   4  12        261.28        214.35        15.90 o                         
  12   4  12        222.99        219.03        14.92 o                         
  14   4  12        983.40        988.28        36.53 o                         
  16   4  12       2053.33       2204.65        88.70 o                         
 -13   5  12         43.72         56.06         6.86 o                         
 -11   5  12         65.08         66.81         5.98 o                         
  -9   5  12          0.47          1.58         7.17 o                         
  -7   5  12        415.86        415.07        32.61 o                         
  -5   5  12          6.68          5.93         5.44 o                         
  -3   5  12        178.05        178.34        10.34 o                         
  -1   5  12         23.76         23.24         6.48 o                         
   1   5  12          2.17         -3.52         6.78 o                         
   3   5  12         48.09         39.85         9.74 o                         
   5   5  12       2656.89       2643.17        50.12 o                         
   7   5  12        218.38        223.55        18.39 o                         
   9   5  12        189.36        181.59        13.25 o                         
  11   5  12       1249.89       1272.74        55.00 o                         
 -23   1  13         85.57         90.38         6.58 o                         
 -21   1  13       2252.12       2302.53        32.56 o                         
 -19   1  13       1087.79       1079.42        20.74 o                         
 -17   1  13       2248.01       2232.86        26.48 o                         
 -15   1  13         19.74         23.27         2.67 o                         
 -13   1  13       1422.44       1441.68        13.41 o                         
 -11   1  13       3991.11       3993.63        31.23 o                         
  -9   1  13       1724.04       1861.73        25.57 o                         
  -7   1  13       4832.01       4779.49        27.31 o                         
  -5   1  13       3569.32       3566.05        25.75 o                         
  -3   1  13        393.14        293.18         6.09 o                         
  -1   1  13        265.63        233.90         5.68 o                         
   1   1  13        385.85        506.95        10.10 o                         
   3   1  13         21.01         11.24         2.44 o                         
   5   1  13       1103.34       1039.46        15.02 o                         
   7   1  13       1574.01       1439.77        18.48 o                         
   9   1  13        330.65        299.98         7.66 o                         
  11   1  13        543.69        581.27        11.44 o                         
  13   1  13       1132.28       1118.26        19.63 o                         
  15   1  13        703.53        682.26        20.15 o                         
  17   1  13        325.69        366.76        18.59 o                         
  19   1  13        397.24        384.28        18.36 o                         
  21   1  13        133.73        143.88        11.57 o                         
 -22   2  13        713.50        729.89        24.03 o                         
 -20   2  13          7.00         12.74         6.95 o                         
 -18   2  13         78.82         71.80         4.89 o                         
 -16   2  13        877.20        870.15        13.60 o                         
 -14   2  13       3894.87       3818.17        59.67 o                         
 -12   2  13        151.96        146.27         5.78 o                         
 -10   2  13       1211.29       1167.85        14.73 o                         
  -8   2  13       4952.75       4760.07        61.04 o                         
  -6   2  13       3665.85       3590.69        26.72 o                         
  -4   2  13       6162.97       6047.08        38.03 o                         
  -2   2  13         63.26         85.17         3.83 o                         
   0   2  13        185.68        225.47         5.68 o                         
   2   2  13         34.85         26.30         2.63 o                         
   4   2  13        835.91        759.06        11.92 o                         
   6   2  13       5246.08       5432.97        47.19 o                         
   8   2  13       4166.68       4196.32        36.02 o                         
  10   2  13         70.38         68.05         5.03 o                         
  12   2  13        814.53        720.58        14.15 o                         
  14   2  13        198.57        206.01         8.52 o                         
  16   2  13         93.97        128.02         7.42 o                         
  18   2  13       1267.12       1344.80        41.93 o                         
  20   2  13         29.82         42.24         9.78 o                         
 -21   3  13          4.43          9.58         7.91 o                         
 -19   3  13        365.81        391.34        15.17 o                         
 -17   3  13          0.03          0.77         4.12 o                         
 -15   3  13        364.70        343.04        12.67 o                         
 -13   3  13        314.95        311.09         7.81 o                         
 -11   3  13         10.23         17.10         3.55 o                         
  -9   3  13        678.76        650.25        19.49 o                         
  -7   3  13        539.09        526.34         9.88 o                         
  -5   3  13       1231.51       1225.63        15.66 o                         
  -3   3  13      11298.98      11271.11       108.39 o                         
  -1   3  13          0.05          3.14         3.45 o                         
   1   3  13        308.26        323.40         7.94 o                         
   3   3  13        970.15        969.70        14.52 o                         
   5   3  13         64.41         64.08         3.64 o                         
   7   3  13       1605.51       1469.09        27.97 o                         
   9   3  13         94.30        110.28         5.78 o                         
  11   3  13        397.44        309.39        10.32 o                         
  13   3  13          2.38          9.06         5.97 o                         
  15   3  13         67.97         76.45        10.31 o                         
  17   3  13        180.03        147.36        16.33 o                         
  19   3  13         70.37         82.03        11.03 o                         
 -18   4  13          7.64         -5.62        12.28 o                         
 -16   4  13          0.92         -2.67         5.90 o                         
 -14   4  13         12.56         10.29         5.14 o                         
 -12   4  13         11.58          4.34         7.16 o                         
 -10   4  13          4.32         -1.38         4.64 o                         
  -8   4  13          2.37          0.02         3.67 o                         
  -6   4  13        114.15        117.91         5.32 o                         
  -4   4  13        577.70        588.41        13.51 o                         
  -2   4  13        758.93        716.93        22.40 o                         
   0   4  13         17.84         18.49         4.56 o                         
   2   4  13       1124.06       1099.37        41.20 o                         
   4   4  13        198.70        216.21        10.29 o                         
   6   4  13         67.17         91.26         6.95 o                         
   8   4  13          2.35          4.69         4.97 o                         
  10   4  13          2.46          2.59        10.80 o                         
  12   4  13         66.09         64.37        10.82 o                         
  14   4  13         56.48         81.82        13.76 o                         
  16   4  13        544.27        646.23        32.09 o                         
 -13   5  13        231.51        248.67        14.04 o                         
 -11   5  13         37.72         47.65         7.97 o                         
  -9   5  13         31.39         26.09         6.37 o                         
  -7   5  13        157.85        144.80         9.84 o                         
  -5   5  13        314.28        312.35        12.47 o                         
  -3   5  13       1516.65       1516.92        47.74 o                         
  -1   5  13        153.54        166.22         9.14 o                         
   1   5  13        699.03        685.01        19.68 o                         
   3   5  13        625.39        534.50        17.87 o                         
   5   5  13         34.64         61.03         8.09 o                         
   7   5  13       2627.05       2668.89       106.03 o                         
   9   5  13         29.24         42.16        10.73 o                         
  11   5  13         57.70         92.21        12.73 o                         
 -24   0  14       1510.53       1491.60        44.07 o                         
 -22   0  14       1850.88       1823.34        36.73 o                         
 -20   0  14       3711.61       3640.80        41.77 o                         
 -18   0  14       1910.77       1944.36        58.32 o                         
 -16   0  14       7453.64       7850.23       153.40 o                         
 -14   0  14      12088.47      12283.31        64.31 o                         
 -12   0  14       2611.83       2702.84        25.54 o                         
 -10   0  14        118.48        162.41         5.74 o                         
  -8   0  14          6.49         15.28         3.61 o                         
  -6   0  14          0.48         21.51         3.76 o                         
  -4   0  14         78.24        150.15         5.56 o                         
  -2   0  14      13183.22      13811.74       176.56 o                         
   0   0  14       2487.25       2179.45        26.46 o                         
   2   0  14        192.61        195.56         8.09 o                         
   4   0  14       3163.48       2896.36        55.98 o                         
   6   0  14       5638.13       5727.57        57.18 o                         
   8   0  14       1342.43       1273.47        22.11 o                         
  10   0  14       4170.66       4115.35        95.91 o                         
  12   0  14         30.68         31.96         4.70 o                         
  14   0  14        832.05        894.04        38.20 o                         
  16   0  14         47.21         54.85         5.98 o                         
  18   0  14       2852.76       2943.69        68.50 o                         
  20   0  14         31.50         43.64        10.24 o                         
  22   0  14        162.09        149.55        11.76 o                         
 -23   1  14          1.74         -4.88        14.25 o                         
 -21   1  14        183.41        169.86         6.48 o                         
 -19   1  14        597.96        550.18        20.03 o                         
 -17   1  14        194.29        196.25         9.32 o                         
 -15   1  14        554.38        548.86         8.72 o                         
 -13   1  14       1508.31       1442.87        14.37 o                         
 -11   1  14       5477.98       5342.40        63.99 o                         
  -9   1  14       1985.15       2091.29        20.33 o                         
  -7   1  14        478.34        504.70         8.53 o                         
  -5   1  14          2.84          3.18         2.06 o                         
  -3   1  14       1679.26       1520.97        14.13 o                         
  -1   1  14       2954.08       2933.61        24.53 o                         
   1   1  14       3049.54       3153.79        24.73 o                         
   3   1  14       2499.71       2601.05        21.52 o                         
   5   1  14        321.34        324.06         8.38 o                         
   7   1  14        782.46        747.35        12.97 o                         
   9   1  14       1259.27       1237.58        16.66 o                         
  11   1  14          1.03         -0.24         3.31 o                         
  13   1  14          0.07         -1.97         3.59 o                         
  15   1  14       2202.49       2194.20        27.04 o                         
  17   1  14        242.88        260.21        12.47 o                         
  19   1  14         19.66         33.62         7.21 o                         
  21   1  14       1100.52       1076.92        46.89 o                         
 -22   2  14          8.78          6.22         8.64 o                         
 -20   2  14        108.62        123.17         9.99 o                         
 -18   2  14         91.09        100.27         6.11 o                         
 -16   2  14        144.73        123.31         5.25 o                         
 -14   2  14        208.20        229.28         6.81 o                         
 -12   2  14       2154.11       2284.06        28.90 o                         
 -10   2  14       3463.42       3288.50        28.04 o                         
  -8   2  14         72.57         82.06         3.94 o                         
  -6   2  14       1374.98       1393.42        15.46 o                         
  -4   2  14       2114.95       2135.41        22.32 o                         
  -2   2  14        979.07        899.51        12.05 o                         
   0   2  14         15.29         22.16         2.70 o                         
   2   2  14         21.12         24.18         2.49 o                         
   4   2  14        628.89        623.46        10.54 o                         
   6   2  14         47.14         72.69         4.47 o                         
   8   2  14        677.91        662.56        14.51 o                         
  10   2  14        123.27         84.66         5.81 o                         
  12   2  14          8.72          7.76         3.53 o                         
  14   2  14        422.57        399.00        11.05 o                         
  16   2  14        275.04        262.30         9.79 o                         
  18   2  14        378.39        377.87        18.26 o                         
  20   2  14        192.59        202.01        12.46 o                         
 -21   3  14        352.93        345.91        15.03 o                         
 -19   3  14          0.06         -5.97         6.83 o                         
 -17   3  14        137.35        140.39         6.80 o                         
 -15   3  14        232.95        226.01        11.27 o                         
 -13   3  14       1182.34       1218.85        19.82 o                         
 -11   3  14       1434.22       1361.97        33.79 o                         
  -9   3  14          7.26          8.94         3.38 o                         
  -7   3  14       3855.90       3790.40        64.51 o                         
  -5   3  14        592.85        563.88        13.20 o                         
  -3   3  14        680.12        633.23        11.58 o                         
  -1   3  14       4791.19       4800.12        54.43 o                         
   1   3  14        105.12        109.67         5.03 o                         
   3   3  14         71.35         61.19         4.01 o                         
   5   3  14       1424.85       1300.11        18.58 o                         
   7   3  14        633.29        671.46        15.57 o                         
   9   3  14         10.68          8.25         7.09 o                         
  11   3  14       1200.07       1141.89        25.67 o                         
  13   3  14        150.30        168.83        14.03 o                         
  15   3  14        825.34        775.77        30.06 o                         
  17   3  14        402.76        403.96        24.83 o                         
 -18   4  14         68.44         51.90         8.15 o                         
 -16   4  14        340.04        338.92        17.03 o                         
 -14   4  14        240.79        197.87        10.87 o                         
 -12   4  14       1805.10       1834.57        31.39 o                         
 -10   4  14        388.31        395.33        10.53 o                         
  -8   4  14          2.65          0.15         4.36 o                         
  -6   4  14        493.25        437.50        22.10 o                         
  -4   4  14        441.10        450.32        12.07 o                         
  -2   4  14          0.39         -2.14         4.66 o                         
   0   4  14       3923.04       3891.17        75.21 o                         
   2   4  14          2.26          4.36         4.87 o                         
   4   4  14       1789.89       1684.59        53.87 o                         
   6   4  14        100.69         64.96         6.70 o                         
   8   4  14       1718.87       1855.66        37.07 o                         
  10   4  14       1143.97       1075.21        40.53 o                         
  12   4  14         48.13         52.70        10.05 o                         
  14   4  14         61.21         55.08        12.80 o                         
 -11   5  14          0.90          3.62         8.66 o                         
  -9   5  14        128.17        147.08        20.42 o                         
  -7   5  14          0.23          5.27         6.56 o                         
  -5   5  14         35.55         39.36         7.05 o                         
  -3   5  14        418.57        400.41        19.93 o                         
  -1   5  14        224.38        187.93         9.73 o                         
   1   5  14         98.62         91.31         7.82 o                         
   3   5  14        519.12        521.66        24.96 o                         
   5   5  14          0.45          4.86         5.02 o                         
   7   5  14          0.99          5.84        11.64 o                         
   9   5  14          0.08          7.55         8.55 o                         
 -23   1  15       1030.88        936.36        23.95 o                         
 -21   1  15       1373.37       1391.03        27.59 o                         
 -19   1  15       1493.62       1477.64        43.91 o                         
 -17   1  15       2402.33       2332.89        45.17 o                         
 -15   1  15        560.30        606.60        23.51 o                         
 -13   1  15         36.29         27.18         3.11 o                         
 -11   1  15       1949.90       1905.75        31.18 o                         
  -9   1  15       1710.13       1789.25        26.61 o                         
  -7   1  15        277.71        271.46         6.07 o                         
  -5   1  15         65.59         80.15         3.55 o                         
  -3   1  15       1685.76       1571.07        15.57 o                         
  -1   1  15        750.39        660.48         9.59 o                         
   1   1  15        339.35        346.14         6.81 o                         
   3   1  15         51.13         41.69         3.33 o                         
   5   1  15       3417.01       3315.38        31.97 o                         
   7   1  15       2709.36       2566.66        32.62 o                         
   9   1  15        190.97        163.18         6.04 o                         
  11   1  15       6334.82       6327.88        79.63 o                         
  13   1  15       2202.57       2189.73        43.46 o                         
  15   1  15       2173.51       2169.35        85.72 o                         
  17   1  15        162.62        167.66         9.11 o                         
  19   1  15         85.91         65.20         7.45 o                         
  21   1  15        529.79        531.28        24.94 o                         
 -22   2  15       1366.19       1326.07        31.43 o                         
 -20   2  15        462.64        478.89        13.32 o                         
 -18   2  15        475.86        490.97        13.97 o                         
 -16   2  15          6.20          7.88         3.76 o                         
 -14   2  15        579.52        559.55        15.44 o                         
 -12   2  15         43.94         46.93         5.63 o                         
 -10   2  15        578.86        586.41        11.60 o                         
  -8   2  15       1376.67       1324.79        26.94 o                         
  -6   2  15        935.29        960.25        12.70 o                         
  -4   2  15       2251.66       2255.97        19.78 o                         
  -2   2  15       3036.64       2954.12        24.22 o                         
   0   2  15       6693.93       6443.27        36.38 o                         
   2   2  15       2279.21       2129.53        18.73 o                         
   4   2  15         41.70         36.97         3.60 o                         
   6   2  15          0.15          3.83         3.53 o                         
   8   2  15        808.18        776.42        15.55 o                         
  10   2  15       1241.85       1136.51        35.86 o                         
  12   2  15         16.88         25.61         4.40 o                         
  14   2  15         40.08         44.05         5.98 o                         
  16   2  15       2046.62       2152.25        41.61 o                         
  18   2  15       3708.13       3888.12       109.17 o                         
 -19   3  15         51.73         58.01         8.94 o                         
 -17   3  15         25.85         23.15         4.96 o                         
 -15   3  15        100.15        118.89        10.68 o                         
 -13   3  15        320.42        317.94        14.67 o                         
 -11   3  15       1120.86       1148.37        19.03 o                         
  -9   3  15        491.99        500.03        13.74 o                         
  -7   3  15        553.46        500.79        12.21 o                         
  -5   3  15         89.70         82.56         4.82 o                         
  -3   3  15         35.13         34.54         4.14 o                         
  -1   3  15        104.18         92.01         4.57 o                         
   1   3  15        455.00        440.71        11.56 o                         
   3   3  15         72.10         50.82         3.71 o                         
   5   3  15        143.56        147.59         5.88 o                         
   7   3  15       1357.63       1270.46        21.51 o                         
   9   3  15        257.58        267.48         9.15 o                         
  11   3  15        212.82        212.39        18.26 o                         
  13   3  15        457.06        448.40        15.97 o                         
  15   3  15        145.19        142.43        13.99 o                         
  17   3  15         49.85         54.44        10.98 o                         
 -16   4  15         19.20         21.25         6.56 o                         
 -14   4  15        985.29        999.93        27.18 o                         
 -12   4  15         85.02        107.70         8.84 o                         
 -10   4  15        347.59        353.01        10.86 o                         
  -8   4  15         95.05        106.19         6.11 o                         
  -6   4  15          0.46          0.35         5.16 o                         
  -4   4  15        673.85        675.80        17.58 o                         
  -2   4  15        640.77        642.82        15.72 o                         
   0   4  15        170.52        186.81        16.28 o                         
   2   4  15        896.71        849.45        22.64 o                         
   4   4  15         30.81         23.27         5.15 o                         
   6   4  15        138.00        132.65        16.06 o                         
   8   4  15        510.79        488.04        18.94 o                         
  10   4  15        423.11        497.28        25.89 o                         
  12   4  15         14.43         17.19         8.35 o                         
  14   4  15          0.04          0.28        11.53 o                         
 -11   5  15        931.48        867.00        28.38 o                         
  -9   5  15         87.56         73.88         8.10 o                         
  -7   5  15         90.17         67.42         7.14 o                         
  -5   5  15        145.27        136.47         9.65 o                         
  -3   5  15       1078.27       1068.11        36.98 o                         
  -1   5  15        386.09        397.37        14.15 o                         
   1   5  15         20.90         20.95         5.93 o                         
   3   5  15          0.68         -1.84         5.54 o                         
   5   5  15        240.30        181.53        17.20 o                         
   7   5  15        118.71        120.53        14.32 o                         
 -22   0  16        295.64        328.38        15.91 o                         
 -20   0  16        129.26         96.23         7.13 o                         
 -18   0  16        143.46        142.82         7.44 o                         
 -16   0  16        590.99        601.34        27.27 o                         
 -14   0  16        826.30        807.00        14.65 o                         
 -12   0  16        914.92        939.85        30.56 o                         
 -10   0  16       4747.88       4780.22       110.32 o                         
  -8   0  16       4714.84       4566.71       100.65 o                         
  -6   0  16       2005.62       1819.59        22.41 o                         
  -4   0  16        363.05        351.73        10.65 o                         
  -2   0  16        706.13        595.02        13.56 o                         
   0   0  16        997.50        958.35        18.83 o                         
   2   0  16        105.83         77.68         7.76 o                         
   4   0  16       1834.72       1855.35        29.68 o                         
   6   0  16       2439.74       2515.07        39.01 o                         
   8   0  16      25225.65      25387.34       298.18 o                         
  10   0  16       9255.10       9169.23       172.97 o                         
  12   0  16       1159.76       1180.51        71.88 o                         
  14   0  16       5250.07       5372.31       191.63 o                         
  16   0  16       1331.33       1223.64        58.63 o                         
  18   0  16        993.59       1046.78        35.00 o                         
  20   0  16        870.15        911.14        39.01 o                         
 -23   1  16         22.21         31.35         7.55 o                         
 -21   1  16        680.88        700.18        20.81 o                         
 -19   1  16        487.90        527.85        12.55 o                         
 -17   1  16         71.73         82.17         7.22 o                         
 -15   1  16         84.17         79.90         6.98 o                         
 -13   1  16          4.26         13.66         4.05 o                         
 -11   1  16        208.49        216.94         7.35 o                         
  -9   1  16        585.84        524.55         8.96 o                         
  -7   1  16        402.95        320.96         6.70 o                         
  -5   1  16        137.91        148.66         4.51 o                         
  -3   1  16       1745.74       1704.23        26.17 o                         
  -1   1  16       1745.77       1597.50        22.51 o                         
   1   1  16         59.76         54.44         3.88 o                         
   3   1  16       7986.26       7940.53        69.29 o                         
   5   1  16       1531.49       1470.92        16.93 o                         
   7   1  16       1456.20       1388.17        17.50 o                         
   9   1  16         32.62         38.11         4.89 o                         
  11   1  16       1570.12       1607.89        26.56 o                         
  13   1  16        143.33        170.41         7.76 o                         
  15   1  16        114.13        123.00         9.01 o                         
  17   1  16        110.80        100.86        10.63 o                         
  19   1  16       2040.46       2060.19       110.85 o                         
 -22   2  16        309.91        349.24        17.75 o                         
 -20   2  16          2.02          3.26         5.13 o                         
 -18   2  16         57.67         60.06         5.79 o                         
 -16   2  16        143.08        138.23         6.44 o                         
 -14   2  16         10.19          8.57         3.61 o                         
 -12   2  16        174.18        156.37        14.99 o                         
 -10   2  16        965.47        978.60        29.17 o                         
  -8   2  16         49.46         56.01         4.34 o                         
  -6   2  16       1327.18       1242.81        14.45 o                         
  -4   2  16        123.24        126.93         4.60 o                         
  -2   2  16       1601.55       1634.17        25.96 o                         
   0   2  16        606.93        595.37         9.13 o                         
   2   2  16       1276.07       1208.67        22.30 o                         
   4   2  16       1226.21       1199.54        19.48 o                         
   6   2  16          7.29          9.09         3.90 o                         
   8   2  16        968.18        885.02        16.46 o                         
  10   2  16         65.19         58.52         5.21 o                         
  12   2  16        338.16        312.76        10.07 o                         
  14   2  16          0.27         -3.29         4.73 o                         
  16   2  16       1313.85       1339.18        31.87 o                         
  18   2  16        522.64        511.05        24.51 o                         
 -19   3  16        987.48       1037.07        39.26 o                         
 -17   3  16          3.55         -0.08         5.97 o                         
 -15   3  16         65.76         63.70         7.75 o                         
 -13   3  16          0.57          2.81         4.06 o                         
 -11   3  16       1589.14       1634.92        26.06 o                         
  -9   3  16        519.33        549.95        13.56 o                         
  -7   3  16        834.02        853.57        18.26 o                         
  -5   3  16        953.38        883.66        22.86 o                         
  -3   3  16       5903.44       5927.13        61.69 o                         
  -1   3  16          5.73          9.12         3.61 o                         
   1   3  16       1715.38       1652.81        28.29 o                         
   3   3  16       3335.27       3213.67        55.07 o                         
   5   3  16         39.34         40.10         3.94 o                         
   7   3  16        256.04        235.11         8.07 o                         
   9   3  16        986.87        935.66        36.71 o                         
  11   3  16        165.80        175.12        20.52 o                         
  13   3  16        129.57        140.98         8.77 o                         
  15   3  16         27.23         28.28        11.81 o                         
 -16   4  16          3.16         -3.27         7.22 o                         
 -14   4  16       1264.25       1291.24        32.40 o                         
 -12   4  16         84.36         68.20         6.50 o                         
 -10   4  16        887.98        877.43        20.74 o                         
  -8   4  16       5063.39       5127.52        69.14 o                         
  -6   4  16         88.08         88.12         6.45 o                         
  -4   4  16         86.92        101.63        13.40 o                         
  -2   4  16          1.71          0.68         4.91 o                         
   0   4  16          9.48         16.83         4.42 o                         
   2   4  16         41.09         43.90         8.88 o                         
   4   4  16        205.30        202.85        18.47 o                         
   6   4  16        531.94        550.34        20.08 o                         
   8   4  16        666.52        677.28        32.80 o                         
  10   4  16       1035.65       1086.70        47.70 o                         
  12   4  16        663.63        633.81        34.08 o                         
  -9   5  16        242.05        256.32        11.30 o                         
  -7   5  16         16.58         18.72         6.28 o                         
  -5   5  16        102.49         96.78         9.13 o                         
  -3   5  16        458.54        496.09        20.04 o                         
  -1   5  16        230.53        217.60        10.04 o                         
   1   5  16          3.80          6.02         6.33 o                         
   3   5  16          0.39          0.25         4.19 o                         
   5   5  16        644.64        616.60        37.30 o                         
 -21   1  17          1.88         -5.02         5.20 o                         
 -19   1  17         17.26         25.90         4.60 o                         
 -17   1  17       1027.21       1034.45        17.56 o                         
 -15   1  17        117.66        139.30         7.77 o                         
 -13   1  17       1820.34       1791.88        32.26 o                         
 -11   1  17       1700.07       1756.49        28.51 o                         
  -9   1  17       1408.48       1374.92        39.24 o                         
  -7   1  17       1332.63       1288.86        14.23 o                         
  -5   1  17        302.50        269.08         8.89 o                         
  -3   1  17        572.41        538.32         8.73 o                         
  -1   1  17         59.30         61.10         3.79 o                         
   1   1  17       7488.69       7287.73        64.76 o                         
   3   1  17       4788.88       4705.52        34.21 o                         
   5   1  17       2436.76       2485.51        22.73 o                         
   7   1  17          9.78         10.54         2.98 o                         
   9   1  17       1595.92       1556.57        27.52 o                         
  11   1  17       3889.31       3743.49       113.22 o                         
  13   1  17       3195.61       3232.31        46.88 o                         
  15   1  17         11.80         11.57         6.79 o                         
  17   1  17          3.97          4.32         9.78 o                         
  19   1  17          0.37          2.29        10.34 o                         
 -20   2  17        111.34        124.01         8.53 o                         
 -18   2  17       1129.60       1179.87        23.03 o                         
 -16   2  17       1930.97       1978.15        30.75 o                         
 -14   2  17        290.08        295.15         9.47 o                         
 -12   2  17       1231.67       1217.95        19.43 o                         
 -10   2  17       1414.32       1419.76        25.07 o                         
  -8   2  17         24.37         22.02         4.30 o                         
  -6   2  17          5.62          7.05         3.19 o                         
  -4   2  17       2025.50       1967.42        31.97 o                         
  -2   2  17          3.81          7.42         2.97 o                         
   0   2  17      10815.94      11053.36        75.97 o                         
   2   2  17       2706.64       2697.75        31.42 o                         
   4   2  17         96.31         96.46         6.06 o                         
   6   2  17       1741.10       1720.92        22.18 o                         
   8   2  17         17.67         21.59         4.46 o                         
  10   2  17        470.87        424.61        11.39 o                         
  12   2  17        875.43        812.17        36.17 o                         
  14   2  17       1932.62       1963.00        39.34 o                         
  16   2  17          7.16         10.55         6.45 o                         
  18   2  17        348.66        368.22        21.38 o                         
 -19   3  17        166.63        184.86        10.31 o                         
 -17   3  17         49.79         56.40         5.64 o                         
 -15   3  17        264.27        256.43        10.25 o                         
 -13   3  17         81.16         81.60         6.77 o                         
 -11   3  17       1289.97       1342.89        22.26 o                         
  -9   3  17          4.26          6.65         3.72 o                         
  -7   3  17        241.85        260.56         9.88 o                         
  -5   3  17       3593.21       3673.48        52.02 o                         
  -3   3  17        309.31        310.73        11.51 o                         
  -1   3  17       1296.47       1373.94        38.72 o                         
   1   3  17        440.71        422.12        11.41 o                         
   3   3  17          4.10          4.91         4.39 o                         
   5   3  17        370.24        333.54         9.05 o                         
   7   3  17          1.29          0.79         4.16 o                         
   9   3  17        372.70        336.54        23.82 o                         
  11   3  17        989.16       1036.10        61.74 o                         
  13   3  17         35.84         52.65         9.19 o                         
  15   3  17         55.07         26.38        11.91 o                         
 -14   4  17          0.74          6.95         5.11 o                         
 -12   4  17        161.33        177.17         8.68 o                         
 -10   4  17       1861.60       1762.88        32.31 o                         
  -8   4  17        178.67        176.06         9.15 o                         
  -6   4  17         26.52         25.83         5.79 o                         
  -4   4  17        919.43        925.35        22.03 o                         
  -2   4  17        269.01        264.38         9.91 o                         
   0   4  17        791.68        801.57        48.48 o                         
   2   4  17         66.28         53.86         6.78 o                         
   4   4  17         87.97        114.37         9.12 o                         
   6   4  17        176.18        188.26        14.96 o                         
   8   4  17         87.01         59.33        12.89 o                         
  10   4  17          1.01          4.81        12.13 o                         
  12   4  17          0.36         -2.55        10.25 o                         
  -7   5  17        324.91        338.73        15.25 o                         
  -5   5  17        652.48        630.81        22.04 o                         
  -3   5  17         70.84         98.54        13.36 o                         
  -1   5  17        414.78        371.92        15.11 o                         
   1   5  17        801.39        775.44        28.30 o                         
   3   5  17        102.31        119.62        21.29 o                         
 -22   0  18          0.13          2.59         6.17 o                         
 -20   0  18       3632.62       3604.69        92.98 o                         
 -18   0  18        889.12        900.72        33.00 o                         
 -16   0  18         10.07         -6.06         6.06 o                         
 -14   0  18       1029.33       1033.77        20.88 o                         
 -12   0  18        404.53        434.74        15.36 o                         
 -10   0  18         91.02         99.36         7.04 o                         
  -8   0  18       1109.96       1160.43        20.95 o                         
  -6   0  18       4719.45       4506.04        51.14 o                         
  -4   0  18        779.50        707.52        15.82 o                         
  -2   0  18         76.50         64.19         5.71 o                         
   0   0  18       3498.50       3517.71        39.60 o                         
   2   0  18          7.71         15.08         4.76 o                         
   4   0  18        924.42        938.13        17.38 o                         
   6   0  18      10665.46      10160.53        72.36 o                         
   8   0  18         56.91         45.98         6.03 o                         
  10   0  18         61.97         52.84         6.53 o                         
  12   0  18        342.52        364.23        15.72 o                         
  14   0  18       1967.21       1928.58       164.42 o                         
  16   0  18          1.38         15.54        10.42 o                         
  18   0  18          0.42         -2.85         9.71 o                         
 -21   1  18       1062.04        984.12        25.44 o                         
 -19   1  18        292.57        295.71         9.29 o                         
 -17   1  18        712.20        766.65        17.02 o                         
 -15   1  18        133.51        130.81        12.65 o                         
 -13   1  18         14.67         26.33         9.04 o                         
 -11   1  18        196.36        168.96        10.75 o                         
  -9   1  18       1458.97       1492.00        25.09 o                         
  -7   1  18        161.62        132.53         7.05 o                         
  -5   1  18       1423.77       1408.49        28.20 o                         
  -3   1  18         11.23         12.09         2.62 o                         
  -1   1  18          3.87          4.04         2.98 o                         
   1   1  18        402.29        417.39         8.66 o                         
   3   1  18       3974.72       3840.09        60.59 o                         
   5   1  18         11.53         10.98         3.42 o                         
   7   1  18        142.55        156.68         7.07 o                         
   9   1  18        702.38        659.12        14.36 o                         
  11   1  18       1731.31       1822.45        63.15 o                         
  13   1  18        502.79        527.78        33.18 o                         
  15   1  18        752.61        752.77        56.82 o                         
  17   1  18        104.96         92.57         7.76 o                         
 -20   2  18         10.93          5.23         5.29 o                         
 -18   2  18         54.72         56.43         7.52 o                         
 -16   2  18        728.32        746.97        16.65 o                         
 -14   2  18          2.86          1.77         5.12 o                         
 -12   2  18         32.76         56.12        12.01 o                         
 -10   2  18        485.53        485.96        11.41 o                         
  -8   2  18         29.16         45.41         4.95 o                         
  -6   2  18        767.86        794.52        16.30 o                         
  -4   2  18       3764.29       3803.37        31.85 o                         
  -2   2  18       3843.73       3902.90        45.38 o                         
   0   2  18        171.83        154.13         5.74 o                         
   2   2  18        553.63        537.44        11.44 o                         
   4   2  18        444.13        449.16        12.25 o                         
   6   2  18        150.42        120.17         6.97 o                         
   8   2  18        249.49        239.32         7.89 o                         
  10   2  18        830.20        801.70        21.92 o                         
  12   2  18          0.49          3.38         5.36 o                         
  14   2  18        691.88        676.58        21.84 o                         
  16   2  18        109.27        113.60        15.65 o                         
 -17   3  18        333.57        288.51        12.35 o                         
 -15   3  18        546.45        581.01        28.97 o                         
 -13   3  18          1.26         -0.09         4.70 o                         
 -11   3  18         15.56         23.91         5.55 o                         
  -9   3  18          0.86          3.49         4.28 o                         
  -7   3  18       8032.74       8264.15        70.40 o                         
  -5   3  18        869.73        859.24        17.74 o                         
  -3   3  18        264.92        243.80         8.70 o                         
  -1   3  18         62.70         53.94         5.48 o                         
   1   3  18       1150.49       1173.98        40.30 o                         
   3   3  18        265.84        251.45         8.27 o                         
   5   3  18        507.90        500.76        13.83 o                         
   7   3  18        162.99        159.87         9.46 o                         
   9   3  18        112.09        106.39         8.38 o                         
  11   3  18        445.09        458.74        17.51 o                         
  13   3  18       1115.74       1080.19        48.38 o                         
 -14   4  18        294.61        268.67        16.96 o                         
 -12   4  18       1787.70       1797.42        41.43 o                         
 -10   4  18        441.53        454.51        22.71 o                         
  -8   4  18       3147.83       3189.08        55.38 o                         
  -6   4  18         21.36          7.02         4.78 o                         
  -4   4  18        140.24        150.38         7.71 o                         
  -2   4  18          7.89          7.75         5.19 o                         
   0   4  18        175.99        162.17        10.63 o                         
   2   4  18       1061.47       1060.94        28.55 o                         
   4   4  18       1216.30       1171.14        30.98 o                         
   6   4  18          3.10          1.67         5.75 o                         
   8   4  18         30.94         31.92        11.75 o                         
  10   4  18         28.67         27.99         9.86 o                         
  -3   5  18          0.02         -1.52         6.21 o                         
  -1   5  18        193.13        166.90        10.17 o                         
 -21   1  19          2.09          0.60         4.43 o                         
 -19   1  19        563.13        528.74        18.23 o                         
 -17   1  19        889.89        930.23        21.93 o                         
 -15   1  19        619.39        646.26        16.71 o                         
 -13   1  19        898.43        905.85        23.59 o                         
 -11   1  19        506.18        502.15        16.14 o                         
  -9   1  19        198.17        242.08        10.68 o                         
  -7   1  19       2336.22       2346.66        35.08 o                         
  -5   1  19        176.01        175.56         7.57 o                         
  -3   1  19        311.14        237.28         8.74 o                         
  -1   1  19        971.33        897.07        28.80 o                         
   1   1  19        304.68        253.08        11.79 o                         
   3   1  19       3073.99       2919.32        40.46 o                         
   5   1  19       2826.82       2829.36        44.48 o                         
   7   1  19         23.72         20.29         4.38 o                         
   9   1  19          0.81         -1.55         3.89 o                         
  11   1  19        201.24        178.80         8.70 o                         
  13   1  19         11.90         24.27         7.59 o                         
  15   1  19        252.82        243.40        11.47 o                         
  17   1  19         83.46         98.46         9.49 o                         
 -18   2  19        468.74        477.81        14.53 o                         
 -16   2  19        405.28        413.13        13.31 o                         
 -14   2  19        212.80        222.51         8.33 o                         
 -12   2  19        288.01        302.04         9.81 o                         
 -10   2  19        419.94        424.56        12.23 o                         
  -8   2  19       2421.01       2425.94        29.73 o                         
  -6   2  19        828.08        817.49        17.15 o                         
  -4   2  19       1209.50       1172.13        30.40 o                         
  -2   2  19        538.52        564.25        24.15 o                         
   0   2  19        101.39         96.31         5.19 o                         
   2   2  19        180.46        130.58         7.37 o                         
   4   2  19       1420.29       1394.02        24.49 o                         
   6   2  19       1634.87       1572.84        30.53 o                         
   8   2  19        127.58        123.61         6.35 o                         
  10   2  19        566.74        594.51        33.88 o                         
  12   2  19         39.50         47.70         7.83 o                         
  14   2  19        330.87        355.74        22.07 o                         
  16   2  19       1573.75       1493.01        59.66 o                         
 -17   3  19        145.00        178.77        12.28 o                         
 -15   3  19        274.17        271.25         8.85 o                         
 -13   3  19         35.42         31.10         5.34 o                         
 -11   3  19        281.36        277.25         9.53 o                         
  -9   3  19        292.90        279.61         9.00 o                         
  -7   3  19          0.10          1.68         5.64 o                         
  -5   3  19        344.19        357.95        11.10 o                         
  -3   3  19        169.30        155.06         8.79 o                         
  -1   3  19        155.58        156.75         7.18 o                         
   1   3  19        164.80        162.95         8.33 o                         
   3   3  19         39.07         42.23         4.41 o                         
   5   3  19        328.83        343.14        37.85 o                         
   7   3  19       1592.76       1505.67        32.72 o                         
   9   3  19          8.95          3.50         6.06 o                         
  11   3  19        162.72        175.30        26.30 o                         
  13   3  19         39.69         41.16        11.94 o                         
 -12   4  19        695.85        697.06        19.25 o                         
 -10   4  19        295.92        300.91        11.02 o                         
  -8   4  19        144.55        146.30        10.10 o                         
  -6   4  19         54.39         40.43         9.62 o                         
  -4   4  19         96.83        102.15         8.03 o                         
  -2   4  19        215.59        193.32        10.22 o                         
   0   4  19          6.51         -0.08         4.51 o                         
   2   4  19        342.86        352.81        14.28 o                         
   4   4  19        162.69        159.25         9.40 o                         
   6   4  19        102.41         92.70        15.47 o                         
   8   4  19         92.98        104.07        12.65 o                         
 -20   0  20         48.40         44.79        10.72 o                         
 -18   0  20        413.96        432.57        16.83 o                         
 -16   0  20       2771.64       2928.46        49.37 o                         
 -14   0  20       2316.49       2378.85        37.25 o                         
 -12   0  20        955.15        928.92        21.48 o                         
 -10   0  20        546.63        504.42        22.29 o                         
  -8   0  20         16.65          3.63        12.95 o                         
  -6   0  20       1734.67       1376.84        40.74 o                         
  -4   0  20       3547.97       3357.66        59.90 o                         
  -2   0  20       2376.26       2353.90        50.41 o                         
   0   0  20       1966.39       1807.24        42.39 o                         
   2   0  20       1054.44       1062.87        37.48 o                         
   4   0  20         10.44         22.28        10.70 o                         
   6   0  20         50.63         55.10        11.10 o                         
   8   0  20       3367.84       3377.90        75.78 o                         
  10   0  20        339.43        340.86        22.31 o                         
  12   0  20        211.28        217.99        13.96 o                         
  14   0  20         97.57        122.65        15.13 o                         
  16   0  20        854.40        997.71        46.96 o                         
 -19   1  20          2.83          5.29         5.64 o                         
 -17   1  20         61.30         70.09         7.06 o                         
 -15   1  20       1055.88       1004.64        29.41 o                         
 -13   1  20         26.03         35.01         5.33 o                         
 -11   1  20        808.93        812.41        17.32 o                         
  -9   1  20          0.15          2.95         4.24 o                         
  -7   1  20        221.40        215.70         8.10 o                         
  -5   1  20        582.93        651.35        28.20 o                         
  -3   1  20        569.61        575.83        11.36 o                         
  -1   1  20        648.89        527.01        15.90 o                         
   1   1  20        351.30        301.24        11.77 o                         
   3   1  20          7.42          8.10         4.79 o                         
   5   1  20         81.06         60.74         9.10 o                         
   7   1  20        224.36        217.35         8.78 o                         
   9   1  20        144.17        154.21        13.91 o                         
  11   1  20        168.84        155.29        14.01 o                         
  13   1  20        832.65        838.38        23.81 o                         
  15   1  20        311.68        303.95        13.46 o                         
 -18   2  20         69.67         72.76         6.59 o                         
 -16   2  20          3.62          8.84         4.81 o                         
 -14   2  20        430.19        437.63        13.00 o                         
 -12   2  20         93.46         92.72         5.92 o                         
 -10   2  20          1.73          2.82         4.64 o                         
  -8   2  20         75.62         57.76         5.04 o                         
  -6   2  20         90.20         79.67         5.82 o                         
  -4   2  20        188.90        231.91         9.20 o                         
  -2   2  20       1782.36       1765.99        24.46 o                         
   0   2  20        220.49        171.38         7.77 o                         
   2   2  20        539.85        533.62        20.21 o                         
   4   2  20        498.22        416.21        11.63 o                         
   6   2  20        172.60        165.69         7.79 o                         
   8   2  20          9.34          8.96         4.16 o                         
  10   2  20        177.05        181.59        10.05 o                         
  12   2  20         14.39         20.44         6.55 o                         
  14   2  20        132.01        156.39         9.63 o                         
 -15   3  20       1095.29       1041.80        46.28 o                         
 -13   3  20        174.97        181.23         9.14 o                         
 -11   3  20          0.51          3.78         6.07 o                         
  -9   3  20          2.66          0.21         5.60 o                         
  -7   3  20          0.70          3.02         4.74 o                         
  -5   3  20       1188.13       1209.34        24.02 o                         
  -3   3  20       2019.67       2044.21        30.00 o                         
  -1   3  20        295.36        304.80        10.57 o                         
   1   3  20         23.36         26.34         8.78 o                         
   3   3  20       1240.44       1352.49        26.12 o                         
   5   3  20         13.88         28.07         6.62 o                         
   7   3  20          5.36          4.73         9.33 o                         
   9   3  20        642.93        671.62        36.28 o                         
  11   3  20        181.97        155.46        15.06 o                         
 -10   4  20         36.13         51.80         7.79 o                         
  -8   4  20          1.16         -0.08         6.31 o                         
  -6   4  20        292.84        310.60        17.82 o                         
  -4   4  20        295.95        290.66        15.84 o                         
  -2   4  20        327.42        366.97        17.32 o                         
   0   4  20         28.22         21.87         5.72 o                         
   2   4  20        767.77        802.30        27.92 o                         
   4   4  20        629.55        627.19        23.89 o                         
   6   4  20        637.06        640.78        35.78 o                         
 -19   1  21          0.04          1.22         5.80 o                         
 -17   1  21        260.57        272.39         9.35 o                         
 -15   1  21        353.08        358.10        10.94 o                         
 -13   1  21          4.45         12.83         5.70 o                         
 -11   1  21        821.05        788.37        40.15 o                         
  -9   1  21       1386.35       1315.10        59.61 o                         
  -7   1  21        988.05        940.57        17.19 o                         
  -5   1  21       1134.50       1174.77        20.16 o                         
  -3   1  21        122.68         82.29        10.26 o                         
  -1   1  21          7.44          5.82         7.51 o                         
   1   1  21        218.08        237.38        18.19 o                         
   3   1  21        120.89        104.20         9.44 o                         
   5   1  21        547.58        596.78        19.33 o                         
   7   1  21        399.49        419.16        16.44 o                         
   9   1  21        219.41        237.28        15.03 o                         
  11   1  21         14.77         17.81         6.28 o                         
  13   1  21        194.44        208.36        10.87 o                         
  15   1  21        225.28        229.30        11.30 o                         
 -16   2  21         55.83         75.82         6.64 o                         
 -14   2  21          5.07         16.18         5.75 o                         
 -12   2  21       1130.80       1182.29        24.86 o                         
 -10   2  21        215.20        242.45         9.23 o                         
  -8   2  21        436.30        452.82        13.41 o                         
  -6   2  21        941.66       1020.41        19.36 o                         
  -4   2  21        800.48        790.34        35.08 o                         
  -2   2  21        141.39        156.06         9.87 o                         
   0   2  21        142.52        154.94         6.57 o                         
   2   2  21         34.10         22.96         5.71 o                         
   4   2  21        146.28        130.04         8.83 o                         
   6   2  21        755.93        788.21        36.36 o                         
   8   2  21        560.04        631.05        19.73 o                         
  10   2  21         45.90         48.77        12.47 o                         
  12   2  21         17.93         19.17         7.26 o                         
 -13   3  21        986.52        984.60        33.62 o                         
 -11   3  21         13.82          7.61         6.07 o                         
  -9   3  21        179.56        170.45        10.87 o                         
  -7   3  21         90.35         91.31         6.98 o                         
  -5   3  21          0.21          0.95         4.31 o                         
  -3   3  21        229.59        226.99        10.09 o                         
  -1   3  21         57.81         51.71         5.69 o                         
   1   3  21          6.95         -3.83         5.02 o                         
   3   3  21          1.14          2.60         8.15 o                         
   5   3  21        165.31        186.28        21.90 o                         
   7   3  21         96.49         84.06         8.70 o                         
   9   3  21        104.98        125.79        14.61 o                         
  -8   4  21        113.66        106.20        12.78 o                         
  -6   4  21        134.53        158.02         9.41 o                         
  -4   4  21         64.31         72.42         7.31 o                         
  -2   4  21         11.48          9.70         6.30 o                         
   0   4  21         31.64         24.39         9.82 o                         
   2   4  21         15.74         11.86         6.96 o                         
   4   4  21         30.10         30.70         6.94 o                         
 -18   0  22        176.09        186.73        10.88 o                         
 -16   0  22        112.38        140.86         8.50 o                         
 -14   0  22        659.65        709.08        31.15 o                         
 -12   0  22       2165.05       2207.89        68.32 o                         
 -10   0  22         14.22         38.01         9.65 o                         
  -8   0  22        159.67        176.87        16.77 o                         
  -6   0  22        102.06        128.58        13.38 o                         
  -4   0  22       1384.90       1367.86        41.71 o                         
  -2   0  22        102.39        157.91        16.74 o                         
   0   0  22        649.34        688.50        28.42 o                         
   2   0  22         74.17         76.76        11.12 o                         
   4   0  22       1350.49       1368.20        40.54 o                         
   6   0  22        460.60        466.70        23.54 o                         
   8   0  22        413.01        411.93        22.29 o                         
  10   0  22         84.21        123.76        12.75 o                         
  12   0  22          3.03         19.73        12.71 o                         
  14   0  22         24.00         23.30         9.82 o                         
 -17   1  22         92.75         85.30         6.45 o                         
 -15   1  22        512.25        536.40        16.50 o                         
 -13   1  22        796.48        859.84        21.42 o                         
 -11   1  22         24.00         27.92         6.27 o                         
  -9   1  22        192.04        184.93        12.52 o                         
  -7   1  22        399.68        384.37        31.95 o                         
  -5   1  22        236.77        246.24        13.03 o                         
  -3   1  22        136.54        133.79        10.91 o                         
  -1   1  22        379.71        398.46        15.77 o                         
   1   1  22         10.19         13.62         8.19 o                         
   3   1  22          4.76         10.58         6.91 o                         
   5   1  22        455.66        476.10        23.05 o                         
   7   1  22        319.81        296.39        13.12 o                         
   9   1  22          1.52          2.31         6.18 o                         
  11   1  22        163.09        166.63         9.95 o                         
  13   1  22         80.62        103.82        20.96 o                         
 -16   2  22        578.45        523.72        29.08 o                         
 -14   2  22        263.26        257.80        12.16 o                         
 -12   2  22         44.01         40.75         6.90 o                         
 -10   2  22         23.29         22.97         5.69 o                         
  -8   2  22         88.26        112.01         6.87 o                         
  -6   2  22         13.89          9.84         5.19 o                         
  -4   2  22         93.39         82.63         6.20 o                         
  -2   2  22         76.43         83.05         9.07 o                         
   0   2  22         42.27         62.97         7.84 o                         
   2   2  22          0.58          1.45         5.93 o                         
   4   2  22         71.36         59.22         9.37 o                         
   6   2  22        448.65        397.70        16.95 o                         
   8   2  22         17.72         25.34         8.51 o                         
  10   2  22        114.48        119.15         9.98 o                         
  12   2  22         77.06        119.95        13.20 o                         
 -11   3  22        309.61        309.33         9.88 o                         
  -9   3  22         98.63         99.46         6.52 o                         
  -7   3  22        161.94        160.66         8.11 o                         
  -5   3  22        106.47        101.77         6.44 o                         
  -3   3  22        733.71        844.27        19.96 o                         
  -1   3  22        201.21        237.92        12.54 o                         
   1   3  22        592.44        640.15        36.85 o                         
   3   3  22         63.21         49.39         8.21 o                         
   5   3  22        586.65        578.42        25.05 o                         
   7   3  22        881.71        906.99        42.69 o                         
 -15   1  23          2.57          1.34         5.17 o                         
 -13   1  23        599.77        621.22        24.73 o                         
 -11   1  23        472.10        573.32        15.02 o                         
  -9   1  23          6.56          1.52         4.36 o                         
  -7   1  23        130.64        162.10        17.88 o                         
  -5   1  23         42.18         34.08         8.90 o                         
  -3   1  23       1747.87       1679.20        34.03 o                         
  -1   1  23        784.49        777.21        23.95 o                         
   1   1  23         63.92         81.60         9.10 o                         
   3   1  23          0.43         -7.46         7.46 o                         
   5   1  23        175.31        184.40        12.23 o                         
   7   1  23        400.97        402.69        16.08 o                         
   9   1  23        260.33        278.39        12.83 o                         
  11   1  23        868.52        930.95        38.18 o                         
 -14   2  23        225.68        181.34        12.77 o                         
 -12   2  23        279.25        245.70        10.03 o                         
 -10   2  23       1207.31       1353.61        36.67 o                         
  -8   2  23        127.59        135.50        12.38 o                         
  -6   2  23         92.74        132.49        11.13 o                         
  -4   2  23        234.11        244.04         9.41 o                         
  -2   2  23       1655.34       1589.58        79.59 o                         
   0   2  23        771.16        792.82        61.44 o                         
   2   2  23          0.70          6.73         6.84 o                         
   4   2  23         39.35         28.20        10.16 o                         
   6   2  23         62.36         60.30        10.31 o                         
   8   2  23        248.44        253.07        14.26 o                         
  10   2  23       1347.26       1275.08        54.10 o                         
  -9   3  23        485.91        521.74        17.99 o                         
  -7   3  23        116.45        119.31        12.21 o                         
  -5   3  23        656.16        741.04        21.50 o                         
  -3   3  23         35.28         29.11         5.17 o                         
  -1   3  23         20.86         18.05         5.61 o                         
   1   3  23        276.34        255.80        16.83 o                         
   3   3  23         41.00         34.68        12.98 o                         
   5   3  23        120.94        154.26        13.93 o                         
 -14   0  24         87.23        106.15        18.70 o                         
 -12   0  24        121.25        130.02        16.44 o                         
 -10   0  24       3357.95       3657.60        63.58 o                         
  -8   0  24        689.35        771.18        34.12 o                         
  -6   0  24          1.86         22.65        16.43 o                         
  -4   0  24        152.47        149.63        14.43 o                         
  -2   0  24       2108.70       2315.62        63.37 o                         
   0   0  24        959.56        840.26        36.16 o                         
   2   0  24        279.84        253.25        16.98 o                         
   4   0  24        526.33        483.51        26.55 o                         
   6   0  24        105.85        103.55        14.68 o                         
   8   0  24       1662.64       1686.64        71.68 o                         
  10   0  24        944.95       1036.30        48.63 o                         
 -13   1  24        750.81        819.77        22.33 o                         
 -11   1  24        255.77        200.90        11.96 o                         
  -9   1  24        377.36        367.57        15.65 o                         
  -7   1  24        568.65        590.67        21.91 o                         
  -5   1  24        176.47        166.00        30.60 o                         
  -3   1  24        361.46        403.81        16.97 o                         
  -1   1  24        362.57        428.25        15.62 o                         
   1   1  24        514.83        544.86        41.47 o                         
   3   1  24         71.72         82.04         8.87 o                         
   5   1  24         23.43         46.56         8.61 o                         
   7   1  24        208.33        193.26        12.91 o                         
   9   1  24        323.73        324.59        14.70 o                         
 -12   2  24        133.89        119.59         7.31 o                         
 -10   2  24         21.16         20.09         5.88 o                         
  -8   2  24        221.72        237.32        10.38 o                         
  -6   2  24        132.25        152.36         8.82 o                         
  -4   2  24          7.25         -0.39         5.30 o                         
  -2   2  24          1.05         -0.62         8.41 o                         
   0   2  24        180.20        185.66        12.47 o                         
   2   2  24          2.38         -7.52         7.61 o                         
   4   2  24        185.89        198.48        12.86 o                         
   6   2  24        237.70        222.40        11.92 o                         
   8   2  24        812.74        775.02        39.53 o                         
  -7   3  24        447.02        474.27        15.91 o                         
  -5   3  24          7.29          0.03         5.99 o                         
  -3   3  24        851.80        877.14        23.74 o                         
  -1   3  24         72.37         72.25         7.58 o                         
   1   3  24        241.51        265.13        20.83 o                         
 -11   1  25        435.96        417.22        13.97 o                         
  -9   1  25        801.90        799.06        32.59 o                         
  -7   1  25        660.82        746.14        27.39 o                         
  -5   1  25          8.47          4.75         7.36 o                         
  -3   1  25         60.81         75.55        13.50 o                         
  -1   1  25        183.91        158.67        11.55 o                         
   1   1  25       2305.89       2350.92        47.41 o                         
   3   1  25        409.75        418.77        18.83 o                         
   5   1  25         13.75         10.24         9.80 o                         
   7   1  25        116.36        107.95        12.60 o                         
 -10   2  25       1540.78       1588.62        65.99 o                         
  -8   2  25        326.70        322.58        11.60 o                         
  -6   2  25        278.53        273.46        10.61 o                         
  -4   2  25        259.68        284.34        13.84 o                         
  -2   2  25        306.59        353.83        18.81 o                         
   0   2  25       1388.34       1474.20        45.84 o                         
   2   2  25        985.79        977.15        56.56 o                         
   4   2  25        211.29        211.62        11.90 o                         
 -10   0  26        122.82        159.57        15.09 o                         
  -8   0  26       1409.71       1528.13        67.88 o                         
  -6   0  26       1747.63       1753.19        73.21 o                         
  -4   0  26        524.91        512.30        29.58 o                         
  -2   0  26        139.30        144.45        16.78 o                         
   0   0  26         94.91        105.47        15.16 o                         
   2   0  26        570.01        658.88        35.37 o                         
   4   0  26       3299.06       3739.59       131.73 o                         
   6   0  26          1.66         -4.38        11.04 o                         
  -9   1  26        283.92        334.67        14.94 o                         
  -7   1  26        902.05        949.89        32.03 o                         
  -5   1  26        320.75        301.83        15.28 o                         
  -3   1  26          0.94          4.06         8.44 o                         
  -1   1  26         40.00         68.14        10.51 o                         
   1   1  26        591.86        619.34        33.65 o                         
   3   1  26        481.68        545.06        24.51 o                         
   5   1  26         59.46         65.40         9.92 o                         
  -4   2  26          0.04         11.35        13.86 o                         
  -2   2  26         59.30         66.51        14.46 o                         
   0   2  26        111.89         83.73        11.59 o                         
  -5   1  27        406.38        412.48        18.67 o                         
  -3   1  27        495.02        471.07        19.39 o                         
  -1   1  27          9.97         18.46         9.15 o                         
                                                                                
