# Supplementary material for: Different conformations and packing motifs in the crystal structures of four thio­phene–carbohydrazide–pyridine derivatives
Source: Acta Crystallogr E Crystallogr Commun. 2022 May 17;78(Pt 6):619–24. doi: 10.1107/S2056989022005151 (PMC9431791; doi:10.1107/S2056989022005151)
Supplement: Supplementary file 5 [file e-78-00619-IVsup5.hkl]

data_IV                                                                         
_shelx_title ' jg02_a.res in P2(1)/c'                                           
_shelx_refln_list_code          4                                               
_shelx_F_calc_maximum      234.29                                               
_exptl_crystal_F_000       512.00                                               
_reflns_d_resolution_high  0.7468                                               
                                                                                
loop_                                                                           
 _space_group_symop_operation_xyz                                               
 'x, y, z'                                                                      
 '-x, y+1/2, -z+1/2'                                                            
 '-x, -y, -z'                                                                   
 'x, -y-1/2, z-1/2'                                                             
                                                                                
_cell_length_a    11.3963                                                       
_cell_length_b     9.2782                                                       
_cell_length_c    11.8178                                                       
_cell_angle_alpha  90.000                                                       
_cell_angle_beta  112.761                                                       
_cell_angle_gamma  90.000                                                       
                                                                                
_shelx_F_squared_multiplier     1.000                                           
                                                                                
loop_                                                                           
 _refln_index_h                                                                 
 _refln_index_k                                                                 
 _refln_index_l                                                                 
 _refln_F_squared_calc                                                          
 _refln_F_squared_meas                                                          
 _refln_F_squared_sigma                                                         
 _refln_observed_status                                                         
   2   0   0       2739.76       2780.38        24.86 o                         
   3   0   0       7586.33       7710.78       123.86 o                         
   4   0   0         38.80         44.57         1.66 o                         
   5   0   0        267.88        293.94         4.54 o                         
   6   0   0        440.32        478.29        10.81 o                         
   7   0   0       2147.60       2359.75        36.56 o                         
   8   0   0        711.90        716.60        19.35 o                         
   9   0   0         56.63         56.67         3.96 o                         
  10   0   0        913.89        986.21        38.85 o                         
  11   0   0         49.95         41.62         3.17 o                         
  12   0   0        297.31        318.23        18.99 o                         
  13   0   0          8.07          6.51         2.43 o                         
  14   0   0        158.46        152.81        10.58 o                         
   1   1   0         14.06         13.93         0.94 o                         
   2   1   0       1646.74       1649.15        17.59 o                         
   3   1   0       2626.86       2843.28        20.71 o                         
   4   1   0         32.65         35.99         1.12 o                         
   5   1   0        235.87        259.09         3.17 o                         
   6   1   0       1020.88       1008.10        18.79 o                         
   7   1   0        283.93        299.21        10.24 o                         
   8   1   0          4.87          2.25         1.37 o                         
   9   1   0        695.82        699.75        12.81 o                         
  10   1   0        173.71        187.58         4.76 o                         
  11   1   0          6.95          6.09         1.25 o                         
  12   1   0         13.98          7.27         1.75 o                         
  13   1   0        165.82        154.42         3.73 o                         
  14   1   0         56.91         47.20         3.68 o                         
   1   2   0         88.41         84.18         1.98 o                         
   3   2   0        626.11        613.04         5.16 o                         
   4   2   0          5.45          2.96         0.64 o                         
   5   2   0        488.32        512.64         5.80 o                         
   6   2   0        251.01        265.88         3.59 o                         
   7   2   0       1486.40       1566.52        20.85 o                         
   8   2   0        147.53        133.51         5.15 o                         
   9   2   0        105.19        101.65         2.58 o                         
  10   2   0        560.27        617.35         9.81 o                         
  11   2   0         21.02         15.10         1.93 o                         
  12   2   0          4.82          2.02         1.68 o                         
  13   2   0          6.92          3.91         1.59 o                         
   1   3   0       1082.51       1053.75         9.39 o                         
   2   3   0       1387.18       1448.67        11.96 o                         
   3   3   0       1599.92       1699.72        18.24 o                         
   4   3   0        353.64        348.95         4.26 o                         
   5   3   0        345.07        376.00         6.03 o                         
   6   3   0          0.92          0.67         0.88 o                         
   7   3   0         15.12         11.15         1.03 o                         
   8   3   0        157.07        165.39         6.50 o                         
   9   3   0        424.08        464.70         6.73 o                         
  10   3   0          7.85          8.45         1.70 o                         
  11   3   0          9.28          6.65         1.16 o                         
  12   3   0          1.60         -0.03         2.41 o                         
  13   3   0         22.99         12.62         2.73 o                         
   0   4   0       1568.13       1622.44        17.72 o                         
   1   4   0         33.44         42.28         1.36 o                         
   2   4   0          3.57          3.10         0.77 o                         
   3   4   0        671.90        698.32         7.05 o                         
   4   4   0        369.92        391.79         5.71 o                         
   5   4   0         40.18         39.64         1.66 o                         
   6   4   0        116.78        123.79         3.94 o                         
   7   4   0          0.13          0.71         1.09 o                         
   8   4   0        648.89        687.68        11.89 o                         
   9   4   0         15.57         16.24         1.49 o                         
  10   4   0         22.12         15.55         1.44 o                         
  11   4   0         25.52         24.22         2.37 o                         
  12   4   0         35.92         32.35         2.51 o                         
  13   4   0         35.81         29.96        11.08 o                         
   1   5   0        299.38        316.50         3.89 o                         
   2   5   0          5.57          1.99         0.90 o                         
   3   5   0        804.77        796.10        13.97 o                         
   4   5   0        309.94        295.51        11.15 o                         
   5   5   0        219.52        226.40         7.48 o                         
   6   5   0        374.98        361.76         5.96 o                         
   7   5   0         81.34         73.38         2.97 o                         
   8   5   0        380.33        379.89         6.67 o                         
   9   5   0        212.02        219.15         5.30 o                         
  10   5   0        266.40        294.08         6.86 o                         
  11   5   0        111.16        102.79         3.75 o                         
  12   5   0          4.36          1.63         1.32 o                         
   0   6   0       1510.12       1561.18        22.39 o                         
   1   6   0        280.60        222.32         4.66 o                         
   2   6   0          8.35          4.85         1.20 o                         
   3   6   0        932.89        935.09        18.34 o                         
   4   6   0        749.78        773.41         9.80 o                         
   5   6   0        195.47        194.94         7.18 o                         
   6   6   0        433.75        464.59        11.25 o                         
   7   6   0         11.68         11.36         1.65 o                         
   8   6   0       1227.60       1282.22        22.09 o                         
   9   6   0          6.86          9.63         3.41 o                         
  10   6   0        171.93        174.54         5.16 o                         
  11   6   0        184.87        187.80         7.01 o                         
  12   6   0         27.81         17.56         4.58 o                         
   1   7   0        549.23        560.65        11.07 o                         
   2   7   0        495.46        522.42         7.09 o                         
   3   7   0         13.87          7.91         1.63 o                         
   4   7   0        144.75        124.70         4.17 o                         
   5   7   0        116.20        115.81         3.57 o                         
   6   7   0        848.86        917.02        13.01 o                         
   7   7   0        469.04        476.01         9.15 o                         
   8   7   0        778.20        836.08        15.04 o                         
   9   7   0         22.52         21.84         2.41 o                         
  10   7   0        116.19        125.58         9.51 o                         
  11   7   0          0.33          3.02         2.60 o                         
   0   8   0          3.52         11.71         4.30 o                         
   1   8   0        845.08        802.04        12.10 o                         
   2   8   0        221.98        228.85         4.68 o                         
   3   8   0        160.03        173.71         3.78 o                         
   4   8   0         87.02         79.95         3.08 o                         
   5   8   0         82.87         79.35         2.89 o                         
   6   8   0        257.16        259.41         5.78 o                         
   7   8   0         33.33         25.90         2.17 o                         
   8   8   0        252.21        255.37         6.61 o                         
   9   8   0          0.00          1.08         2.36 o                         
  10   8   0          8.87          6.01         2.93 o                         
   1   9   0        402.26        397.42         7.09 o                         
   2   9   0        157.48        166.37         4.59 o                         
   3   9   0        272.54        269.71         5.41 o                         
   4   9   0         94.57         89.29         4.40 o                         
   5   9   0          3.53          2.82         1.82 o                         
   6   9   0         52.87         49.58         3.23 o                         
   7   9   0        152.13        148.17         4.31 o                         
   8   9   0         82.69         66.19         9.86 o                         
   9   9   0         45.50         55.24         5.97 o                         
   0  10   0        345.09        284.58        12.28 o                         
   1  10   0        191.02        184.04         5.03 o                         
   2  10   0         85.88         88.88         4.99 o                         
   3  10   0        109.35        111.93         3.48 o                         
   4  10   0         45.13         47.01         5.23 o                         
   5  10   0         58.94         53.17         2.80 o                         
   6  10   0          9.14          5.48         4.53 o                         
   7  10   0          9.99          5.67         1.98 o                         
   1  11   0         69.31         46.72         3.03 o                         
   2  11   0        167.77        181.15         5.43 o                         
   3  11   0         22.73         14.62         3.18 o                         
   4  11   0          0.72          0.87         2.97 o                         
   5  11   0        162.74        187.92         6.14 o                         
   0  12   0          3.17          0.76         2.37 o                         
 -14   1   1          3.65          1.02         1.55 o                         
 -13   1   1          2.37          1.64         1.77 o                         
 -12   1   1          3.77          3.68         1.56 o                         
 -11   1   1         17.95         18.72         1.50 o                         
 -10   1   1         56.20         54.40         2.08 o                         
  -9   1   1         85.31         88.99         4.48 o                         
  -8   1   1        965.01        990.87        31.42 o                         
  -7   1   1        384.06        417.89         8.99 o                         
  -6   1   1         69.89         75.41         1.79 o                         
  -5   1   1        974.19        983.88         7.80 o                         
  -4   1   1          2.21          4.71         0.67 o                         
  -3   1   1        284.40        281.60         3.63 o                         
  -2   1   1        284.87        251.26         3.86 o                         
   0   1   1         30.89         35.56         1.31 o                         
   1   1   1         21.36         16.95         1.03 o                         
   2   1   1        111.42        114.24         2.06 o                         
   3   1   1         58.83         62.50         1.58 o                         
   4   1   1        412.54        417.90         4.35 o                         
   5   1   1        125.81         94.69         1.72 o                         
   6   1   1          7.46          7.70         0.84 o                         
   7   1   1        150.41        151.31         3.83 o                         
   8   1   1          0.54          0.54         1.33 o                         
   9   1   1         13.65         15.69         1.43 o                         
  10   1   1        110.73        112.81         5.18 o                         
  11   1   1         49.98         45.25         2.77 o                         
  12   1   1         46.37         43.46         2.65 o                         
  13   1   1          5.23          1.88         1.43 o                         
 -14   2   1        248.79        255.40         6.40 o                         
 -13   2   1        110.38        103.75         3.55 o                         
 -12   2   1         25.92         20.42         1.70 o                         
 -11   2   1        164.75        190.13         4.34 o                         
 -10   2   1          8.50          7.98         1.09 o                         
  -9   2   1        402.64        419.32        12.03 o                         
  -8   2   1        119.19        111.98         4.74 o                         
  -7   2   1         80.83         72.47         2.90 o                         
  -6   2   1       3026.20       3161.85        37.07 o                         
  -5   2   1         41.94         53.34         1.56 o                         
  -4   2   1       1407.50       1406.71        13.28 o                         
  -3   2   1        145.87        137.83         2.55 o                         
  -2   2   1       3610.91       3672.63        24.34 o                         
  -1   2   1       1170.04       1062.44         7.60 o                         
   0   2   1       1943.43       1732.80        19.60 o                         
   1   2   1          2.31         10.43         0.84 o                         
   2   2   1       2040.08       2014.10        15.51 o                         
   3   2   1        297.25        241.71         3.23 o                         
   4   2   1        445.34        428.70         5.67 o                         
   5   2   1        355.54        350.98         8.15 o                         
   6   2   1         40.33         45.40         1.46 o                         
   7   2   1          0.79          2.58         1.37 o                         
   8   2   1       1597.66       1696.47        28.41 o                         
   9   2   1        105.63        109.82         2.85 o                         
  10   2   1         79.85         77.03         2.60 o                         
  11   2   1         59.30         66.29         2.78 o                         
  12   2   1         19.41         16.48         2.75 o                         
  13   2   1         31.49         18.35         3.10 o                         
 -14   3   1          4.41          1.35         2.37 o                         
 -13   3   1         49.77         51.43         3.96 o                         
 -12   3   1         75.75         77.14         6.26 o                         
 -11   3   1         24.49         24.28         2.58 o                         
 -10   3   1          0.92          0.90         1.31 o                         
  -9   3   1        258.95        261.43         8.96 o                         
  -8   3   1       1468.03       1514.01        23.14 o                         
  -7   3   1        566.35        614.35         8.74 o                         
  -6   3   1         11.44         15.82         1.02 o                         
  -5   3   1        885.81        815.95         7.89 o                         
  -4   3   1         42.69         48.25         1.57 o                         
  -3   3   1       2225.84       2285.78        17.60 o                         
  -2   3   1          4.21          7.99         0.86 o                         
  -1   3   1        689.80        663.28         6.03 o                         
   0   3   1       5598.58       5218.60        49.15 o                         
   1   3   1        153.35        152.61         2.62 o                         
   2   3   1       2584.98       2410.72        19.56 o                         
   3   3   1         63.18         51.40         1.46 o                         
   4   3   1          5.53          9.26         0.80 o                         
   5   3   1        725.99        672.95        14.73 o                         
   6   3   1         36.81         40.64         2.06 o                         
   7   3   1        105.85         87.70         2.95 o                         
   8   3   1          5.00          3.41         0.96 o                         
   9   3   1         47.29         45.10         1.71 o                         
  10   3   1        162.68        166.43         6.89 o                         
  11   3   1        134.47        132.78         6.38 o                         
  12   3   1          2.14          0.80         1.35 o                         
  13   3   1         17.25          8.70         1.93 o                         
 -13   4   1          0.76          0.60         2.24 o                         
 -12   4   1          0.03         -1.66         3.21 o                         
 -11   4   1          2.42          2.22         1.65 o                         
 -10   4   1        238.17        258.70         5.29 o                         
  -9   4   1        279.59        272.54         5.77 o                         
  -8   4   1        109.84        108.45         2.97 o                         
  -7   4   1        922.18        914.32         9.92 o                         
  -6   4   1       1288.96       1269.50        26.84 o                         
  -5   4   1         23.21         25.19         1.85 o                         
  -4   4   1        405.17        359.26         5.07 o                         
  -3   4   1       1087.97       1048.86         9.32 o                         
  -2   4   1        444.34        441.95         4.62 o                         
  -1   4   1          3.85          7.54         0.77 o                         
   0   4   1        530.59        570.59         5.45 o                         
   1   4   1        804.90        928.19         7.76 o                         
   2   4   1        685.95        707.65         8.59 o                         
   3   4   1         10.07          6.73         0.81 o                         
   4   4   1        131.61        114.84         2.58 o                         
   5   4   1        754.77        787.24        11.26 o                         
   6   4   1         54.89         54.42         2.51 o                         
   7   4   1         53.85         54.80         5.27 o                         
   8   4   1        665.93        689.61         9.73 o                         
   9   4   1        101.47        109.44         3.07 o                         
  10   4   1         48.86         47.17         2.31 o                         
  11   4   1         75.13         81.39         3.93 o                         
  12   4   1        120.42        125.07         6.36 o                         
 -13   5   1        109.26        100.32        12.56 o                         
 -12   5   1          5.54          2.07         2.03 o                         
 -11   5   1          0.79          0.43         1.86 o                         
 -10   5   1          2.28          1.21         1.21 o                         
  -9   5   1          1.10          0.09         1.59 o                         
  -8   5   1        275.49        270.15         6.02 o                         
  -7   5   1        467.63        458.75        13.58 o                         
  -6   5   1        648.79        685.75         9.24 o                         
  -5   5   1        400.83        342.07         6.72 o                         
  -4   5   1        440.48        450.20         6.12 o                         
  -3   5   1         33.02         37.49         1.65 o                         
  -2   5   1         12.40         24.27         1.20 o                         
  -1   5   1        197.50        205.44         3.02 o                         
   0   5   1       2442.86       2513.82        19.33 o                         
   1   5   1        188.88        195.86         3.00 o                         
   2   5   1       1292.68       1276.26        15.61 o                         
   3   5   1        183.86        174.85         5.10 o                         
   4   5   1         92.34        106.87         2.97 o                         
   5   5   1         26.25         21.01         1.69 o                         
   6   5   1        596.27        627.97        11.85 o                         
   7   5   1        105.51        102.21         3.16 o                         
   8   5   1         14.53         13.28         1.78 o                         
   9   5   1        174.22        184.78         6.22 o                         
  10   5   1         71.74         76.24         4.51 o                         
  11   5   1          4.40          0.51         1.67 o                         
  12   5   1         20.17          7.27         4.22 o                         
 -12   6   1          5.74          2.87         2.38 o                         
 -11   6   1         15.31         11.41         2.75 o                         
 -10   6   1        207.47        194.38         5.18 o                         
  -9   6   1        148.17        152.48         4.29 o                         
  -8   6   1        162.19        169.63         4.49 o                         
  -7   6   1        594.42        617.23        12.05 o                         
  -6   6   1        337.60        371.80         8.79 o                         
  -5   6   1        207.59        204.08         8.07 o                         
  -4   6   1        165.91        170.99         5.31 o                         
  -3   6   1         32.76         39.40         1.86 o                         
  -2   6   1         16.86         11.18         1.18 o                         
  -1   6   1        420.60        405.44         7.20 o                         
   0   6   1         87.62         95.45         2.34 o                         
   1   6   1        165.74        209.74         4.71 o                         
   2   6   1         25.97         28.10         1.62 o                         
   3   6   1        296.57        300.63         6.25 o                         
   4   6   1          4.20          4.44         1.19 o                         
   5   6   1          0.14         -0.15         1.39 o                         
   6   6   1         49.03         41.18         2.12 o                         
   7   6   1         21.26         19.67         3.03 o                         
   8   6   1        345.28        369.72         6.55 o                         
   9   6   1        457.61        493.40         9.92 o                         
  10   6   1         40.72         35.28         2.81 o                         
  11   6   1         51.32         46.30         6.54 o                         
 -11   7   1          7.07          4.17         2.83 o                         
 -10   7   1         34.13         36.27         2.99 o                         
  -9   7   1         34.42         31.58         4.25 o                         
  -8   7   1         75.70         77.37         4.89 o                         
  -7   7   1       1047.01       1088.35        17.34 o                         
  -6   7   1        582.15        613.96         8.87 o                         
  -5   7   1         10.39          8.62         1.37 o                         
  -4   7   1        309.51        314.94         7.78 o                         
  -3   7   1         85.92         91.87         3.63 o                         
  -2   7   1         10.86          7.62         1.19 o                         
  -1   7   1          1.47          2.47         1.00 o                         
   0   7   1         12.98         10.79         1.24 o                         
   1   7   1          5.98          7.72         1.08 o                         
   2   7   1          0.43          1.02         2.34 o                         
   3   7   1         27.32         22.31         1.60 o                         
   4   7   1         73.29         71.37         2.38 o                         
   5   7   1          6.13          3.60         1.32 o                         
   6   7   1        408.00        446.82        10.85 o                         
   7   7   1          7.50          5.92         1.49 o                         
   8   7   1          6.98          6.76         1.67 o                         
   9   7   1        271.00        287.88         7.18 o                         
  10   7   1          5.30          1.93         1.43 o                         
  11   7   1         22.12         14.87         4.10 o                         
 -10   8   1         60.05         63.83         4.05 o                         
  -9   8   1         53.46         44.70         3.33 o                         
  -8   8   1          5.01          1.86         2.26 o                         
  -7   8   1        168.24        169.93         4.74 o                         
  -6   8   1        534.91        562.42        10.16 o                         
  -5   8   1        134.27        144.88         4.08 o                         
  -4   8   1          0.76          0.58         1.25 o                         
  -3   8   1        254.59        258.73         5.26 o                         
  -2   8   1        346.93        330.93         6.00 o                         
  -1   8   1         83.91         88.01         3.84 o                         
   0   8   1        225.53        220.45         9.24 o                         
   1   8   1        103.85         97.35         2.63 o                         
   2   8   1        168.62        168.19         3.77 o                         
   3   8   1         24.00         29.65         1.75 o                         
   4   8   1        134.44        122.81         3.60 o                         
   5   8   1        209.12        216.96         5.43 o                         
   6   8   1          2.17          0.62         1.57 o                         
   7   8   1          1.59          1.70         1.51 o                         
   8   8   1        424.38        458.82         9.80 o                         
   9   8   1        330.07        347.70         7.83 o                         
  10   8   1          1.17          0.37         2.27 o                         
  -9   9   1          2.36          0.82         1.89 o                         
  -8   9   1        503.33        580.57        11.26 o                         
  -7   9   1         32.49         30.35         2.51 o                         
  -6   9   1          4.40          1.94         2.18 o                         
  -5   9   1        119.35        131.68         3.65 o                         
  -4   9   1         20.39         20.73         1.66 o                         
  -3   9   1          2.42          1.09         1.49 o                         
  -2   9   1        240.51        249.51         5.73 o                         
  -1   9   1         16.63         23.32         1.95 o                         
   0   9   1         42.68         42.07         2.16 o                         
   1   9   1         13.27         10.41         1.65 o                         
   2   9   1         30.38         29.59         1.87 o                         
   3   9   1          0.39          1.64         1.32 o                         
   4   9   1        167.35        162.42         7.07 o                         
   5   9   1         49.90         43.64         4.39 o                         
   6   9   1         26.41         31.41         2.85 o                         
   7   9   1         42.18         33.27         5.75 o                         
   8   9   1          3.11          1.55         1.87 o                         
  -8  10   1          0.31         -0.14         3.88 o                         
  -7  10   1         22.19         11.24         4.69 o                         
  -6  10   1        135.63        132.62         5.17 o                         
  -5  10   1          9.29          4.32         2.05 o                         
  -4  10   1         27.61         15.68         2.21 o                         
  -3  10   1        269.62        286.59        11.90 o                         
  -2  10   1         97.73        103.42         6.03 o                         
  -1  10   1          0.71          0.87         1.85 o                         
   0  10   1        218.85        224.51        15.01 o                         
   1  10   1        137.37        142.79         4.35 o                         
   2  10   1         53.09         43.51         5.86 o                         
   3  10   1         12.46          6.68         1.71 o                         
   4  10   1         15.79         10.58         2.66 o                         
   5  10   1        146.14        150.34         4.35 o                         
   6  10   1          0.88          1.83         2.13 o                         
   7  10   1          1.73          0.77         1.54 o                         
  -6  11   1          3.47          1.61         1.65 o                         
  -4  11   1        190.37        207.80         7.83 o                         
  -3  11   1         21.55         16.91         2.53 o                         
  -2  11   1        167.47        201.92        20.24 o                         
  -1  11   1        182.21        205.92         6.36 o                         
   0  11   1         16.18          7.61         3.77 o                         
   1  11   1          9.10          4.36         1.73 o                         
   2  11   1         56.42         51.74         4.35 o                         
   3  11   1         80.53         81.20         3.56 o                         
   4  11   1         64.28         62.51         4.32 o                         
   5  11   1          4.44          1.87         1.70 o                         
 -14   0   2        201.57        197.25         7.42 o                         
 -13   0   2        441.30        509.65        13.76 o                         
 -12   0   2         64.22         70.49         5.44 o                         
 -11   0   2          3.47          5.39         1.66 o                         
 -10   0   2       1183.84       1267.89        24.08 o                         
  -9   0   2          7.83          5.53         2.10 o                         
  -8   0   2        123.70        111.03         3.00 o                         
  -7   0   2         27.02         35.74         1.65 o                         
  -6   0   2         33.08         19.13         1.56 o                         
  -5   0   2       1790.17       1875.55        17.55 o                         
  -4   0   2          4.03          5.01         0.99 o                         
  -3   0   2       1781.87       1655.61        18.48 o                         
  -1   0   2       1220.44       1198.22        30.46 o                         
   0   0   2       2281.75       2135.70        32.55 o                         
   1   0   2        493.34        476.18         6.18 o                         
   2   0   2      54890.29      59600.68       776.27 o                         
   3   0   2       2246.99       2254.59        15.30 o                         
   4   0   2       2279.39       2296.44        30.58 o                         
   5   0   2       3141.17       3005.45        47.33 o                         
   6   0   2         74.45         82.64         3.59 o                         
   7   0   2        998.62       1005.45        30.16 o                         
   8   0   2         68.92         70.45         4.99 o                         
   9   0   2        124.55        160.95         6.68 o                         
  10   0   2          2.81          0.38         1.74 o                         
  11   0   2         73.34         76.89         5.76 o                         
  12   0   2        467.65        560.67        37.74 o                         
  13   0   2        104.49        110.74         5.36 o                         
 -14   1   2        284.96        292.01         8.66 o                         
 -13   1   2        894.20        948.28        22.87 o                         
 -12   1   2         61.26         67.64         2.78 o                         
 -11   1   2        258.27        277.45         5.39 o                         
 -10   1   2          0.14         -0.14         1.40 o                         
  -9   1   2        419.51        442.23        14.16 o                         
  -8   1   2         89.52         90.55         4.41 o                         
  -7   1   2          9.14          2.32         0.64 o                         
  -6   1   2        126.72        147.43         2.60 o                         
  -5   1   2        302.09        360.05         4.29 o                         
  -4   1   2       1270.62       1216.55         8.66 o                         
  -3   1   2        764.58        772.02        11.86 o                         
  -2   1   2       5102.35       4851.29        73.12 o                         
  -1   1   2       6452.11       6288.32        38.29 o                         
   0   1   2         32.06         28.62         1.15 o                         
   1   1   2      21480.58      21572.27       136.86 o                         
   2   1   2       5110.30       5257.50        28.72 o                         
   3   1   2        126.04         97.34         1.76 o                         
   4   1   2        350.49        349.81         3.67 o                         
   5   1   2        687.68        764.38         9.49 o                         
   6   1   2       1072.16       1068.12         9.26 o                         
   7   1   2         69.48         72.97         2.31 o                         
   8   1   2        200.73        203.29         6.31 o                         
   9   1   2         13.86         11.92         1.32 o                         
  10   1   2          3.58          0.99         1.20 o                         
  11   1   2        122.12        144.13         4.89 o                         
  12   1   2        121.35        121.25         5.25 o                         
  13   1   2        146.71        149.60         4.31 o                         
 -14   2   2         42.13         27.13         4.27 o                         
 -13   2   2         40.57         28.46         2.62 o                         
 -12   2   2          6.84          5.76         1.71 o                         
 -11   2   2          8.07          6.81         1.02 o                         
 -10   2   2        142.80        151.22         4.20 o                         
  -9   2   2         17.01         10.03         1.48 o                         
  -8   2   2        109.70        108.74         3.37 o                         
  -7   2   2        291.55        318.51         4.65 o                         
  -6   2   2         37.41         31.06         1.26 o                         
  -5   2   2       1661.33       1742.77        16.83 o                         
  -4   2   2          1.14          3.00         1.05 o                         
  -3   2   2       2369.64       2245.07        16.70 o                         
  -2   2   2        480.45        482.34         5.44 o                         
  -1   2   2        714.49        723.20         6.53 o                         
   0   2   2       2402.43       2299.89        20.05 o                         
   1   2   2         85.10         81.17         1.92 o                         
   2   2   2       5938.29       5933.92        32.61 o                         
   3   2   2        151.23        149.56         2.51 o                         
   4   2   2         10.78         13.24         0.91 o                         
   5   2   2       1196.78       1198.94        15.36 o                         
   6   2   2        109.03        118.97         2.45 o                         
   7   2   2        158.22        144.07         2.86 o                         
   8   2   2          5.09          4.86         1.09 o                         
   9   2   2        144.52        144.74         7.03 o                         
  10   2   2         40.82         33.76         1.78 o                         
  11   2   2          7.84          1.80         1.15 o                         
  12   2   2        264.76        279.19         5.04 o                         
 -14   3   2         47.58         32.65         7.90 o                         
 -13   3   2         22.73         13.03         3.67 o                         
 -12   3   2         60.06         59.54         3.72 o                         
 -11   3   2        184.73        196.13         6.40 o                         
 -10   3   2          3.16          2.88         1.28 o                         
  -9   3   2         66.81         76.99         3.54 o                         
  -8   3   2          3.41          3.29         0.93 o                         
  -7   3   2        292.16        314.40         4.39 o                         
  -6   3   2        543.44        636.80         8.09 o                         
  -5   3   2        342.38        367.90         4.83 o                         
  -4   3   2         41.84         32.62         1.42 o                         
  -3   3   2         33.37         30.31         1.25 o                         
  -2   3   2       1457.20       1402.09        10.47 o                         
  -1   3   2        174.15        172.35         2.68 o                         
   0   3   2        575.48        625.59         6.22 o                         
   1   3   2         21.72         20.85         1.10 o                         
   2   3   2        143.30        131.55         3.01 o                         
   3   3   2        266.59        265.82         4.22 o                         
   4   3   2       1132.25       1228.62        12.94 o                         
   5   3   2         54.64         49.73         1.95 o                         
   6   3   2         20.58         21.36         1.91 o                         
   7   3   2         26.92         23.70         3.40 o                         
   8   3   2        103.25        100.84         3.13 o                         
   9   3   2         16.10         16.33         1.61 o                         
  10   3   2         93.68         90.76         3.97 o                         
  11   3   2         74.93         76.09         3.71 o                         
  12   3   2         17.27         10.70         3.47 o                         
 -13   4   2          3.43          1.83         2.00 o                         
 -12   4   2          2.31          0.67         1.80 o                         
 -11   4   2        111.48        121.17         3.74 o                         
 -10   4   2         11.78          8.23         1.40 o                         
  -9   4   2          2.69          2.01         0.97 o                         
  -8   4   2        162.27        176.48         4.32 o                         
  -7   4   2        537.54        552.32         8.92 o                         
  -6   4   2        383.33        407.81         5.90 o                         
  -5   4   2        104.90        121.19         2.99 o                         
  -4   4   2          9.98         18.19         1.23 o                         
  -3   4   2         19.42         21.28         1.10 o                         
  -2   4   2         56.96         59.81         1.59 o                         
  -1   4   2       1410.90       1460.29        12.63 o                         
   0   4   2         92.78         86.14         1.96 o                         
   1   4   2          0.01          0.53         1.33 o                         
   2   4   2        492.92        478.04         6.25 o                         
   3   4   2        361.98        363.36         8.74 o                         
   4   4   2        535.59        564.96         7.08 o                         
   5   4   2         27.08         30.27         1.70 o                         
   6   4   2         14.80         10.40         1.14 o                         
   7   4   2          1.25          0.23         1.40 o                         
   8   4   2        105.03        121.19         3.59 o                         
   9   4   2          0.10          1.26         1.35 o                         
  10   4   2        435.08        447.21        12.47 o                         
  11   4   2        174.08        178.59         6.85 o                         
  12   4   2         17.70          4.89         1.81 o                         
 -13   5   2         14.67          6.91         3.57 o                         
 -12   5   2         44.56         43.25         3.63 o                         
 -11   5   2         20.98         19.98         3.46 o                         
 -10   5   2         30.28         26.26         1.75 o                         
  -9   5   2        186.05        179.68         5.21 o                         
  -8   5   2        189.50        214.01         9.37 o                         
  -7   5   2        832.51        863.09        25.97 o                         
  -6   5   2        283.22        290.12         8.36 o                         
  -5   5   2        506.11        502.59         9.13 o                         
  -4   5   2         29.90         25.26         1.61 o                         
  -3   5   2          2.50          1.30         0.85 o                         
  -2   5   2          5.41          3.47         1.00 o                         
  -1   5   2        418.66        390.75         4.72 o                         
   0   5   2         12.37         17.74         1.13 o                         
   1   5   2        156.32        163.15         3.41 o                         
   2   5   2         23.02         17.87         1.57 o                         
   3   5   2        300.12        292.23         5.03 o                         
   4   5   2        195.86        199.76         4.66 o                         
   5   5   2          0.16          1.00         1.39 o                         
   6   5   2        362.72        337.10        18.78 o                         
   7   5   2         62.57         63.38         2.87 o                         
   8   5   2         18.12         17.61         1.94 o                         
   9   5   2         98.43        105.32         5.37 o                         
  10   5   2        133.04        149.77         4.56 o                         
  11   5   2         64.66         50.00         3.82 o                         
 -12   6   2          4.25          1.87         2.64 o                         
 -11   6   2         31.85         27.15         3.35 o                         
 -10   6   2         70.48         68.35         4.28 o                         
  -9   6   2        123.78        132.44         4.03 o                         
  -8   6   2         95.17        106.09         3.52 o                         
  -7   6   2        557.41        587.03        10.49 o                         
  -6   6   2        372.10        368.99        16.01 o                         
  -5   6   2         49.37         48.47         3.85 o                         
  -4   6   2        146.28        134.51         6.24 o                         
  -3   6   2        359.79        352.28         7.49 o                         
  -2   6   2        543.92        547.24        12.41 o                         
  -1   6   2        146.48        130.20         3.42 o                         
   0   6   2        517.38        555.76         8.64 o                         
   1   6   2        253.07        217.53         6.15 o                         
   2   6   2        171.52        155.55         4.08 o                         
   3   6   2         10.27         17.77         2.21 o                         
   4   6   2        244.52        232.70         5.08 o                         
   5   6   2        518.67        497.01         7.69 o                         
   6   6   2         93.87        102.19         3.75 o                         
   7   6   2         91.85         88.67         3.79 o                         
   8   6   2        519.29        576.91        11.13 o                         
   9   6   2         25.19         19.38         2.35 o                         
  10   6   2        438.14        432.14        18.48 o                         
  11   6   2        132.22        120.97         8.04 o                         
 -12   7   2         94.87         93.87        17.63 o                         
 -11   7   2         83.86        107.29         4.84 o                         
 -10   7   2         20.29         20.05         2.92 o                         
  -9   7   2         30.43         31.10         3.07 o                         
  -8   7   2        200.18        226.11         5.00 o                         
  -7   7   2         89.95         82.35         3.48 o                         
  -6   7   2        650.51        707.47        18.43 o                         
  -5   7   2       1153.34       1200.12        20.32 o                         
  -4   7   2        263.24        277.27         7.10 o                         
  -3   7   2         45.10         40.65         3.35 o                         
  -2   7   2        737.68        724.26        16.44 o                         
  -1   7   2         96.78        103.74         4.01 o                         
   0   7   2         47.09         47.72         1.80 o                         
   1   7   2          3.51          0.16         1.43 o                         
   2   7   2        194.50        181.58         4.64 o                         
   3   7   2        100.56        108.51         2.95 o                         
   4   7   2        180.43        185.58         4.09 o                         
   5   7   2        114.51        108.47         5.08 o                         
   6   7   2         53.67         56.47         2.65 o                         
   7   7   2         48.39         49.14         2.76 o                         
   8   7   2        211.67        230.83         7.95 o                         
   9   7   2         20.17         10.79         2.51 o                         
  10   7   2        239.09        243.41         7.57 o                         
 -11   8   2         64.13         71.95        12.68 o                         
 -10   8   2         61.48         56.44         4.10 o                         
  -9   8   2         48.15         54.91         5.69 o                         
  -8   8   2         15.37         14.51         4.65 o                         
  -7   8   2        128.06        144.28         4.53 o                         
  -6   8   2          7.88          5.40         2.19 o                         
  -5   8   2         47.75         41.38         3.41 o                         
  -4   8   2        305.07        320.21         6.39 o                         
  -3   8   2        125.77        134.66         7.54 o                         
  -2   8   2        594.18        608.85        10.42 o                         
  -1   8   2         65.11         60.09         2.20 o                         
   0   8   2         10.00          7.07         1.24 o                         
   1   8   2        499.86        503.83         7.03 o                         
   2   8   2         79.74         57.57         2.18 o                         
   3   8   2        293.07        275.83         5.13 o                         
   4   8   2         53.80         52.68         5.19 o                         
   5   8   2        726.85        761.23        10.30 o                         
   6   8   2          6.25          6.38         1.86 o                         
   7   8   2         72.73         81.31         3.16 o                         
   8   8   2        317.59        320.92         8.61 o                         
   9   8   2        151.29        138.77         3.93 o                         
  -9   9   2         12.72         14.95         3.15 o                         
  -8   9   2        146.86        167.33         5.82 o                         
  -7   9   2          1.18         -1.41         1.94 o                         
  -6   9   2         77.74         67.11         4.16 o                         
  -5   9   2        127.08        136.04         4.45 o                         
  -4   9   2         10.44          9.78         1.66 o                         
  -3   9   2        102.21        107.54         3.61 o                         
  -2   9   2        194.34        207.76         5.37 o                         
  -1   9   2          2.04          2.66         1.38 o                         
   0   9   2          0.58          1.62         1.76 o                         
   1   9   2        314.55        278.70         6.43 o                         
   2   9   2        140.80        126.02         4.07 o                         
   3   9   2          4.41          2.46         1.30 o                         
   4   9   2        425.68        465.28         9.38 o                         
   5   9   2         70.74         45.15         5.67 o                         
   6   9   2         20.85         15.01         2.00 o                         
   7   9   2          1.84          1.39         2.88 o                         
   8   9   2         11.82          3.30         2.00 o                         
  -8  10   2          0.04          0.99         2.58 o                         
  -7  10   2         87.05         92.64        18.37 o                         
  -6  10   2          2.44          0.61         3.67 o                         
  -5  10   2        103.84        114.65         4.02 o                         
  -4  10   2         33.26         27.35         3.81 o                         
  -3  10   2        111.64        136.28         6.86 o                         
  -2  10   2         60.83         51.63         3.45 o                         
  -1  10   2        180.09        175.77         4.51 o                         
   0  10   2          0.87          0.45         2.38 o                         
   1  10   2         25.29         16.44         2.42 o                         
   2  10   2        349.58        322.10         7.78 o                         
   3  10   2        443.93        478.15        10.49 o                         
   4  10   2          1.72          0.10         1.56 o                         
   5  10   2         20.52          8.60         2.86 o                         
   6  10   2          7.19          4.06         2.22 o                         
  -6  11   2          2.75          3.45         1.88 o                         
  -5  11   2         50.63         36.96         5.41 o                         
  -4  11   2          5.87          2.89         2.02 o                         
  -2  11   2          3.89          1.57         2.13 o                         
  -1  11   2         23.26         15.94         3.15 o                         
   0  11   2        188.81        194.51        16.49 o                         
   1  11   2        121.86         94.55         4.40 o                         
   2  11   2          7.53          4.50         1.81 o                         
   3  11   2          5.25          2.66         1.46 o                         
   4  11   2         21.27          6.12         1.64 o                         
 -14   1   3          6.86          2.00         1.34 o                         
 -13   1   3         82.50         79.29         3.93 o                         
 -12   1   3         33.38         34.28         1.91 o                         
 -11   1   3          0.11          1.10         1.27 o                         
 -10   1   3         13.32          9.51         1.85 o                         
  -9   1   3          8.97          4.65         0.85 o                         
  -8   1   3        153.19        151.64         4.17 o                         
  -7   1   3          1.19          0.79         0.95 o                         
  -6   1   3       1161.57       1272.72        10.08 o                         
  -5   1   3       2779.87       3040.22        24.94 o                         
  -4   1   3         28.76         23.16         1.22 o                         
  -3   1   3       1932.44       1955.48        18.38 o                         
  -1   1   3       1370.39       1318.22        10.42 o                         
   0   1   3       1196.17       1098.25         8.54 o                         
   1   1   3         67.06         52.75         1.45 o                         
   2   1   3         31.98         29.67         1.17 o                         
   3   1   3        489.34        504.45         7.97 o                         
   4   1   3         33.32         28.61         1.53 o                         
   5   1   3          0.36          1.06         0.96 o                         
   6   1   3          5.85          6.32         1.06 o                         
   7   1   3        236.99        229.84         5.19 o                         
   8   1   3         23.60         24.36         2.66 o                         
   9   1   3          4.53          2.08         1.40 o                         
  10   1   3          3.17          0.83         1.11 o                         
  11   1   3         46.97         42.42         4.42 o                         
  12   1   3         41.85         24.54         3.30 o                         
 -14   2   3        154.20        154.76         5.72 o                         
 -13   2   3        215.18        236.13        13.27 o                         
 -12   2   3        352.49        357.14         6.94 o                         
 -11   2   3         16.42         11.53         1.43 o                         
 -10   2   3        484.47        505.00        13.73 o                         
  -9   2   3       1046.75       1015.78        29.36 o                         
  -8   2   3        364.38        386.45         6.53 o                         
  -7   2   3        106.23        103.34         2.28 o                         
  -6   2   3         29.87         19.61         1.17 o                         
  -5   2   3       1107.08       1155.24        13.89 o                         
  -4   2   3       1083.46       1182.09        11.79 o                         
  -3   2   3        149.77        144.61         2.95 o                         
  -2   2   3      12359.21      12065.09       171.27 o                         
  -1   2   3         56.37         45.11         1.49 o                         
   0   2   3         31.29         30.11         1.13 o                         
   1   2   3        632.61        611.10         5.42 o                         
   2   2   3        997.82        954.45        11.47 o                         
   3   2   3        207.35        231.08         4.54 o                         
   4   2   3        292.27        268.56         5.04 o                         
   5   2   3       1241.20       1291.37        13.91 o                         
   6   2   3        647.68        673.27         7.92 o                         
   7   2   3        125.92        135.27         3.70 o                         
   8   2   3        180.77        180.06         3.32 o                         
   9   2   3         75.92         74.67         2.55 o                         
  10   2   3        817.95        873.69        13.85 o                         
  11   2   3         52.53         41.86         2.27 o                         
  12   2   3          0.92          0.61         2.03 o                         
 -14   3   3         16.33         11.40         4.34 o                         
 -13   3   3         21.02         11.94         3.27 o                         
 -12   3   3          4.85          2.80         1.20 o                         
 -11   3   3        312.66        337.89         6.21 o                         
 -10   3   3        195.26        203.66         4.24 o                         
  -9   3   3        257.99        236.90         9.80 o                         
  -8   3   3       1394.29       1473.06        23.42 o                         
  -7   3   3         36.37         38.04         1.64 o                         
  -6   3   3        438.39        452.83         6.43 o                         
  -5   3   3       3795.58       4028.57        45.98 o                         
  -4   3   3         21.22         14.62         0.94 o                         
  -3   3   3       3405.86       3504.15        21.98 o                         
  -2   3   3          6.17          7.33         0.81 o                         
  -1   3   3        665.66        652.61         6.12 o                         
   0   3   3       1006.21        950.59        10.08 o                         
   1   3   3        122.95        108.74         2.33 o                         
   2   3   3        884.41        881.86        11.63 o                         
   3   3   3       1553.53       1600.27        19.92 o                         
   4   3   3       1596.78       1588.84        13.88 o                         
   5   3   3        127.89        109.19         3.22 o                         
   6   3   3        326.33        313.70         5.88 o                         
   7   3   3       1084.83       1133.61        30.63 o                         
   8   3   3        115.97        125.28         3.13 o                         
   9   3   3          5.68          2.64         1.23 o                         
  10   3   3          0.94          0.37         2.18 o                         
  11   3   3         87.42         87.20         3.05 o                         
  12   3   3         88.86         80.83         4.65 o                         
 -14   4   3         16.85          7.52         2.39 o                         
 -13   4   3        302.27        318.72         7.88 o                         
 -12   4   3        127.06        138.68         8.93 o                         
 -11   4   3          2.02          0.66         2.16 o                         
 -10   4   3        423.88        434.64         6.94 o                         
  -9   4   3        349.80        350.08        10.84 o                         
  -8   4   3          1.55          2.08         2.26 o                         
  -7   4   3        294.84        279.34         5.45 o                         
  -6   4   3        188.65        183.86         3.60 o                         
  -5   4   3        968.91       1041.05        21.05 o                         
  -4   4   3       1202.02       1289.67        19.40 o                         
  -3   4   3        685.07        687.18         6.80 o                         
  -2   4   3       5267.36       5202.56        56.85 o                         
  -1   4   3       1200.29       1140.69        17.77 o                         
   0   4   3        334.12        344.09         4.25 o                         
   1   4   3       1140.99       1091.85        14.00 o                         
   2   4   3         89.80         98.31         3.42 o                         
   3   4   3        149.85        168.37         4.67 o                         
   4   4   3        306.61        312.25         6.34 o                         
   5   4   3        401.95        389.31         9.46 o                         
   6   4   3        532.52        480.17        23.04 o                         
   7   4   3        107.08        117.90         3.45 o                         
   8   4   3         76.75         70.88         3.05 o                         
   9   4   3        177.64        178.04         5.76 o                         
  10   4   3        380.51        388.95        15.48 o                         
  11   4   3         29.05         18.98         2.76 o                         
 -13   5   3         23.93         24.72         3.79 o                         
 -12   5   3        105.04         95.69         4.26 o                         
 -11   5   3        453.95        516.75        12.91 o                         
 -10   5   3         24.40         17.87         3.09 o                         
  -9   5   3        368.50        369.23         7.78 o                         
  -8   5   3        130.16        124.25         5.39 o                         
  -7   5   3         13.61         14.51         1.48 o                         
  -6   5   3         23.05         19.55         1.58 o                         
  -5   5   3        685.87        664.78        11.59 o                         
  -4   5   3       1233.29       1284.33        18.34 o                         
  -3   5   3       2142.58       2106.16        23.99 o                         
  -2   5   3        179.25        184.25         3.58 o                         
  -1   5   3        476.45        473.35         5.53 o                         
   0   5   3        386.67        340.21         6.52 o                         
   1   5   3         31.06         26.59         1.81 o                         
   2   5   3       1062.79       1118.36        12.39 o                         
   3   5   3        386.76        421.09         7.92 o                         
   4   5   3        564.13        573.78         7.27 o                         
   5   5   3        209.56        200.93         6.03 o                         
   6   5   3        363.45        376.85        10.13 o                         
   7   5   3        201.61        193.55         9.67 o                         
   8   5   3        252.65        266.09         5.42 o                         
   9   5   3          7.82          5.24         1.26 o                         
  10   5   3         20.15         12.85         2.19 o                         
  11   5   3         90.94         74.98         8.17 o                         
 -13   6   3         22.84          9.49         2.18 o                         
 -12   6   3         46.31         49.63         6.19 o                         
 -11   6   3         56.21         47.78         4.23 o                         
 -10   6   3        192.01        199.79         6.82 o                         
  -9   6   3         11.68         13.29         3.83 o                         
  -8   6   3         53.07         54.94         3.09 o                         
  -7   6   3        821.68        803.36        13.51 o                         
  -6   6   3        225.92        207.18         8.29 o                         
  -5   6   3         19.54         14.13         2.11 o                         
  -4   6   3          0.16          0.14         1.51 o                         
  -3   6   3        361.97        387.19         8.13 o                         
  -2   6   3         56.29         48.49         1.70 o                         
  -1   6   3        286.93        289.22         7.39 o                         
   0   6   3        250.22        251.29         7.72 o                         
   1   6   3         65.50         59.59         2.35 o                         
   2   6   3         67.64         69.06         2.38 o                         
   3   6   3         62.38         82.55         3.44 o                         
   4   6   3         68.17         73.67         2.20 o                         
   5   6   3         76.85         75.53         2.64 o                         
   6   6   3         57.91         59.89         3.03 o                         
   7   6   3         60.68         58.82         2.72 o                         
   8   6   3         29.02         25.03         5.81 o                         
   9   6   3         23.63         17.17         2.94 o                         
  10   6   3        202.35        173.07        11.43 o                         
 -12   7   3        177.50        158.17        12.83 o                         
 -11   7   3          5.38          4.72         2.60 o                         
 -10   7   3         19.14         12.75         3.35 o                         
  -9   7   3         34.15         40.61         3.12 o                         
  -8   7   3        200.57        216.81         5.00 o                         
  -7   7   3        131.64        149.90         4.25 o                         
  -6   7   3        351.13        364.18        11.85 o                         
  -5   7   3       3271.58       3402.66        57.17 o                         
  -4   7   3        375.99        354.59        22.08 o                         
  -3   7   3        240.05        225.47         8.06 o                         
  -2   7   3        423.10        422.02        11.09 o                         
  -1   7   3         42.03         40.17         2.57 o                         
   0   7   3          7.71          6.82         1.23 o                         
   1   7   3        199.07        212.52         6.80 o                         
   2   7   3         59.69         65.93         2.37 o                         
   3   7   3        108.97         95.19         5.69 o                         
   4   7   3         44.22         41.94         2.97 o                         
   5   7   3         81.03         79.82         5.62 o                         
   6   7   3         20.53         17.60         1.84 o                         
   7   7   3          0.43         -0.20         1.65 o                         
   8   7   3         76.18         69.60         5.67 o                         
   9   7   3         15.15          8.23         3.83 o                         
 -11   8   3         29.46         24.75         5.86 o                         
 -10   8   3          0.01          1.46         2.75 o                         
  -9   8   3        113.51        116.64         4.96 o                         
  -8   8   3        116.19        140.85        11.58 o                         
  -7   8   3          0.09          0.16         2.88 o                         
  -6   8   3          6.41          7.72         1.88 o                         
  -5   8   3        131.71        140.54         4.19 o                         
  -4   8   3         22.31         21.40         3.24 o                         
  -2   8   3        153.63        167.41         3.72 o                         
  -1   8   3         72.30         69.47         2.75 o                         
   0   8   3        160.55        165.99         4.82 o                         
   1   8   3        333.76        347.34         5.69 o                         
   2   8   3        608.07        633.84        13.57 o                         
   3   8   3        122.02        125.23         3.43 o                         
   4   8   3          0.10          0.92         1.93 o                         
   5   8   3        137.31        127.50         4.31 o                         
   6   8   3        112.53        107.66         3.38 o                         
   7   8   3         96.47         93.27         4.86 o                         
   8   8   3         43.30         32.14         8.27 o                         
 -10   9   3          0.02          0.25         2.44 o                         
  -9   9   3          0.73         -0.32         2.92 o                         
  -8   9   3         95.35        101.98         6.90 o                         
  -7   9   3        116.26        119.64         5.19 o                         
  -6   9   3        408.44        460.50        21.86 o                         
  -5   9   3        553.13        600.04        11.85 o                         
  -4   9   3         87.33         88.15         3.37 o                         
  -3   9   3        178.60        200.80         6.44 o                         
  -2   9   3        139.35        139.10         3.92 o                         
  -1   9   3        149.74        152.94         4.01 o                         
   0   9   3        325.41        355.95         5.61 o                         
   1   9   3         16.58         25.32         1.97 o                         
   2   9   3          0.12         -0.42         1.20 o                         
   3   9   3        298.08        305.16         8.37 o                         
   4   9   3        171.87        183.09         4.62 o                         
   5   9   3          0.56          2.23         3.33 o                         
   6   9   3          0.03          0.60         2.33 o                         
   7   9   3          0.47          1.41         3.57 o                         
  -8  10   3        271.13        279.99         8.44 o                         
  -7  10   3        195.00        217.06         5.98 o                         
  -6  10   3         23.18         20.36         7.00 o                         
  -5  10   3        119.39        114.89        11.13 o                         
  -4  10   3         34.95         25.46         3.48 o                         
  -3  10   3        314.25        334.88         7.98 o                         
  -2  10   3         12.19          7.58         2.35 o                         
  -1  10   3        110.20        105.29         3.67 o                         
   0  10   3          4.47          0.11         2.06 o                         
   1  10   3        133.04        134.10         4.28 o                         
   2  10   3        324.97        333.94         9.45 o                         
   3  10   3        131.59        138.79         6.43 o                         
   4  10   3          2.14          0.74         1.42 o                         
   5  10   3        232.16        225.32         4.72 o                         
   6  10   3         38.55         23.60         2.21 o                         
  -6  11   3          6.10          7.35         2.13 o                         
  -5  11   3          2.03          1.60         2.51 o                         
  -4  11   3         34.52         22.70         3.51 o                         
  -3  11   3         54.79         45.43         3.01 o                         
  -2  11   3          4.73          3.82         1.85 o                         
  -1  11   3         12.67          1.69         1.48 o                         
   0  11   3        194.46        212.26         8.59 o                         
   1  11   3         47.84         54.36         6.23 o                         
   2  11   3          0.00          0.17         1.56 o                         
   3  11   3         13.75          5.46         2.49 o                         
 -13   0   4        559.07        620.99        19.60 o                         
 -12   0   4        592.11        621.31        12.19 o                         
 -11   0   4       1834.11       2006.11        37.60 o                         
 -10   0   4         40.56         37.65         3.58 o                         
  -9   0   4        162.46        156.41         6.70 o                         
  -8   0   4       2408.08       2444.65        22.83 o                         
  -7   0   4        301.36        342.54        10.04 o                         
  -6   0   4          0.32          3.51         1.43 o                         
  -5   0   4        364.40        346.65         6.87 o                         
  -4   0   4       1344.08       1317.93        38.79 o                         
  -3   0   4        267.55        231.19         6.59 o                         
  -2   0   4         35.22         32.83         2.10 o                         
  -1   0   4       1344.75       1208.28        31.64 o                         
   0   0   4         79.84         60.74         2.88 o                         
   1   0   4       2787.85       2908.00        49.79 o                         
   2   0   4        231.97        198.78         3.96 o                         
   3   0   4       3545.62       3838.36        43.48 o                         
   4   0   4       5163.88       5237.33        47.56 o                         
   5   0   4        924.02        941.34        17.48 o                         
   6   0   4        937.21        952.55        13.12 o                         
   7   0   4         91.38         95.95         3.61 o                         
   8   0   4        207.81        220.14        14.68 o                         
   9   0   4         74.69         62.91         3.29 o                         
  10   0   4        167.36        192.09        11.82 o                         
  11   0   4         69.56         48.56         3.67 o                         
 -15   1   4          0.88          0.31         1.99 o                         
 -14   1   4        175.09        186.61         5.87 o                         
 -13   1   4        107.57        107.79         3.65 o                         
 -12   1   4         17.40         10.07         1.40 o                         
 -11   1   4       1620.20       1760.98        19.34 o                         
 -10   1   4        507.82        499.34        14.55 o                         
  -9   1   4         77.68         73.83         2.51 o                         
  -7   1   4       1880.33       1919.61        21.13 o                         
  -6   1   4        743.55        830.55        11.04 o                         
  -5   1   4         53.55         63.33         1.78 o                         
  -4   1   4        942.40        876.24         8.42 o                         
  -3   1   4         66.35         78.09         2.06 o                         
  -2   1   4        273.32        256.61         3.87 o                         
  -1   1   4        224.43        237.40         3.87 o                         
   0   1   4       1860.10       1699.19        15.52 o                         
   1   1   4       1209.74       1166.46         9.67 o                         
   2   1   4       1125.08       1130.54        11.77 o                         
   3   1   4       9635.02       9712.40       253.54 o                         
   4   1   4       1592.31       1554.12        29.02 o                         
   5   1   4        275.77        260.46         5.48 o                         
   6   1   4          0.03         -0.20         1.02 o                         
   7   1   4        369.72        406.80         7.46 o                         
   8   1   4         48.48         49.99         2.46 o                         
   9   1   4        187.19        212.51         4.13 o                         
  10   1   4         43.92         42.44         2.75 o                         
  11   1   4         31.88         28.94         2.28 o                         
 -14   2   4          4.76          2.16         3.09 o                         
 -13   2   4        426.88        434.29        10.00 o                         
 -12   2   4        139.97        145.45         7.40 o                         
 -11   2   4        186.19        185.08         4.16 o                         
 -10   2   4         43.68         42.68         1.82 o                         
  -9   2   4         33.43         21.66         1.38 o                         
  -8   2   4        360.95        335.24         7.42 o                         
  -7   2   4        205.53        216.47         3.75 o                         
  -6   2   4         36.41         53.13         2.16 o                         
  -5   2   4        170.29        231.07         4.47 o                         
  -4   2   4       1078.72       1143.37        13.75 o                         
  -3   2   4        328.24        365.44         5.30 o                         
  -2   2   4         11.67         10.18         0.89 o                         
  -1   2   4        681.90        618.35         6.11 o                         
   0   2   4        520.03        463.11         5.26 o                         
   1   2   4         46.27         35.66         1.26 o                         
   2   2   4        637.55        582.38        10.43 o                         
   3   2   4        800.53        826.91        21.85 o                         
   4   2   4        376.34        396.94         8.39 o                         
   5   2   4        372.63        404.98        14.53 o                         
   6   2   4          0.38          0.53         1.26 o                         
   7   2   4         57.41         59.42         2.19 o                         
   8   2   4        184.74        198.71         4.43 o                         
   9   2   4          2.96          1.52         1.53 o                         
  10   2   4         70.27         74.49         4.21 o                         
  11   2   4         88.71         68.42         7.59 o                         
 -14   3   4         85.92         77.21         4.47 o                         
 -13   3   4         10.76          7.17         4.41 o                         
 -12   3   4          9.85          3.49         1.35 o                         
 -11   3   4         50.43         48.78         3.06 o                         
 -10   3   4         42.71         31.50         1.77 o                         
  -9   3   4        306.43        301.33         6.06 o                         
  -8   3   4         40.04         33.95         1.59 o                         
  -7   3   4        159.01        153.23         4.85 o                         
  -6   3   4         84.97         92.54         2.93 o                         
  -5   3   4        134.06        154.65         3.43 o                         
  -4   3   4       1105.67       1180.94        13.00 o                         
  -3   3   4        825.37        773.42         7.02 o                         
  -2   3   4        109.29        128.40         2.43 o                         
  -1   3   4         64.45         63.27         1.75 o                         
   0   3   4         39.02         31.28         1.21 o                         
   1   3   4          1.06          0.65         0.65 o                         
   2   3   4        230.87        257.06         5.25 o                         
   3   3   4         60.36         73.99         2.42 o                         
   4   3   4         24.29         24.54         1.61 o                         
   5   3   4        123.11        128.52         3.67 o                         
   6   3   4         18.07         18.68         1.74 o                         
   7   3   4         10.31         10.90         1.44 o                         
   8   3   4          2.00          1.90         1.46 o                         
   9   3   4          1.01          1.65         1.24 o                         
  10   3   4         21.85         16.19         3.66 o                         
  11   3   4          3.66          0.76         2.30 o                         
 -14   4   4          4.16          1.05         2.13 o                         
 -13   4   4          0.15         -1.11         3.58 o                         
 -12   4   4          3.40          1.40         2.49 o                         
 -11   4   4         84.20         88.52         7.34 o                         
 -10   4   4          2.23          0.64         2.19 o                         
  -9   4   4         44.18         40.76         1.97 o                         
  -8   4   4         51.54         59.11         2.57 o                         
  -7   4   4          1.35          1.12         2.21 o                         
  -6   4   4        303.05        303.96         7.53 o                         
  -5   4   4       1515.82       1513.56        21.72 o                         
  -4   4   4        186.56        156.42         3.19 o                         
  -3   4   4         11.41          8.40         0.93 o                         
  -2   4   4         77.27         80.56         2.25 o                         
  -1   4   4        329.73        298.16         4.22 o                         
   0   4   4         31.00         30.15         1.31 o                         
   1   4   4        956.98        967.41        11.75 o                         
   2   4   4          9.68          3.62         1.09 o                         
   3   4   4          2.56          1.71         1.13 o                         
   4   4   4        175.52        175.78         5.21 o                         
   5   4   4          2.52          3.94         1.51 o                         
   6   4   4        410.18        425.31         9.76 o                         
   7   4   4         28.81         27.57         2.16 o                         
   8   4   4          0.03          0.65         1.16 o                         
   9   4   4          1.58          0.67         1.32 o                         
  10   4   4         11.92          6.83         1.85 o                         
  11   4   4          4.31          1.35         1.47 o                         
 -13   5   4         33.25         31.21         3.29 o                         
 -12   5   4         68.12         60.78         4.91 o                         
 -11   5   4        159.54        166.41         9.82 o                         
 -10   5   4        406.88        423.97        10.28 o                         
  -9   5   4          0.29         -0.23         2.25 o                         
  -8   5   4         62.50         59.90         3.25 o                         
  -7   5   4        473.07        493.62         9.90 o                         
  -6   5   4         84.60         85.16         2.72 o                         
  -5   5   4        301.97        298.09         5.39 o                         
  -4   5   4        277.48        301.68         7.98 o                         
  -3   5   4       1569.33       1488.04        18.79 o                         
  -2   5   4         52.25         49.05         1.83 o                         
  -1   5   4          1.78          1.26         1.03 o                         
   0   5   4         63.64         51.59         2.34 o                         
   1   5   4         27.49         20.35         1.60 o                         
   2   5   4         57.75         62.39         2.64 o                         
   3   5   4         57.26         48.78         2.61 o                         
   4   5   4          5.23          3.37         0.93 o                         
   5   5   4        166.82        180.43         4.73 o                         
   6   5   4         18.06         12.43         2.12 o                         
   7   5   4         37.78         41.04         4.28 o                         
   8   5   4         64.21         64.24         4.54 o                         
   9   5   4          8.27          3.30         1.43 o                         
  10   5   4         12.05          4.54         1.59 o                         
 -13   6   4         90.65         87.31         6.04 o                         
 -12   6   4        150.62        182.65        13.45 o                         
 -11   6   4         29.73         20.83         2.67 o                         
 -10   6   4          6.37          7.52         2.51 o                         
  -9   6   4          3.76          3.80         1.94 o                         
  -8   6   4        260.66        297.85         6.23 o                         
  -7   6   4        128.69        131.61         8.24 o                         
  -6   6   4        202.03        207.88        11.04 o                         
  -5   6   4       2132.33       2092.48        46.14 o                         
  -4   6   4        180.46        167.44         3.70 o                         
  -3   6   4          7.81          6.51         0.88 o                         
  -2   6   4          4.11          3.93         0.83 o                         
  -1   6   4        351.53        337.83         8.32 o                         
   0   6   4        421.94        429.99         7.60 o                         
   1   6   4        100.31         97.28         2.81 o                         
   2   6   4        277.70        276.69         6.34 o                         
   3   6   4        272.11        281.71         6.88 o                         
   4   6   4         51.68         50.92         2.45 o                         
   5   6   4         31.92         33.52         3.22 o                         
   6   6   4        143.46        149.29         3.96 o                         
   7   6   4        117.59        108.71         4.36 o                         
   8   6   4         21.39         14.99         3.05 o                         
   9   6   4         47.83         45.97         7.90 o                         
  10   6   4        150.80        129.11         9.75 o                         
 -12   7   4          0.33         -0.24         3.38 o                         
 -11   7   4        110.79        119.95         8.21 o                         
 -10   7   4        284.41        301.26         9.21 o                         
  -9   7   4         54.14         55.04         3.80 o                         
  -8   7   4        165.04        195.23         8.49 o                         
  -7   7   4         94.56         90.55         4.02 o                         
  -6   7   4        274.61        296.39         8.76 o                         
  -5   7   4          2.31          2.60         2.98 o                         
  -4   7   4        297.88        296.74        16.26 o                         
  -3   7   4       2327.94       2433.65        34.92 o                         
  -2   7   4         61.49         57.05         2.79 o                         
  -1   7   4         13.66          9.77         1.91 o                         
   0   7   4        339.50        336.29         6.28 o                         
   1   7   4         83.61         86.24         2.63 o                         
   2   7   4         41.49         40.02         2.14 o                         
   3   7   4          8.02          3.01         1.29 o                         
   4   7   4        439.96        434.03         7.78 o                         
   5   7   4         21.42         20.30         1.93 o                         
   6   7   4          0.01          1.00         2.53 o                         
   7   7   4         29.23         19.37         5.32 o                         
   8   7   4          7.35          5.19         3.70 o                         
   9   7   4          8.27          2.36         1.40 o                         
 -11   8   4         19.93         17.78         4.23 o                         
 -10   8   4          0.10          0.30         2.00 o                         
  -9   8   4        196.01        216.92         7.43 o                         
  -8   8   4         93.47         98.66        16.35 o                         
  -7   8   4          2.94          0.10         2.56 o                         
  -6   8   4          0.20          0.08         2.35 o                         
  -5   8   4        678.80        726.11        12.95 o                         
  -4   8   4          2.26          0.79         1.63 o                         
  -3   8   4         18.48         19.52         2.05 o                         
  -2   8   4          0.73         -0.55         2.17 o                         
  -1   8   4          8.66          7.16         1.42 o                         
   0   8   4        454.13        452.66         7.13 o                         
   1   8   4         50.81         47.93         2.51 o                         
   2   8   4         61.16         63.00         2.51 o                         
   3   8   4        280.73        319.37         6.18 o                         
   4   8   4          6.78          3.89         1.22 o                         
   5   8   4         15.31         12.51         1.93 o                         
   6   8   4          1.45          0.63         1.39 o                         
   7   8   4        257.85        253.59         7.30 o                         
   8   8   4          0.06          1.59         2.10 o                         
 -10   9   4         37.63         38.41         3.89 o                         
  -9   9   4         84.64         93.53         3.98 o                         
  -8   9   4         22.70         21.44         2.85 o                         
  -7   9   4         15.97         22.23         5.54 o                         
  -6   9   4        195.81        223.52         7.60 o                         
  -5   9   4          1.77          0.74         2.41 o                         
  -4   9   4          0.16          0.77         2.11 o                         
  -3   9   4        286.11        320.88         6.26 o                         
  -2   9   4         53.62         47.37         2.62 o                         
  -1   9   4          2.96          2.36         1.26 o                         
   0   9   4         13.92         13.34         1.73 o                         
   1   9   4         42.72         45.48         4.88 o                         
   2   9   4          0.08          0.73         1.64 o                         
   3   9   4        240.11        228.12         7.99 o                         
   4   9   4        689.43        712.59        14.41 o                         
   5   9   4         12.59          4.47         1.54 o                         
   6   9   4         18.81         11.67         2.69 o                         
  -8  10   4         61.14         57.38         6.95 o                         
  -7  10   4         22.53         24.50         6.50 o                         
  -6  10   4         10.84         13.29         3.54 o                         
  -5  10   4         34.45         37.47         4.53 o                         
  -4  10   4          0.09          0.55         1.26 o                         
  -3  10   4         19.26         17.99         2.83 o                         
  -2  10   4          3.30          0.63         1.46 o                         
  -1  10   4          5.94          5.67         1.74 o                         
   0  10   4          7.11          1.84         2.23 o                         
   1  10   4         62.24         55.16         2.80 o                         
   2  10   4         56.73         50.26         3.97 o                         
   3  10   4          6.82          2.24         1.71 o                         
   4  10   4        144.60        123.37         4.12 o                         
   5  10   4          7.65          1.53         1.54 o                         
  -5  11   4         10.59          6.10         2.35 o                         
  -4  11   4         34.21         32.22         4.70 o                         
  -3  11   4         99.83         96.05         4.55 o                         
  -2  11   4         83.94         71.56         6.90 o                         
   0  11   4         41.22         28.07         4.75 o                         
   1  11   4          6.66          1.63         1.96 o                         
   2  11   4         54.64         37.40         2.71 o                         
 -14   1   5         36.04         30.48         3.15 o                         
 -13   1   5        285.84        305.25         6.33 o                         
 -12   1   5         19.62         19.29         1.96 o                         
 -11   1   5        190.68        198.89         4.60 o                         
 -10   1   5         23.83         21.35         1.70 o                         
  -9   1   5        106.94         97.47         2.45 o                         
  -8   1   5          0.30          0.20         1.13 o                         
  -7   1   5         98.15        106.64         2.42 o                         
  -6   1   5        370.59        382.66         7.12 o                         
  -5   1   5          4.35          3.31         1.05 o                         
  -4   1   5        223.02        209.79         3.85 o                         
  -3   1   5       2630.26       2650.98        19.48 o                         
  -2   1   5        203.91        197.96         4.02 o                         
  -1   1   5          0.27         -0.13         1.11 o                         
   0   1   5         71.80         69.92         2.02 o                         
   1   1   5        323.78        294.77         7.92 o                         
   2   1   5        225.75        196.43         4.46 o                         
   3   1   5        136.43        128.96         3.06 o                         
   4   1   5        174.84        163.45         4.12 o                         
   5   1   5        170.97        167.35         4.95 o                         
   6   1   5        126.88        120.25         2.92 o                         
   7   1   5         41.17         38.14         2.11 o                         
   8   1   5          0.31          1.90         1.29 o                         
   9   1   5         39.64         41.49         3.01 o                         
  10   1   5          4.11          1.20         1.81 o                         
  11   1   5         32.75         26.31         5.40 o                         
 -15   2   5         27.52         18.08         4.21 o                         
 -14   2   5         14.61          9.27         3.03 o                         
 -13   2   5          1.60          1.37         1.24 o                         
 -12   2   5         67.26         61.45         2.70 o                         
 -11   2   5        284.84        320.11        10.00 o                         
 -10   2   5         56.88         61.20         2.64 o                         
  -9   2   5          5.52          5.86         1.72 o                         
  -8   2   5         43.19         36.41         1.92 o                         
  -7   2   5        608.40        544.06         7.73 o                         
  -6   2   5        168.64        182.75         4.23 o                         
  -5   2   5       1039.28       1019.81        11.85 o                         
  -4   2   5        259.23        298.14         4.69 o                         
  -3   2   5        953.04        908.95        10.67 o                         
  -2   2   5        443.73        402.85         5.42 o                         
  -1   2   5         56.21         53.21         1.76 o                         
   0   2   5       1743.18       1552.00        18.79 o                         
   1   2   5         10.78          6.82         1.23 o                         
   2   2   5         15.99         11.05         1.54 o                         
   3   2   5        588.10        564.14        14.73 o                         
   4   2   5          8.92          8.53         1.73 o                         
   5   2   5         73.10         54.46         3.03 o                         
   6   2   5          9.50          8.81         1.43 o                         
   7   2   5        162.70        178.80         4.64 o                         
   8   2   5         37.96         38.76         2.01 o                         
   9   2   5          0.31         -0.37         1.67 o                         
  10   2   5        204.26        228.87         5.32 o                         
  11   2   5         70.12         57.76         5.78 o                         
 -14   3   5         91.13         84.50         4.47 o                         
 -13   3   5        516.34        578.78        35.72 o                         
 -12   3   5         40.24         33.07         3.85 o                         
 -11   3   5        171.29        180.61         5.06 o                         
 -10   3   5          0.73          2.09         1.20 o                         
  -9   3   5          2.83          1.46         2.36 o                         
  -8   3   5         79.22         87.41         3.14 o                         
  -7   3   5          1.85          0.96         1.95 o                         
  -6   3   5       1916.27       1934.24        20.52 o                         
  -5   3   5         13.26          8.73         1.38 o                         
  -4   3   5        281.63        302.52         4.72 o                         
  -3   3   5       5787.43       5710.95        60.33 o                         
  -2   3   5        564.53        572.20         6.42 o                         
  -1   3   5         41.44         48.16         1.72 o                         
   0   3   5         76.20         65.88         2.26 o                         
   1   3   5        176.63        156.06         4.83 o                         
   2   3   5        374.03        366.81         6.20 o                         
   3   3   5          7.02          5.00         1.33 o                         
   4   3   5         56.50         40.36         2.19 o                         
   5   3   5       1027.89       1051.13        21.50 o                         
   6   3   5         37.07         31.46         2.08 o                         
   7   3   5         60.48         58.92         2.26 o                         
   8   3   5        150.18        164.72         4.09 o                         
   9   3   5        271.10        289.27         8.59 o                         
  10   3   5         16.93         10.20         2.00 o                         
 -14   4   5        235.50        237.95         9.94 o                         
 -13   4   5         15.05         11.00         2.78 o                         
 -12   4   5         63.51         79.19        13.34 o                         
 -11   4   5        408.86        405.69         9.03 o                         
 -10   4   5         92.18         76.50         4.25 o                         
  -9   4   5          3.15          3.19         1.30 o                         
  -8   4   5          7.53         10.26         1.52 o                         
  -7   4   5        184.28        167.65         7.88 o                         
  -6   4   5         38.16         31.28         2.40 o                         
  -5   4   5       1187.96       1158.09        23.16 o                         
  -4   4   5        372.50        323.32         4.31 o                         
  -3   4   5          1.60          2.49         0.78 o                         
  -2   4   5        200.88        187.56         3.90 o                         
  -1   4   5         42.96         44.95         2.13 o                         
   0   4   5        826.20        756.44        21.82 o                         
   1   4   5        301.36        304.13         5.52 o                         
   2   4   5        236.13        236.20         6.02 o                         
   3   4   5       1683.44       1716.56        20.29 o                         
   4   4   5         24.44         30.30         2.72 o                         
   5   4   5        663.63        670.91         9.82 o                         
   6   4   5          2.56          0.80         1.41 o                         
   7   4   5          1.40          1.46         1.51 o                         
   8   4   5         61.84         62.98         3.57 o                         
   9   4   5          6.09          2.07         1.51 o                         
  10   4   5        123.88        129.18         4.32 o                         
 -13   5   5        127.73        136.48         5.01 o                         
 -12   5   5         25.50         22.83         2.94 o                         
 -11   5   5         21.93         20.58         3.13 o                         
 -10   5   5         87.50         77.87        10.91 o                         
  -9   5   5         11.98         11.34         3.86 o                         
  -8   5   5         55.44         46.68         3.06 o                         
  -7   5   5         83.70         78.55         3.63 o                         
  -6   5   5         52.34         51.92         1.76 o                         
  -5   5   5         66.44         51.76         1.90 o                         
  -4   5   5        593.93        597.07        12.33 o                         
  -3   5   5         15.03         19.47         1.41 o                         
  -2   5   5        118.05         91.60         3.76 o                         
  -1   5   5        271.89        245.27         9.41 o                         
   0   5   5         36.48         32.91         1.79 o                         
   1   5   5         34.91         28.29         1.73 o                         
   2   5   5        718.22        704.17         8.90 o                         
   3   5   5          1.08          0.09         1.24 o                         
   4   5   5          0.02          0.83         1.15 o                         
   5   5   5        459.40        508.97         8.77 o                         
   6   5   5          5.60          3.82         1.61 o                         
   7   5   5          0.54          1.38         1.65 o                         
   8   5   5         89.65         89.21         4.99 o                         
   9   5   5         91.39         85.67         5.64 o                         
 -13   6   5          4.31          1.43         2.23 o                         
 -12   6   5         84.51        100.71        11.42 o                         
 -11   6   5         83.76         67.04         5.47 o                         
 -10   6   5         77.56         68.62         7.13 o                         
  -9   6   5        175.14        182.69         5.69 o                         
  -8   6   5         23.43         21.78         2.49 o                         
  -7   6   5        130.30        153.12         5.02 o                         
  -6   6   5        198.20        191.21         4.21 o                         
  -5   6   5       1294.84       1284.90        46.02 o                         
  -4   6   5       1835.20       1684.84        53.93 o                         
  -3   6   5       1367.94       1287.63        43.87 o                         
  -2   6   5        133.17        124.35         4.59 o                         
  -1   6   5         90.19         93.45         3.32 o                         
   0   6   5        278.44        287.22         7.55 o                         
   1   6   5        458.97        473.13         9.57 o                         
   2   6   5          0.77          0.00         1.39 o                         
   3   6   5        254.21        259.65         6.19 o                         
   4   6   5         16.39         18.44         1.95 o                         
   5   6   5        165.77        173.93         4.61 o                         
   6   6   5          0.06          0.21         1.41 o                         
   7   6   5          8.54          3.60         1.74 o                         
   8   6   5         28.26         27.08         4.14 o                         
   9   6   5          6.65          1.71         1.74 o                         
 -12   7   5          4.63          4.67         3.98 o                         
 -11   7   5          0.02          2.16         3.07 o                         
 -10   7   5        140.83        140.59         5.79 o                         
  -9   7   5         45.56         43.34         5.24 o                         
  -8   7   5         27.83         22.02         2.94 o                         
  -7   7   5          3.91          1.69         2.06 o                         
  -6   7   5        178.63        184.40         4.83 o                         
  -5   7   5         49.05         41.94         5.08 o                         
  -4   7   5        233.71        238.85         5.36 o                         
  -3   7   5       1058.37       1087.34        17.91 o                         
  -2   7   5        169.60        180.84         5.12 o                         
  -1   7   5        338.06        347.19         6.41 o                         
   0   7   5        292.94        311.48         5.59 o                         
   1   7   5         16.85         13.67         1.53 o                         
   2   7   5        423.28        452.33         9.84 o                         
   3   7   5          3.09          1.57         1.35 o                         
   4   7   5          0.17          0.22         1.43 o                         
   5   7   5          4.42          0.44         1.82 o                         
   6   7   5         30.61         28.29         3.18 o                         
   7   7   5         39.75         39.65         6.03 o                         
   8   7   5          7.03          3.59         1.82 o                         
 -11   8   5         18.35         17.67         4.52 o                         
 -10   8   5         11.22         10.02         2.93 o                         
  -9   8   5         76.74         80.30        12.90 o                         
  -8   8   5         15.07         21.30         3.11 o                         
  -7   8   5          0.03         -0.02         1.79 o                         
  -6   8   5          3.08          4.44         2.05 o                         
  -5   8   5          1.45          1.56         1.41 o                         
  -4   8   5        499.79        511.55         9.88 o                         
  -3   8   5        496.71        529.61        10.16 o                         
  -2   8   5          2.63          1.41         1.55 o                         
  -1   8   5          0.75          0.54         1.35 o                         
   0   8   5        132.31        142.18         3.72 o                         
   1   8   5         97.03         97.63         4.01 o                         
   2   8   5         10.37          7.68         1.47 o                         
   3   8   5         47.07         43.15         2.83 o                         
   4   8   5         38.71         38.28         2.92 o                         
   5   8   5         20.16         16.85         3.75 o                         
   6   8   5          0.18          0.65         1.37 o                         
   7   8   5        148.29        145.63         6.98 o                         
 -10   9   5         69.70         63.15         6.38 o                         
  -9   9   5        118.41        137.40         9.13 o                         
  -8   9   5         56.59         56.24         5.34 o                         
  -7   9   5         92.74        100.20         5.19 o                         
  -6   9   5          0.15          0.80         2.31 o                         
  -5   9   5         14.86         14.35         3.15 o                         
  -4   9   5         92.74         98.24         4.43 o                         
  -3   9   5        281.93        306.08         7.45 o                         
  -2   9   5          7.38          4.73         2.81 o                         
  -1   9   5         32.30         33.13         3.35 o                         
   0   9   5        414.59        437.81        10.60 o                         
   1   9   5        182.87        190.34         4.30 o                         
   2   9   5          0.75          1.70         2.00 o                         
   3   9   5         86.29         72.24         3.28 o                         
   4   9   5         27.49         20.73         2.58 o                         
   5   9   5         72.69         74.02         7.12 o                         
   6   9   5         10.22          6.92         3.64 o                         
  -8  10   5        111.87        110.57         8.38 o                         
  -7  10   5          0.57         -0.16         2.04 o                         
  -6  10   5         94.45         95.00         4.72 o                         
  -5  10   5        232.66        232.27        26.23 o                         
  -4  10   5          0.14         -0.39         3.09 o                         
  -3  10   5         28.27         22.40         2.20 o                         
  -2  10   5          3.18          1.86         2.13 o                         
  -1  10   5        188.13        208.49         5.73 o                         
   0  10   5          3.88          0.91         1.42 o                         
   1  10   5          7.06          2.52         1.51 o                         
   2  10   5         15.56         14.06         1.99 o                         
   3  10   5        152.88        134.03         9.87 o                         
   4  10   5         35.53         21.09         2.74 o                         
  -5  11   5        127.57        129.11         4.60 o                         
  -4  11   5         25.31         14.19         3.44 o                         
  -3  11   5         23.20         15.75         3.20 o                         
  -2  11   5          0.22         -0.01         3.54 o                         
  -1  11   5         43.84         35.45         5.69 o                         
   0  11   5         15.61          2.80         1.97 o                         
   1  11   5         20.39          8.53         2.33 o                         
 -15   0   6         65.33         43.34         4.32 o                         
 -14   0   6        117.07        116.46         6.92 o                         
 -13   0   6        165.93        147.54         8.57 o                         
 -12   0   6        213.74        206.82         8.88 o                         
 -11   0   6       1469.51       1521.76        91.02 o                         
 -10   0   6       2690.42       2798.11        84.82 o                         
  -9   0   6        757.01        782.18        17.01 o                         
  -8   0   6        428.27        462.91        14.37 o                         
  -7   0   6        567.51        576.10         9.03 o                         
  -6   0   6       1241.89       1282.30        15.55 o                         
  -5   0   6         15.85         16.94         1.69 o                         
  -4   0   6       1407.46       1310.33        18.23 o                         
  -3   0   6        226.28        194.54         5.24 o                         
  -2   0   6         72.53         59.88         2.93 o                         
  -1   0   6        975.86        885.13        51.37 o                         
   0   0   6        130.59        115.18         8.06 o                         
   1   0   6        628.56        558.01        13.68 o                         
   2   0   6        179.77        234.83         6.84 o                         
   3   0   6         96.40         81.79         3.85 o                         
   4   0   6         33.33         24.29         5.23 o                         
   5   0   6       2872.57       3089.86        52.16 o                         
   6   0   6         54.66         53.84         5.32 o                         
   7   0   6        592.25        651.26        15.74 o                         
   8   0   6       1132.31       1224.59       278.19 o                         
  10   0   6         15.56         10.11         3.03 o                         
 -15   1   6         40.65         25.70         3.36 o                         
 -14   1   6         13.51          5.76         3.33 o                         
 -13   1   6        120.86        128.44         4.99 o                         
 -12   1   6        129.91        142.32         4.43 o                         
 -11   1   6         35.07         35.61         2.17 o                         
 -10   1   6       1521.07       1511.47        31.42 o                         
  -9   1   6        806.12        805.68        12.34 o                         
  -8   1   6        244.54        246.24         5.04 o                         
  -7   1   6        422.24        407.44         7.45 o                         
  -6   1   6        303.89        346.21         9.24 o                         
  -5   1   6       3249.27       3290.61        25.09 o                         
  -4   1   6         75.80         75.22         2.18 o                         
  -3   1   6       1132.48       1075.05        10.24 o                         
  -2   1   6       1436.57       1416.55        24.97 o                         
  -1   1   6          4.19          3.91         0.85 o                         
   0   1   6        145.63        129.52         5.01 o                         
   1   1   6        829.10        883.21        18.61 o                         
   2   1   6       2010.04       2024.23        22.50 o                         
   3   1   6         34.10         27.43         1.94 o                         
   4   1   6         12.28         15.76         2.20 o                         
   5   1   6       3741.17       3941.70        67.58 o                         
   6   1   6        259.05        253.63         4.76 o                         
   7   1   6        235.40        258.01         5.58 o                         
   8   1   6         16.33         14.63         2.75 o                         
   9   1   6         29.01         27.03         1.92 o                         
  10   1   6         25.09         14.07         2.55 o                         
 -15   2   6          0.20          0.05         2.21 o                         
 -14   2   6         98.66        106.28         6.57 o                         
 -13   2   6          4.05          0.77         1.28 o                         
 -12   2   6        219.18        248.33         6.62 o                         
 -11   2   6        775.65        788.45        13.95 o                         
 -10   2   6        756.96        790.67        12.86 o                         
  -9   2   6          1.83          2.06         1.33 o                         
  -8   2   6        262.05        271.32        10.68 o                         
  -7   2   6         22.29         20.90         2.11 o                         
  -6   2   6        210.80        216.12         4.55 o                         
  -5   2   6         31.63         24.84         1.58 o                         
  -4   2   6        242.67        219.10         4.47 o                         
  -3   2   6        131.31        154.44         3.43 o                         
  -2   2   6        564.39        532.27         8.68 o                         
  -1   2   6         76.79         66.86         4.95 o                         
   0   2   6         86.62         81.81         3.98 o                         
   1   2   6        299.62        310.78         7.80 o                         
   2   2   6          2.66          0.58         1.60 o                         
   3   2   6        431.80        432.67        12.68 o                         
   4   2   6        113.98         98.10         4.81 o                         
   5   2   6        656.91        729.49        14.14 o                         
   6   2   6          6.14          2.94         1.19 o                         
   7   2   6        194.67        221.48         4.25 o                         
   8   2   6        103.99        111.79         4.13 o                         
   9   2   6          0.10          0.75         1.92 o                         
  10   2   6          1.85          0.73         1.31 o                         
 -13   3   6         36.02         40.61         4.33 o                         
 -12   3   6         94.03         82.54         3.85 o                         
 -11   3   6          9.69          5.26         2.04 o                         
 -10   3   6         16.21         13.21         2.33 o                         
  -9   3   6         24.66         22.06         2.06 o                         
  -8   3   6          0.69         -0.17         2.32 o                         
  -7   3   6        339.45        323.03         6.74 o                         
  -6   3   6        110.57        109.20         4.16 o                         
  -5   3   6        254.14        276.62         7.27 o                         
  -4   3   6        320.35        299.52        19.54 o                         
  -3   3   6         38.81         38.93         1.71 o                         
  -2   3   6        409.92        399.34        11.26 o                         
  -1   3   6        298.02        264.17         7.48 o                         
   0   3   6         56.94         71.51         3.27 o                         
   1   3   6         48.66         45.07         2.75 o                         
   2   3   6         15.79         17.83         1.63 o                         
   3   3   6          6.47          6.81         1.70 o                         
   4   3   6         22.49         24.04         2.67 o                         
   5   3   6          9.38          6.87         1.59 o                         
   6   3   6          6.90          5.20         1.71 o                         
   7   3   6        176.81        190.30         4.48 o                         
   8   3   6          2.71          0.09         1.55 o                         
   9   3   6          0.24          0.58         1.20 o                         
  10   3   6          0.00         -0.24         1.94 o                         
 -14   4   6          3.29         -0.22         2.95 o                         
 -13   4   6         10.05          5.15         2.66 o                         
 -12   4   6          3.67          2.86         1.94 o                         
 -11   4   6         35.71         43.97         3.31 o                         
 -10   4   6         12.95         11.63         2.08 o                         
  -9   4   6         45.29         41.62         3.45 o                         
  -8   4   6         16.96         18.94         3.11 o                         
  -7   4   6         10.61          7.09         1.95 o                         
  -6   4   6          4.42          0.57         1.89 o                         
  -5   4   6         77.15         67.76         2.76 o                         
  -4   4   6         18.01         16.27         1.07 o                         
  -3   4   6       1301.16       1273.80        33.53 o                         
  -2   4   6        148.69        142.56         5.55 o                         
  -1   4   6          0.96         -0.45         1.70 o                         
   0   4   6        193.98        176.80         6.12 o                         
   1   4   6        190.04        186.08         4.20 o                         
   2   4   6         38.32         41.15         2.59 o                         
   3   4   6         48.21         45.85         2.90 o                         
   4   4   6         55.03         53.03         2.34 o                         
   5   4   6          4.22          3.27         1.52 o                         
   6   4   6          2.73          3.17         1.50 o                         
   7   4   6          2.52          0.49         1.68 o                         
   8   4   6        140.77        138.56         3.53 o                         
   9   4   6          4.83          2.15         1.19 o                         
 -13   5   6         15.29          8.78         3.53 o                         
 -12   5   6         68.05         59.97         9.69 o                         
 -11   5   6          6.82          5.27         2.44 o                         
 -10   5   6         29.52         28.29         2.58 o                         
  -9   5   6        188.88        214.87        12.45 o                         
  -8   5   6        340.61        334.57         7.04 o                         
  -7   5   6        474.04        444.07        16.79 o                         
  -6   5   6        444.12        391.73        15.15 o                         
  -5   5   6        791.81        764.12        27.54 o                         
  -4   5   6        311.76        276.32        13.65 o                         
  -3   5   6        649.90        635.71        28.93 o                         
  -2   5   6         18.86         20.26         2.71 o                         
  -1   5   6        862.11        845.52        15.82 o                         
   0   5   6         26.65         21.81         2.85 o                         
   1   5   6        290.01        289.37         7.15 o                         
   2   5   6        461.27        463.62        10.37 o                         
   3   5   6          0.74          2.15         1.30 o                         
   4   5   6         13.09         11.54         1.71 o                         
   5   5   6        242.29        248.14         9.13 o                         
   6   5   6          5.60          3.59         1.91 o                         
   7   5   6         12.36         10.49         2.88 o                         
   8   5   6         14.32         12.26         2.05 o                         
   9   5   6        161.02        143.40         5.54 o                         
 -13   6   6          0.04         -0.03         2.33 o                         
 -12   6   6         67.88         59.02         3.84 o                         
 -11   6   6        293.22        318.17        15.56 o                         
 -10   6   6          0.25          0.87         2.19 o                         
  -9   6   6         67.72         67.23         3.50 o                         
  -8   6   6        117.87        119.45         7.70 o                         
  -7   6   6         65.64         73.62         3.77 o                         
  -6   6   6         92.78        108.57         5.33 o                         
  -5   6   6        135.90        128.65         7.54 o                         
  -4   6   6         56.96         53.07         4.49 o                         
  -3   6   6       2107.54       2175.59        26.19 o                         
  -2   6   6        347.23        359.72         9.20 o                         
  -1   6   6         20.96         18.99         2.01 o                         
   0   6   6        328.72        333.32         6.46 o                         
   1   6   6        317.71        324.87         5.62 o                         
   2   6   6         44.60         38.69         2.63 o                         
   3   6   6        208.39        208.97         5.23 o                         
   4   6   6        353.32        374.82         7.87 o                         
   5   6   6         39.33         37.96         2.55 o                         
   6   6   6         18.60         12.29         2.25 o                         
   7   6   6         95.87         93.74         8.12 o                         
   8   6   6        135.65        146.65         7.06 o                         
 -12   7   6          9.19         13.08         2.52 o                         
 -11   7   6         61.56         64.28         4.03 o                         
 -10   7   6         44.97         52.92         4.80 o                         
  -9   7   6        206.34        233.29        10.17 o                         
  -8   7   6         55.84         56.66         3.76 o                         
  -7   7   6         17.11         11.17         2.73 o                         
  -6   7   6        753.16        782.33        16.76 o                         
  -5   7   6        356.85        389.36         7.58 o                         
  -4   7   6         40.36         38.65         2.88 o                         
  -3   7   6        152.25        169.10        10.00 o                         
  -2   7   6          2.05          0.29         1.54 o                         
  -1   7   6       1293.31       1435.98        26.67 o                         
   0   7   6          0.64         -0.25         1.28 o                         
   1   7   6        373.44        399.07         7.31 o                         
   2   7   6        468.17        521.16         8.98 o                         
   3   7   6         39.81         31.02         2.10 o                         
   4   7   6         88.50         88.33         4.55 o                         
   5   7   6         28.12         22.72         5.13 o                         
   6   7   6        238.96        241.03         7.71 o                         
   7   7   6          9.26          5.15         1.99 o                         
 -11   8   6          0.45          0.83         2.57 o                         
 -10   8   6        217.64        267.29         9.79 o                         
  -9   8   6        196.48        234.07         7.22 o                         
  -8   8   6         12.34          8.60         3.72 o                         
  -7   8   6        141.59        162.87         7.35 o                         
  -6   8   6        150.92        171.22         8.85 o                         
  -5   8   6        173.24        187.70         6.25 o                         
  -4   8   6         84.78         89.56         3.25 o                         
  -3   8   6        613.52        674.33        13.36 o                         
  -2   8   6        330.75        352.85        10.59 o                         
  -1   8   6          1.79          1.26         1.41 o                         
   0   8   6         77.26         77.58         2.65 o                         
   1   8   6         17.06         12.72         1.61 o                         
   2   8   6        101.06        101.88         6.02 o                         
   3   8   6        228.65        227.71         6.04 o                         
   4   8   6        136.31        141.83         7.62 o                         
   5   8   6          0.33          1.04         1.79 o                         
   6   8   6          3.67          1.86         2.25 o                         
  -9   9   6          0.01          0.62         3.09 o                         
  -8   9   6          0.03         -0.39         2.56 o                         
  -7   9   6        220.11        271.90         7.97 o                         
  -6   9   6         79.48         85.56         4.95 o                         
  -5   9   6        123.22        134.41         5.73 o                         
  -4   9   6         37.99         40.47         4.42 o                         
  -3   9   6         20.96         17.02         3.13 o                         
  -2   9   6          0.13          1.52         1.98 o                         
  -1   9   6         87.25         82.31         5.04 o                         
   0   9   6         11.75          8.69         1.77 o                         
   1   9   6          3.63          1.19         2.61 o                         
   2   9   6          4.27          1.03         1.58 o                         
   3   9   6         31.24         24.94         6.07 o                         
   4   9   6         31.88         19.99         6.58 o                         
  -7  10   6          7.45          3.56         3.31 o                         
  -6  10   6          2.90          1.98         3.66 o                         
  -5  10   6          3.96          4.23         2.96 o                         
  -4  10   6         35.89         31.84         3.89 o                         
  -3  10   6         38.66         32.48         3.05 o                         
  -2  10   6          3.57          1.32         1.48 o                         
  -1  10   6        122.95        116.82         4.26 o                         
   0  10   6          0.30          0.21         2.89 o                         
   1  10   6         13.79          7.17         2.11 o                         
   2  10   6          1.51          0.67         2.04 o                         
 -15   1   7         13.43          6.58         2.44 o                         
 -14   1   7         20.75          9.52         3.48 o                         
 -13   1   7         42.92         32.98         6.12 o                         
 -12   1   7        132.98        136.81         6.91 o                         
 -11   1   7        386.54        419.19         9.07 o                         
 -10   1   7        107.51        113.00         4.39 o                         
  -9   1   7        268.08        263.66        11.66 o                         
  -8   1   7        140.35        136.97         3.09 o                         
  -7   1   7         32.09         22.69         1.28 o                         
  -6   1   7        141.25        127.98         3.12 o                         
  -5   1   7         35.40         32.23         1.52 o                         
  -4   1   7        193.37        193.17         6.46 o                         
  -3   1   7         30.16         30.37         1.38 o                         
  -2   1   7          7.42          8.14         1.15 o                         
  -1   1   7        727.50        685.93        10.17 o                         
   0   1   7         76.01         68.37         2.54 o                         
   1   1   7         63.45         69.21         3.59 o                         
   2   1   7          0.08         -0.59         1.18 o                         
   3   1   7        164.05        181.84         4.65 o                         
   4   1   7         36.09         33.95         3.29 o                         
   5   1   7         14.45         14.66         1.92 o                         
   6   1   7         35.13         36.15         2.32 o                         
   7   1   7        106.48        110.04         6.06 o                         
   8   1   7         45.45         38.49         4.44 o                         
   9   1   7         27.52         14.36         2.89 o                         
 -15   2   7         74.80         66.04        15.37 o                         
 -14   2   7         42.35         29.74         4.40 o                         
 -13   2   7         76.56         66.98         5.32 o                         
 -12   2   7         21.05         18.55         1.98 o                         
 -11   2   7          0.72          0.78         1.53 o                         
 -10   2   7          5.55          5.74         1.95 o                         
  -9   2   7        792.36        769.51        13.77 o                         
  -8   2   7         23.27         15.91         2.17 o                         
  -7   2   7        564.61        526.51        15.52 o                         
  -6   2   7        300.30        282.52         7.15 o                         
  -5   2   7          0.21         -0.39         1.61 o                         
  -4   2   7         58.79         56.29         1.84 o                         
  -3   2   7       1015.41        932.56        19.29 o                         
  -2   2   7        193.49        207.39         5.76 o                         
  -1   2   7       1989.82       1948.34        32.38 o                         
   0   2   7        773.85        752.93        17.78 o                         
   1   2   7        401.08        413.76         9.05 o                         
   2   2   7        203.12        185.91         5.22 o                         
   3   2   7         34.00         26.99         2.96 o                         
   4   2   7          1.70          2.16         1.80 o                         
   5   2   7         98.90         99.56         3.42 o                         
   6   2   7         18.48         13.65         1.78 o                         
   7   2   7         15.38          7.84         1.86 o                         
   8   2   7         95.38        106.48         3.82 o                         
   9   2   7         79.99         61.10         6.01 o                         
 -14   3   7          0.36          3.57         6.50 o                         
 -13   3   7        324.75        350.91        10.13 o                         
 -12   3   7        254.80        242.36         5.88 o                         
 -11   3   7        620.70        653.88        10.13 o                         
 -10   3   7        168.49        148.16         4.55 o                         
  -9   3   7        267.76        293.84         8.08 o                         
  -8   3   7        480.07        505.97        10.32 o                         
  -7   3   7         20.13         22.57         2.18 o                         
  -6   3   7        137.57        120.93         4.31 o                         
  -5   3   7         99.80         96.39         4.81 o                         
  -4   3   7        831.66        832.35        14.36 o                         
  -3   3   7         73.38         75.01         2.86 o                         
  -2   3   7        334.06        319.40        16.35 o                         
  -1   3   7       2615.01       2489.74        23.45 o                         
   0   3   7        149.72        136.49        11.54 o                         
   1   3   7        363.26        365.99         7.77 o                         
   2   3   7         42.56         41.83         4.08 o                         
   3   3   7         88.08         82.91         3.70 o                         
   4   3   7         24.72         27.96         2.05 o                         
   5   3   7         25.50         22.38         3.74 o                         
   6   3   7          1.30          0.97         1.44 o                         
   7   3   7        695.59        757.16        16.79 o                         
   8   3   7         14.16          8.40         2.11 o                         
   9   3   7        134.01        129.54         3.41 o                         
 -14   4   7         91.18         84.21         5.28 o                         
 -13   4   7         97.65        101.79         4.68 o                         
 -12   4   7         48.36         34.45        11.71 o                         
 -11   4   7         29.93         29.84         3.38 o                         
 -10   4   7        368.29        397.04         8.51 o                         
  -9   4   7       1082.00       1066.79        15.85 o                         
  -8   4   7        234.58        214.47         5.58 o                         
  -7   4   7        460.27        404.74        15.10 o                         
  -6   4   7        102.43        111.37         4.91 o                         
  -5   4   7         19.09         17.99         1.84 o                         
  -4   4   7          2.54          3.08         1.62 o                         
  -3   4   7        420.69        413.77         7.56 o                         
  -2   4   7        375.10        335.90        14.45 o                         
  -1   4   7        381.47        403.35         8.12 o                         
   0   4   7        613.96        611.55        16.09 o                         
   1   4   7        610.99        671.20        17.46 o                         
   2   4   7        126.12        147.78         5.05 o                         
   3   4   7         12.22          8.55         1.62 o                         
   4   4   7         17.78         12.91         1.83 o                         
   5   4   7        346.71        373.68         6.52 o                         
   6   4   7          5.43          0.41         1.68 o                         
   7   4   7         36.32         28.51         2.17 o                         
   8   4   7         98.35        105.94         3.06 o                         
 -13   5   7        143.66        133.65        12.67 o                         
 -12   5   7         82.40         80.61         4.27 o                         
 -11   5   7         95.66        103.24         5.41 o                         
 -10   5   7         30.82         15.77         2.41 o                         
  -9   5   7          9.82         10.98         2.54 o                         
  -8   5   7        158.30        158.74         4.86 o                         
  -7   5   7          1.34          2.72         2.05 o                         
  -6   5   7         71.36         68.43         8.15 o                         
  -5   5   7        229.99        204.51        12.52 o                         
  -4   5   7        144.92        136.08         5.26 o                         
  -3   5   7         43.51         38.33         4.52 o                         
  -2   5   7          0.57         -0.47         2.75 o                         
  -1   5   7        334.49        337.94         8.86 o                         
   0   5   7        365.95        361.22         9.15 o                         
   1   5   7         21.91         18.29         2.39 o                         
   2   5   7        297.70        317.34         6.38 o                         
   3   5   7          2.43          3.04         2.58 o                         
   4   5   7         18.60         16.83         2.15 o                         
   5   5   7         78.58         75.30         5.30 o                         
   6   5   7          8.63          4.30         1.64 o                         
   7   5   7        393.48        445.90        15.39 o                         
   8   5   7          0.02         -0.07         3.17 o                         
 -13   6   7          7.36          3.41         1.87 o                         
 -12   6   7         72.02         61.55         4.14 o                         
 -11   6   7          0.00         -0.82         3.43 o                         
 -10   6   7        102.58        125.30         4.92 o                         
  -9   6   7        312.65        287.51         8.66 o                         
  -8   6   7        123.72        121.05         9.21 o                         
  -7   6   7          0.05         -0.60         1.93 o                         
  -6   6   7          7.03         10.28         2.42 o                         
  -5   6   7          0.65          1.55         2.68 o                         
  -4   6   7          0.11          1.58         2.62 o                         
  -3   6   7        153.11        179.15         4.97 o                         
  -2   6   7       1646.91       1741.78        23.11 o                         
  -1   6   7        837.48        896.63        19.72 o                         
   0   6   7        251.35        263.63        12.26 o                         
   1   6   7        196.77        201.23         5.44 o                         
   2   6   7        205.76        220.24         5.38 o                         
   3   6   7          8.32          4.37         1.65 o                         
   4   6   7         97.14        105.19         3.37 o                         
   5   6   7         28.58         21.19         3.14 o                         
   6   6   7          0.23          0.46         1.39 o                         
   7   6   7         12.32          4.12         1.93 o                         
 -12   7   7          6.71          5.81         2.86 o                         
 -11   7   7          3.41          7.25         2.81 o                         
 -10   7   7         15.26         17.82         2.69 o                         
  -9   7   7         20.49         20.65         3.93 o                         
  -8   7   7         12.95          8.26         2.28 o                         
  -7   7   7        163.51        160.10         5.91 o                         
  -6   7   7          0.80          3.17         2.79 o                         
  -5   7   7         39.24         32.95         2.64 o                         
  -4   7   7        801.88        835.32        17.74 o                         
  -3   7   7          1.25          5.43         3.00 o                         
  -2   7   7        138.75        148.99         4.68 o                         
  -1   7   7         91.67         95.52         3.92 o                         
   0   7   7        136.62        141.99        10.93 o                         
   1   7   7        154.22        148.79         5.48 o                         
   2   7   7         33.60         27.18         2.09 o                         
   3   7   7         76.49         74.39         4.14 o                         
   4   7   7         22.95         18.22         2.22 o                         
   5   7   7         42.86         37.34         3.67 o                         
   6   7   7          9.92          3.03         1.53 o                         
 -10   8   7          0.51          4.53         2.96 o                         
  -9   8   7          1.29          3.51         2.71 o                         
  -8   8   7          1.03          3.75         4.16 o                         
  -7   8   7         34.30         37.15         3.96 o                         
  -6   8   7        127.35        139.13         5.21 o                         
  -5   8   7         57.38         45.25         5.71 o                         
  -4   8   7          1.95          0.76         1.70 o                         
  -3   8   7        228.66        244.88         6.67 o                         
  -2   8   7        440.25        497.26        10.61 o                         
  -1   8   7        442.95        484.14        10.67 o                         
   0   8   7          1.03          1.91         1.41 o                         
   1   8   7         17.38          6.41         1.78 o                         
   2   8   7        165.57        173.94         4.83 o                         
   3   8   7          0.34          0.73         1.52 o                         
   4   8   7         52.61         57.46         4.71 o                         
   5   8   7         78.75         66.53         4.42 o                         
  -9   9   7        106.24        119.42         7.30 o                         
  -8   9   7        102.21        114.51         4.51 o                         
  -7   9   7        138.46        149.61         9.10 o                         
  -6   9   7         41.29         48.83         8.32 o                         
  -5   9   7        390.76        436.79        11.20 o                         
  -4   9   7         25.68         19.13         2.78 o                         
  -3   9   7         47.61         48.04         4.44 o                         
  -2   9   7         25.29         14.81         3.02 o                         
  -1   9   7        104.00        106.93         3.93 o                         
   0   9   7          0.48          0.84         1.78 o                         
   1   9   7         25.22         10.66         2.23 o                         
   2   9   7        124.01        132.30         5.62 o                         
   3   9   7        181.96        186.91        12.46 o                         
  -6  10   7        257.41        287.53         7.38 o                         
  -5  10   7         12.76          5.65         2.94 o                         
  -4  10   7          3.22          0.20         2.20 o                         
  -3  10   7        247.59        252.58        27.05 o                         
  -2  10   7          1.09          0.08         2.46 o                         
  -1  10   7         14.31          5.16         2.19 o                         
   0  10   7         37.51         26.25         3.94 o                         
   1  10   7         46.14         28.31         6.14 o                         
 -15   0   8         25.18         14.77         3.66 o                         
 -14   0   8         32.41         25.29         3.86 o                         
 -13   0   8          8.16          3.43         3.83 o                         
 -12   0   8          3.72          0.66         3.20 o                         
 -11   0   8        251.81        250.11        11.98 o                         
 -10   0   8          0.13          1.97         3.90 o                         
  -9   0   8        472.06        473.64        21.70 o                         
  -8   0   8       1490.85       1475.01        29.78 o                         
  -7   0   8         61.45         48.69         3.31 o                         
  -6   0   8        320.22        318.03        20.26 o                         
  -5   0   8         95.32         77.49         8.85 o                         
  -4   0   8          3.29          2.51         1.14 o                         
  -3   0   8         83.90         78.75        11.29 o                         
  -2   0   8        102.34        102.42         5.73 o                         
  -1   0   8         74.59         53.32         4.32 o                         
   0   0   8          2.74          3.87         1.41 o                         
   1   0   8        683.07        617.77        16.22 o                         
   2   0   8          1.96          0.71         1.72 o                         
   3   0   8         79.27         67.52         3.49 o                         
   4   0   8        138.41        147.17         5.23 o                         
   5   0   8         37.70         48.44         5.35 o                         
   6   0   8         59.48         47.52         5.66 o                         
   7   0   8       1132.34       1278.02        18.95 o                         
   8   0   8        208.11        216.82         8.12 o                         
 -15   1   8        390.77        436.61        12.42 o                         
 -14   1   8         10.17          3.68         2.38 o                         
 -13   1   8          6.13          1.40         1.85 o                         
 -12   1   8          7.21          2.14         3.15 o                         
 -11   1   8          0.04          0.26         2.25 o                         
 -10   1   8         24.54         24.54         2.66 o                         
  -9   1   8        927.30        881.68        21.80 o                         
  -8   1   8       4162.60       4189.92        62.22 o                         
  -7   1   8        246.98        225.08         4.28 o                         
  -6   1   8          7.01          6.91         0.88 o                         
  -5   1   8       1465.25       1398.11        33.94 o                         
  -4   1   8          0.10          0.76         1.81 o                         
  -3   1   8        300.76        275.80         9.12 o                         
  -2   1   8         83.31         75.19         3.01 o                         
  -1   1   8        517.58        518.99        15.00 o                         
   0   1   8        378.29        403.55         6.64 o                         
   1   1   8         37.49         33.98         2.24 o                         
   2   1   8        668.72        657.79        11.39 o                         
   3   1   8        193.12        208.10         4.20 o                         
   4   1   8        121.52        141.64         4.10 o                         
   5   1   8         29.13         25.07         2.43 o                         
   6   1   8        196.76        231.61         7.10 o                         
   7   1   8        775.31        878.84        18.48 o                         
   8   1   8        121.59         98.34         6.71 o                         
 -14   2   8         20.70          9.22         2.91 o                         
 -13   2   8          2.37          0.65         2.73 o                         
 -12   2   8          1.16          0.69         3.65 o                         
 -11   2   8          0.22          1.60         2.94 o                         
 -10   2   8         61.32         55.66         4.60 o                         
  -9   2   8        372.99        365.38         9.82 o                         
  -8   2   8        351.53        367.33         8.40 o                         
  -7   2   8         92.29         98.40         4.01 o                         
  -6   2   8        427.04        415.00         8.45 o                         
  -5   2   8         50.54         56.45         2.11 o                         
  -4   2   8         43.55         44.49         1.94 o                         
  -3   2   8        167.08        150.97         6.71 o                         
  -2   2   8          0.51          1.53         1.14 o                         
  -1   2   8         11.53         16.73         1.84 o                         
   0   2   8        226.72        235.50         7.64 o                         
   1   2   8        194.21        169.92         6.08 o                         
   2   2   8          4.77          3.27         1.89 o                         
   3   2   8          5.23          3.20         2.16 o                         
   4   2   8         31.50         26.77         2.21 o                         
   5   2   8        149.47        171.70         4.80 o                         
   6   2   8          0.06         -0.45         1.45 o                         
   7   2   8        280.28        293.36         7.03 o                         
   8   2   8        157.74        140.27        11.25 o                         
 -13   3   8         25.47          8.03         2.60 o                         
 -12   3   8         42.28         40.35         3.10 o                         
 -11   3   8          2.78          1.03         2.54 o                         
 -10   3   8         45.59         31.97         4.04 o                         
  -9   3   8        104.00         90.24         3.78 o                         
  -8   3   8        101.51        113.92         4.16 o                         
  -7   3   8        105.07         89.76         3.61 o                         
  -6   3   8          5.68          4.26         2.47 o                         
  -5   3   8          6.83          5.05         1.20 o                         
  -4   3   8         26.41         25.88         1.88 o                         
  -3   3   8         28.66         28.56         3.13 o                         
  -2   3   8        395.24        372.53        12.18 o                         
  -1   3   8        137.00        132.84         6.17 o                         
   0   3   8         76.44         73.43         4.37 o                         
   1   3   8         36.66         38.60         3.12 o                         
   2   3   8        141.84        154.61         5.99 o                         
   3   3   8         22.68         21.21         3.76 o                         
   4   3   8         38.76         35.13         2.61 o                         
   5   3   8          2.02          1.44         1.78 o                         
   6   3   8          0.02          0.38         2.05 o                         
   7   3   8          8.80          4.78         1.71 o                         
   8   3   8          6.22          2.46         1.61 o                         
 -14   4   8         32.22         19.26         3.71 o                         
 -13   4   8         37.84         33.94         4.39 o                         
 -12   4   8         64.23         62.07         5.23 o                         
 -11   4   8         88.17         70.56         7.95 o                         
 -10   4   8         16.36          8.20         1.95 o                         
  -9   4   8         15.62         19.59         2.54 o                         
  -8   4   8         98.67         96.41         3.63 o                         
  -7   4   8         41.55         35.13         5.55 o                         
  -6   4   8        136.66        123.50         4.72 o                         
  -5   4   8         43.59         36.49         2.01 o                         
  -4   4   8         23.34         20.43         2.26 o                         
  -3   4   8         18.36         13.57         2.07 o                         
  -2   4   8          2.82          2.42         1.30 o                         
  -1   4   8        313.28        324.30         8.64 o                         
   0   4   8        441.12        434.49        14.77 o                         
   1   4   8         39.85         33.72         3.02 o                         
   2   4   8          6.97          2.69         1.72 o                         
   3   4   8         18.34         13.09         2.08 o                         
   4   4   8          1.09          0.32         3.35 o                         
   5   4   8         14.14          4.46         2.05 o                         
   6   4   8          0.11          0.59         2.17 o                         
   7   4   8          1.66          0.09         1.54 o                         
 -13   5   8          3.20          1.84         2.84 o                         
 -12   5   8        101.82        109.23         4.78 o                         
 -11   5   8          7.16          5.17         2.07 o                         
 -10   5   8          7.51          4.25         2.50 o                         
  -9   5   8          3.11          0.70         2.25 o                         
  -8   5   8         63.13         69.01         3.37 o                         
  -7   5   8          9.50         12.68         2.80 o                         
  -6   5   8         80.33         66.85         3.56 o                         
  -5   5   8        348.03        345.56        12.97 o                         
  -4   5   8         78.54         66.44         4.03 o                         
  -3   5   8        152.25        153.68         4.97 o                         
  -2   5   8        623.55        663.70        18.72 o                         
  -1   5   8         83.05         79.71         3.15 o                         
   0   5   8         48.76         41.82         3.15 o                         
   1   5   8          9.37          5.82         2.30 o                         
   2   5   8         98.80        105.86         4.12 o                         
   3   5   8         85.87         80.78         4.44 o                         
   4   5   8         17.75         16.85         2.67 o                         
   5   5   8         51.72         40.32         3.13 o                         
   6   5   8         17.19          9.48         1.84 o                         
   7   5   8         51.96         37.61         2.49 o                         
 -12   6   8          0.74          1.05         3.03 o                         
 -11   6   8          0.15          0.20         2.26 o                         
 -10   6   8         17.82         22.80         3.59 o                         
  -9   6   8        211.18        234.97        13.92 o                         
  -8   6   8         25.52         19.58         2.98 o                         
  -7   6   8        143.30        136.23         9.16 o                         
  -6   6   8          7.10         11.44         2.58 o                         
  -5   6   8         14.52         12.37         1.92 o                         
  -4   6   8          1.30          1.49         2.24 o                         
  -3   6   8          9.81          8.38         1.86 o                         
  -2   6   8          7.44          6.21         1.98 o                         
  -1   6   8        683.09        755.63        13.90 o                         
   0   6   8        839.60        899.28        20.58 o                         
   1   6   8          3.05          2.71         2.74 o                         
   2   6   8         16.77          7.79         2.42 o                         
   3   6   8          0.06          0.87         2.29 o                         
   4   6   8          2.60          0.60         2.08 o                         
   5   6   8         62.28         56.04         4.26 o                         
   6   6   8         61.11         46.18         2.88 o                         
 -11   7   8        156.17        213.61         8.58 o                         
 -10   7   8         11.38         17.46         3.21 o                         
  -9   7   8         55.05         85.02        10.46 o                         
  -8   7   8         31.26         40.23         6.57 o                         
  -7   7   8        217.27        261.13         9.08 o                         
  -6   7   8         36.32         41.20         3.97 o                         
  -5   7   8        130.08        139.79         5.37 o                         
  -4   7   8        114.21        109.22         4.07 o                         
  -3   7   8         68.05         68.19         4.62 o                         
  -2   7   8        224.53        244.46         8.51 o                         
  -1   7   8          2.89          2.33         2.23 o                         
   0   7   8         87.59         92.21         6.49 o                         
   1   7   8        131.92        123.14        14.34 o                         
   2   7   8        118.51        112.33         4.36 o                         
   3   7   8        196.43        214.97         6.07 o                         
   4   7   8          5.49          3.19         2.00 o                         
   5   7   8          0.02         -0.09         2.27 o                         
 -10   8   8         37.21         38.93         3.13 o                         
  -9   8   8         27.58         25.03         4.16 o                         
  -8   8   8        136.06        168.19         5.94 o                         
  -7   8   8        327.19        407.94        10.68 o                         
  -6   8   8        141.04        160.85         6.18 o                         
  -5   8   8         16.17         10.27         4.62 o                         
  -4   8   8         18.83         12.66         2.39 o                         
  -3   8   8         47.66         41.07         3.27 o                         
  -2   8   8         41.52         39.55         4.55 o                         
  -1   8   8        387.30        399.87        27.82 o                         
   0   8   8        453.39        470.39        11.21 o                         
   1   8   8         29.60         21.58         2.60 o                         
   2   8   8         17.94          9.49         2.14 o                         
   3   8   8         30.29         18.10         4.93 o                         
   4   8   8         10.26          2.02         1.85 o                         
  -8   9   8         14.15         18.01         6.10 o                         
  -7   9   8        122.47        150.03         5.42 o                         
  -6   9   8         80.50         85.49         4.31 o                         
  -5   9   8         24.32         28.16         4.14 o                         
  -4   9   8         10.65          9.81         3.09 o                         
  -3   9   8        100.14        109.18        13.71 o                         
  -2   9   8         17.11         13.42         4.86 o                         
  -1   9   8         11.16          3.18         1.90 o                         
   0   9   8        107.21        117.39         9.38 o                         
   1   9   8          7.27          0.86         1.99 o                         
   2   9   8         58.28         50.21         3.53 o                         
  -4  10   8         13.36         11.67         4.78 o                         
  -3  10   8          1.13          1.16         4.78 o                         
  -2  10   8         14.00          9.86         2.15 o                         
 -14   1   9         79.69         77.78         4.74 o                         
 -13   1   9          1.66          0.28         2.12 o                         
 -12   1   9         14.47          3.64         2.87 o                         
 -11   1   9         64.31         52.26         4.48 o                         
 -10   1   9        113.06        105.07         8.83 o                         
  -9   1   9         68.13         70.07         3.02 o                         
  -8   1   9        517.92        546.25         8.36 o                         
  -7   1   9        212.76        205.06         6.80 o                         
  -6   1   9          0.03          0.58         1.32 o                         
  -5   1   9        122.59        127.95         5.41 o                         
  -4   1   9        232.05        217.31         8.45 o                         
  -2   1   9          0.26          0.72         1.57 o                         
  -1   1   9         11.90         12.65         1.78 o                         
   0   1   9        341.09        381.86         7.63 o                         
   1   1   9         17.41         12.78         2.32 o                         
   2   1   9          0.58          1.84         1.50 o                         
   3   1   9         93.69         99.79         3.58 o                         
   4   1   9         18.22         19.97         2.06 o                         
   5   1   9         81.74         82.79         4.03 o                         
   6   1   9          1.95          0.45         2.04 o                         
   7   1   9         76.14         89.38         3.97 o                         
 -14   2   9         84.64         72.07         5.15 o                         
 -13   2   9        226.97        240.78         7.96 o                         
 -12   2   9         12.18          4.46         2.68 o                         
 -11   2   9          1.87          0.71         1.89 o                         
 -10   2   9        372.08        384.97         9.00 o                         
  -9   2   9          2.03          2.36         1.96 o                         
  -8   2   9          0.03          0.59         2.14 o                         
  -7   2   9         20.45         15.03         3.84 o                         
  -6   2   9         77.20         81.05         3.98 o                         
  -5   2   9        323.98        327.80        12.43 o                         
  -4   2   9         55.19         46.04         4.11 o                         
  -3   2   9        457.19        453.86        10.29 o                         
  -2   2   9        314.08        326.29         7.89 o                         
  -1   2   9        460.43        454.41        12.72 o                         
   0   2   9        594.82        610.35        13.01 o                         
   1   2   9         87.92         78.21         3.37 o                         
   2   2   9        356.43        386.28        12.05 o                         
   3   2   9        245.31        250.80         8.65 o                         
   4   2   9          2.01          0.62         2.13 o                         
   5   2   9        129.41        133.69         5.70 o                         
   6   2   9         84.71         92.75         3.54 o                         
   7   2   9          9.29          7.08         2.14 o                         
 -14   3   9        307.05        364.88        11.17 o                         
 -13   3   9         13.38          5.79         3.08 o                         
 -12   3   9        211.12        225.02        11.38 o                         
 -11   3   9        459.12        473.95         9.16 o                         
 -10   3   9        131.22        123.62         9.57 o                         
  -9   3   9          8.77          4.37         2.25 o                         
  -8   3   9       1239.46       1232.91        25.22 o                         
  -7   3   9        115.84        140.93         5.76 o                         
  -6   3   9         13.15         12.43         1.45 o                         
  -5   3   9        125.64        126.07         5.90 o                         
  -4   3   9        437.94        446.86         9.51 o                         
  -3   3   9        277.06        283.16        10.88 o                         
  -2   3   9         27.87         31.23         2.54 o                         
  -1   3   9        240.54        249.25         6.46 o                         
   0   3   9       1373.43       1443.04        20.13 o                         
   1   3   9        162.11        150.50        17.71 o                         
   2   3   9          4.17          2.26         1.93 o                         
   3   3   9        385.22        411.12        10.50 o                         
   4   3   9        144.09        151.42        25.16 o                         
   5   3   9        103.11         93.53         8.89 o                         
   6   3   9         37.17         36.00         2.58 o                         
   7   3   9         81.52         75.70         6.13 o                         
 -13   4   9         96.01         66.88         5.28 o                         
 -12   4   9          3.45          2.04         1.92 o                         
 -11   4   9          2.36          1.72         2.50 o                         
 -10   4   9         61.15         58.81         7.07 o                         
  -9   4   9         89.39        108.10         8.62 o                         
  -8   4   9        214.78        232.85         6.55 o                         
  -7   4   9         40.09         23.58         4.86 o                         
  -6   4   9        529.90        568.13        18.42 o                         
  -5   4   9        267.84        272.36        10.93 o                         
  -4   4   9          0.87          0.20         1.70 o                         
  -3   4   9        282.35        273.28         6.19 o                         
  -2   4   9        486.64        466.08         9.51 o                         
  -1   4   9        244.85        253.08        22.77 o                         
   0   4   9         66.89         69.87         3.51 o                         
   1   4   9         17.08         14.79         4.90 o                         
   2   4   9        301.14        325.66        22.54 o                         
   3   4   9        246.68        265.27        10.23 o                         
   4   4   9         29.12         28.00         2.86 o                         
   5   4   9        146.24        175.32         5.55 o                         
   6   4   9        177.37        189.61         9.60 o                         
 -13   5   9          2.57          0.63         3.75 o                         
 -12   5   9         94.86         89.96         4.28 o                         
 -11   5   9        281.66        276.44        11.42 o                         
 -10   5   9         19.36         18.62         5.11 o                         
  -9   5   9          1.03         -0.01         1.85 o                         
  -8   5   9        333.00        295.18        10.29 o                         
  -7   5   9         14.47          3.83         1.82 o                         
  -6   5   9         34.62         32.97         3.25 o                         
  -5   5   9         42.25         45.15         2.98 o                         
  -4   5   9         97.80        111.89         4.04 o                         
  -3   5   9        308.08        315.16         7.92 o                         
  -2   5   9        198.26        206.24         6.76 o                         
  -1   5   9        219.82        220.71         6.79 o                         
   0   5   9         10.50          6.10         2.35 o                         
   1   5   9         64.59         56.83         3.69 o                         
   2   5   9         20.67         24.20         5.08 o                         
   3   5   9         14.28         10.03         3.38 o                         
   4   5   9        272.00        282.34         8.05 o                         
   5   5   9         49.64         36.43         5.14 o                         
 -12   6   9         94.85         89.62         4.31 o                         
 -11   6   9          7.94          4.03         3.07 o                         
 -10   6   9         18.80         21.58         4.25 o                         
  -9   6   9         11.85          9.08         2.89 o                         
  -8   6   9        101.31        120.84         5.64 o                         
  -7   6   9        106.31         87.62         8.72 o                         
  -6   6   9         24.41         25.32         3.00 o                         
  -5   6   9          0.19         -0.12         2.87 o                         
  -4   6   9         17.57         16.30         2.16 o                         
  -3   6   9         36.75         32.89         4.22 o                         
  -2   6   9        238.79        273.30         6.47 o                         
  -1   6   9         81.01         78.74         4.03 o                         
   0   6   9        253.82        278.43        13.49 o                         
   1   6   9        558.78        625.84        12.27 o                         
   2   6   9         49.34         38.58         3.75 o                         
   3   6   9         12.96          7.81         2.42 o                         
   4   6   9          3.33          1.12         2.15 o                         
   5   6   9         28.19         12.71         2.38 o                         
 -11   7   9          0.03         -2.53         4.33 o                         
 -10   7   9          3.08          4.07         2.32 o                         
  -9   7   9          5.07          2.58         2.15 o                         
  -8   7   9         40.81         51.17         3.94 o                         
  -7   7   9         82.63         78.71         6.76 o                         
  -6   7   9          3.88          1.92         2.89 o                         
  -5   7   9          2.48          2.30         3.46 o                         
  -4   7   9         46.48         39.13         3.89 o                         
  -3   7   9          8.88         10.17         2.58 o                         
  -2   7   9        198.19        207.82         5.69 o                         
  -1   7   9         28.20         17.67         2.48 o                         
   0   7   9        550.83        596.44        13.64 o                         
   1   7   9          2.85          0.53         2.59 o                         
   2   7   9         74.53         61.09         3.79 o                         
   3   7   9        375.64        356.24         9.15 o                         
  -9   8   9          3.78         -0.23         4.62 o                         
  -8   8   9         14.96         11.58         5.09 o                         
  -7   8   9         75.54         57.58         3.94 o                         
  -6   8   9        145.24        136.30        10.12 o                         
  -5   8   9         10.67         10.23         2.95 o                         
  -4   8   9          1.79          0.54         3.22 o                         
  -3   8   9         18.14         13.37         2.74 o                         
  -2   8   9          0.31          3.18         3.20 o                         
  -1   8   9         98.91        105.40        12.35 o                         
   0   8   9        198.01        215.77         5.90 o                         
   1   8   9         62.74         53.90         3.49 o                         
   2   8   9         85.31         78.51         7.57 o                         
  -7   9   9        152.65        159.14        12.63 o                         
  -6   9   9          2.37          0.77         2.10 o                         
  -5   9   9         46.44         31.18         4.90 o                         
  -4   9   9        142.74        135.16         9.06 o                         
  -3   9   9        206.56        224.10        15.65 o                         
  -2   9   9         18.63         12.75         4.38 o                         
  -1   9   9          4.43          0.45         3.31 o                         
   0   9   9        258.95        261.14         9.89 o                         
 -14   0  10          2.61          0.49         2.06 o                         
 -13   0  10          1.05          1.80         3.28 o                         
 -12   0  10        336.38        364.75        16.75 o                         
 -11   0  10        257.51        259.71        11.42 o                         
 -10   0  10         61.67         61.67         6.90 o                         
  -9   0  10       1450.81       1580.42        29.85 o                         
  -8   0  10        224.80        210.57         6.93 o                         
  -7   0  10        443.80        453.81        11.17 o                         
  -6   0  10        296.54        319.00         9.36 o                         
  -4   0  10        290.60        283.76        10.78 o                         
  -3   0  10        824.04        869.80        24.77 o                         
  -2   0  10        407.31        428.23        17.76 o                         
  -1   0  10        227.80        234.88         6.20 o                         
   0   0  10          0.03         -0.67         1.76 o                         
   1   0  10          1.38          3.49         2.16 o                         
   2   0  10         16.10         11.83         3.17 o                         
   3   0  10         95.65        115.50         6.22 o                         
   4   0  10         65.18         73.44         9.76 o                         
   5   0  10         36.86         38.46         5.03 o                         
   6   0  10        171.90        205.78         8.18 o                         
 -14   1  10          7.89          2.41         2.20 o                         
 -13   1  10        471.75        568.42        12.67 o                         
 -12   1  10          8.28          2.89         2.65 o                         
 -11   1  10        104.96        101.65         6.70 o                         
 -10   1  10        207.44        240.77        11.61 o                         
  -9   1  10         43.25         35.82         2.25 o                         
  -8   1  10        345.89        355.33         5.84 o                         
  -7   1  10        520.04        523.61         8.07 o                         
  -6   1  10       3169.86       3262.75       120.73 o                         
  -5   1  10         90.75         84.81         3.77 o                         
  -4   1  10          0.64          0.59         1.24 o                         
  -3   1  10       1538.32       1547.36        17.15 o                         
  -2   1  10        473.30        509.85         9.79 o                         
  -1   1  10          0.84          1.21         1.72 o                         
   0   1  10         60.15         62.11         3.02 o                         
   1   1  10        200.13        212.58         4.58 o                         
   2   1  10         12.25         13.66         1.60 o                         
   3   1  10          7.95          6.50         2.09 o                         
   4   1  10        226.00        249.48         6.77 o                         
   5   1  10        202.05        256.38         5.84 o                         
   6   1  10         37.12         33.57         3.41 o                         
 -14   2  10          4.28          1.72         2.72 o                         
 -13   2  10          9.67          2.50         2.33 o                         
 -12   2  10         92.78         85.01         6.46 o                         
 -11   2  10         94.52         81.24         6.28 o                         
 -10   2  10         30.94         21.67         2.98 o                         
  -9   2  10        226.35        236.07         6.17 o                         
  -8   2  10        229.75        222.53         8.11 o                         
  -7   2  10         83.06         89.16         3.26 o                         
  -6   2  10        113.13        101.45         3.04 o                         
  -5   2  10         38.13         39.91         3.20 o                         
  -4   2  10        358.68        362.20         8.74 o                         
  -3   2  10         78.12         72.55         2.73 o                         
  -2   2  10        252.64        251.56         5.50 o                         
  -1   2  10         42.98         43.88         3.29 o                         
   0   2  10         47.47         35.12         2.50 o                         
   1   2  10         27.07         24.25         4.03 o                         
   2   2  10        161.59        174.05         5.90 o                         
   3   2  10         16.15         14.85         3.06 o                         
   4   2  10         49.51         49.69         2.86 o                         
   5   2  10          1.27          2.08         1.67 o                         
   6   2  10         85.54         88.21         3.83 o                         
 -13   3  10         25.00          6.27         3.25 o                         
 -12   3  10         44.47         30.91         4.15 o                         
 -11   3  10         25.45         17.43         5.83 o                         
 -10   3  10         11.66          4.15         2.11 o                         
  -9   3  10         48.53         40.40         5.77 o                         
  -8   3  10        169.16        150.50         8.09 o                         
  -7   3  10         55.48         49.96         6.90 o                         
  -6   3  10          0.53         -0.04         1.98 o                         
  -5   3  10         35.59         34.88         2.60 o                         
  -4   3  10         74.29         78.77         3.59 o                         
  -3   3  10         64.55         59.56         3.55 o                         
  -2   3  10        122.78        133.98         4.61 o                         
  -1   3  10          0.17         -0.57         1.57 o                         
   0   3  10         43.74         47.04         7.46 o                         
   1   3  10         77.81         71.38         4.54 o                         
   2   3  10         37.35         41.24         3.49 o                         
   3   3  10          2.59          1.47         1.84 o                         
   4   3  10         34.14         29.87         3.47 o                         
   5   3  10         13.02         11.92         2.67 o                         
 -13   4  10         33.31         10.96         3.71 o                         
 -12   4  10          0.48          0.69         4.39 o                         
 -11   4  10          6.35          3.63         3.14 o                         
 -10   4  10         73.97         57.49         5.51 o                         
  -9   4  10        113.33        107.29         4.81 o                         
  -8   4  10          0.88          0.46         2.23 o                         
  -7   4  10         71.80         77.57         8.33 o                         
  -6   4  10         43.48         45.15         3.43 o                         
  -5   4  10         27.93         23.67         1.93 o                         
  -4   4  10        130.77        136.97         4.51 o                         
  -3   4  10         21.46         22.18         3.02 o                         
  -2   4  10         13.70         19.17         2.79 o                         
  -1   4  10          0.06          1.21         1.84 o                         
   0   4  10         23.35         19.73         2.10 o                         
   1   4  10        124.92        123.47         4.88 o                         
   2   4  10        262.76        282.24         8.68 o                         
   3   4  10          0.45          0.75         1.98 o                         
   4   4  10          1.12         -0.30         1.69 o                         
   5   4  10          5.35          1.63         1.65 o                         
 -12   5  10          7.60          3.10         2.66 o                         
 -11   5  10         71.19         73.63         4.16 o                         
 -10   5  10        186.66        217.70         9.78 o                         
  -9   5  10         72.94         70.97         5.78 o                         
  -8   5  10         17.67         15.19         3.19 o                         
  -7   5  10          3.35          3.65         2.06 o                         
  -6   5  10        298.82        302.88         9.45 o                         
  -5   5  10         25.99         20.96         2.97 o                         
  -4   5  10          4.47          4.27         1.77 o                         
  -3   5  10        254.93        277.25        19.34 o                         
  -2   5  10        126.22        139.98         5.93 o                         
  -1   5  10         33.69         33.21         2.74 o                         
   0   5  10        478.41        539.05        10.87 o                         
   1   5  10          0.75          1.76         3.59 o                         
   2   5  10        244.44        266.35        11.50 o                         
   3   5  10          2.57          2.53         2.61 o                         
   4   5  10         66.78         69.48         3.47 o                         
 -11   6  10         87.74         74.05         7.62 o                         
 -10   6  10         11.36         15.13         3.18 o                         
  -9   6  10        105.72        104.42         4.72 o                         
  -8   6  10        143.22        139.26         5.74 o                         
  -7   6  10         94.10        100.60         5.41 o                         
  -6   6  10         95.76         85.09         6.54 o                         
  -5   6  10        208.34        201.72        22.85 o                         
  -4   6  10         39.81         31.69         4.37 o                         
  -3   6  10          0.55         -0.33         2.41 o                         
  -2   6  10         70.01         77.79         6.24 o                         
  -1   6  10         33.40         32.02         5.94 o                         
   0   6  10         49.87         49.36         3.89 o                         
   1   6  10        134.65        130.63        19.35 o                         
   2   6  10        355.31        376.37         8.71 o                         
   3   6  10          2.59          0.11         2.26 o                         
 -10   7  10        210.85        257.25        20.56 o                         
  -9   7  10         98.36        107.29         4.87 o                         
  -8   7  10         40.99         29.03         3.23 o                         
  -7   7  10        198.31        236.60         7.47 o                         
  -6   7  10         11.69          7.16         3.32 o                         
  -5   7  10        186.10        206.14         7.43 o                         
  -4   7  10         22.09         25.75         3.74 o                         
  -3   7  10        406.84        462.79        33.74 o                         
  -2   7  10        134.40        139.77        12.40 o                         
  -1   7  10          1.35         -0.14         1.96 o                         
   0   7  10        438.44        489.30         9.91 o                         
   1   7  10         38.68         30.24         5.86 o                         
   2   7  10        117.14        118.59         4.03 o                         
  -8   8  10         30.47         21.93         3.09 o                         
  -7   8  10          4.00          2.54         3.61 o                         
  -6   8  10          0.04          1.86         2.64 o                         
  -5   8  10         61.87         57.95         3.89 o                         
  -4   8  10        280.25        325.43        25.66 o                         
  -3   8  10          4.24          2.05         3.36 o                         
  -2   8  10         28.52         22.16         9.50 o                         
  -1   8  10         82.34         96.74         4.41 o                         
   0   8  10         16.27          3.14         2.37 o                         
 -13   1  11         11.17          6.04         2.80 o                         
 -12   1  11         50.94         34.99         3.95 o                         
 -11   1  11          5.91          2.21         6.84 o                         
 -10   1  11         46.15         49.51         4.80 o                         
  -9   1  11         17.37          8.25         3.26 o                         
  -8   1  11         46.77         45.16         2.52 o                         
  -7   1  11          9.78          7.71         1.37 o                         
  -6   1  11        222.01        237.05         6.77 o                         
  -5   1  11         30.77         28.59         3.13 o                         
  -4   1  11          9.60          5.70         1.48 o                         
  -3   1  11         72.11         71.87         2.75 o                         
  -2   1  11         44.10         40.80         2.40 o                         
  -1   1  11          8.78          9.06         1.58 o                         
   0   1  11         23.74         17.37         2.62 o                         
   1   1  11          0.61          0.06         1.43 o                         
   2   1  11        141.46        150.37         4.62 o                         
   3   1  11          9.92          7.04         2.06 o                         
   4   1  11          4.99          4.35         2.46 o                         
 -13   2  11        105.68         88.06         5.69 o                         
 -12   2  11          0.88          0.63         4.64 o                         
 -11   2  11        181.74        189.60         7.41 o                         
 -10   2  11         27.00         10.80         4.27 o                         
  -9   2  11         33.39         30.92         2.99 o                         
  -8   2  11        213.02        226.54         6.03 o                         
  -7   2  11        119.35        107.55         5.55 o                         
  -6   2  11          0.99          0.01         1.76 o                         
  -5   2  11          5.92          4.59         1.27 o                         
  -4   2  11          8.23          5.35         1.34 o                         
  -3   2  11         44.68         48.03         2.76 o                         
  -2   2  11          6.65          3.35         1.83 o                         
  -1   2  11        233.72        247.95         6.26 o                         
   0   2  11         15.25         13.70         2.68 o                         
   1   2  11          1.13          0.51         1.74 o                         
   2   2  11        151.44        150.26         4.56 o                         
   3   2  11          1.99          1.29         1.83 o                         
   4   2  11         45.96         38.94         3.79 o                         
 -12   3  11        252.99        265.06        10.24 o                         
 -11   3  11          0.74          0.72         4.02 o                         
 -10   3  11        420.02        516.23        23.27 o                         
  -9   3  11        214.60        224.64         6.24 o                         
  -8   3  11          8.81          5.28         3.95 o                         
  -7   3  11         16.33         15.90         6.43 o                         
  -6   3  11        451.23        467.32        12.24 o                         
  -5   3  11          6.25          6.34         1.94 o                         
  -4   3  11          0.22          2.94         1.50 o                         
  -3   3  11         76.25         70.12         3.26 o                         
  -2   3  11        100.94        104.83         4.13 o                         
  -1   3  11          2.51          4.96         2.50 o                         
   0   3  11         42.61         47.71         4.00 o                         
   1   3  11         22.79         24.92         3.03 o                         
   2   3  11        499.12        529.41        14.55 o                         
   3   3  11          2.92          3.07         1.78 o                         
   4   3  11         57.30         51.25         6.14 o                         
 -12   4  11         16.69          3.01         4.77 o                         
 -11   4  11        106.17         96.83         7.53 o                         
 -10   4  11          0.25          0.84         2.38 o                         
  -9   4  11          9.69          5.90         2.99 o                         
  -8   4  11         80.65        101.66         6.56 o                         
  -7   4  11          3.65          3.12         3.74 o                         
  -6   4  11        173.75        161.35         6.63 o                         
  -5   4  11          2.25          0.31         2.87 o                         
  -4   4  11        177.06        199.63         5.66 o                         
  -3   4  11         60.09         64.67         3.53 o                         
  -2   4  11        111.87        117.91         5.61 o                         
  -1   4  11        127.52        133.94         5.55 o                         
   0   4  11         54.13         58.26         7.64 o                         
   1   4  11          0.76          1.54         2.54 o                         
   2   4  11         55.84         64.48         6.68 o                         
   3   4  11         34.65         30.40         4.54 o                         
 -11   5  11         11.10          5.22         3.02 o                         
 -10   5  11        168.86        168.72        17.85 o                         
  -9   5  11        290.84        304.00         8.94 o                         
  -8   5  11         11.11          6.51         2.77 o                         
  -7   5  11         41.58         49.32         5.15 o                         
  -6   5  11        108.47         93.06         6.92 o                         
  -5   5  11         59.61         49.44         4.85 o                         
  -4   5  11         23.55         15.07         3.16 o                         
  -3   5  11         55.26         56.76         5.82 o                         
  -2   5  11         42.12         39.03         5.65 o                         
  -1   5  11          5.58          1.78         1.55 o                         
   0   5  11        153.85        153.93         9.73 o                         
   1   5  11         87.28         95.14         3.96 o                         
   2   5  11          0.91          0.04         3.06 o                         
 -10   6  11         95.56        104.60         5.39 o                         
  -9   6  11         33.64         37.16         5.81 o                         
  -8   6  11         12.40         10.78         3.82 o                         
  -7   6  11          1.05          0.98         3.39 o                         
  -6   6  11         95.73         81.21         5.23 o                         
  -5   6  11         24.54         20.68         3.23 o                         
  -4   6  11         16.68         12.92         3.05 o                         
  -3   6  11         11.90         15.85         4.59 o                         
  -2   6  11          2.67          2.28         3.49 o                         
  -1   6  11         17.08          7.23         3.40 o                         
   0   6  11        138.58        150.99         4.43 o                         
   1   6  11         64.79         53.82         3.91 o                         
  -8   7  11         17.99         23.66         4.52 o                         
  -7   7  11          0.69          0.40         2.38 o                         
  -6   7  11          9.17          9.60         2.96 o                         
  -5   7  11         16.35         12.96         4.09 o                         
  -4   7  11          7.46          7.56         2.91 o                         
  -3   7  11         10.21          4.48         2.61 o                         
  -2   7  11          4.62          1.88         2.82 o                         
  -1   7  11         15.87          8.45         2.98 o                         
   0   7  11         29.04         15.21         2.71 o                         
  -4   8  11         37.53         36.38         3.53 o                         
 -12   0  12        387.54        455.45        14.69 o                         
 -11   0  12         26.03         15.74         7.69 o                         
 -10   0  12         27.32         17.04         4.85 o                         
  -9   0  12         33.70         27.76         3.86 o                         
  -8   0  12        189.64        192.01        12.16 o                         
  -7   0  12        548.53        647.34        54.46 o                         
  -6   0  12        336.94        326.77         9.13 o                         
  -5   0  12       2413.95       2639.04        63.21 o                         
  -4   0  12        374.25        375.88         9.95 o                         
  -3   0  12         33.03         25.92         4.48 o                         
  -2   0  12        173.58        203.23         7.48 o                         
  -1   0  12         59.05         49.51         4.08 o                         
   0   0  12        146.73        128.15         5.14 o                         
   1   0  12        151.62        153.27         5.58 o                         
   2   0  12          4.20          1.82         2.16 o                         
   3   0  12        101.19        116.01        11.02 o                         
 -12   1  12         28.02         17.51         3.71 o                         
 -11   1  12          2.24          1.77         2.85 o                         
 -10   1  12         91.62         72.38        10.23 o                         
  -9   1  12         13.77          5.49         3.28 o                         
  -8   1  12          5.37          1.77         1.93 o                         
  -7   1  12          5.69          2.45         1.44 o                         
  -6   1  12        345.70        383.16         7.70 o                         
  -5   1  12          0.17          1.28         2.13 o                         
  -4   1  12       1003.19       1086.02        18.86 o                         
  -3   1  12        333.37        375.98         8.07 o                         
  -2   1  12        230.35        246.73         5.39 o                         
  -1   1  12        120.11        118.18         3.35 o                         
   0   1  12        100.16         96.42         2.97 o                         
   1   1  12          6.74          4.79         1.65 o                         
   2   1  12        173.35        179.22        11.84 o                         
   3   1  12        207.22        205.07        10.38 o                         
 -12   2  12        190.79        199.95         7.74 o                         
 -11   2  12          0.73          0.43         4.11 o                         
  -9   2  12          2.50          0.91         3.32 o                         
  -8   2  12         18.06         12.84         3.61 o                         
  -7   2  12         67.48         62.24        14.77 o                         
  -6   2  12        322.03        354.28        17.71 o                         
  -5   2  12        578.75        636.31        13.14 o                         
  -4   2  12        239.57        245.54         7.14 o                         
  -3   2  12         66.64         70.46         5.13 o                         
  -2   2  12         21.46         16.29         2.77 o                         
   0   2  12         48.32         48.56         3.33 o                         
   1   2  12         44.51         33.93         5.93 o                         
   2   2  12         11.81          5.88         1.95 o                         
   3   2  12         38.50         39.42         4.77 o                         
 -12   3  12          6.29          0.67         3.49 o                         
 -11   3  12          0.28          0.81         5.68 o                         
 -10   3  12         24.86         12.12         3.37 o                         
  -9   3  12          3.18          0.79         5.20 o                         
  -8   3  12          9.81          3.55         2.39 o                         
  -7   3  12         14.90          9.75         5.01 o                         
  -6   3  12         33.57         26.10        12.37 o                         
  -5   3  12          6.38         10.30         5.10 o                         
  -4   3  12          0.13          0.09         1.58 o                         
  -3   3  12         33.62         32.20         2.99 o                         
  -2   3  12         46.32         50.77         4.48 o                         
  -1   3  12          3.27          1.55         1.74 o                         
   0   3  12         63.65         66.76         3.95 o                         
   1   3  12         23.31         17.22         2.79 o                         
   2   3  12          4.06          3.20         2.03 o                         
 -11   4  12         24.85          9.07         3.67 o                         
  -9   4  12         18.52         16.98         3.48 o                         
  -8   4  12          5.58          0.41         2.05 o                         
  -7   4  12         76.06         77.08         4.54 o                         
  -6   4  12         26.86         22.65         3.60 o                         
  -5   4  12          5.93          4.45         6.84 o                         
  -4   4  12          3.61          5.57         3.13 o                         
  -3   4  12         11.35          6.13         2.25 o                         
  -2   4  12         56.98         70.63         5.21 o                         
  -1   4  12         11.40          9.21         2.42 o                         
   0   4  12         54.24         62.28         3.33 o                         
   1   4  12          6.09          3.82         2.16 o                         
 -10   5  12        155.69        169.11         6.48 o                         
  -9   5  12        108.27         99.15        13.10 o                         
  -8   5  12          3.55          4.03         3.87 o                         
  -7   5  12          7.30          2.47         2.51 o                         
  -6   5  12        150.33        177.05        15.31 o                         
  -5   5  12          0.51         33.03        16.67 o                         
  -4   5  12         40.16         31.24         5.09 o                         
  -3   5  12          8.43          9.59         3.76 o                         
  -2   5  12        148.31        146.99         6.34 o                         
  -1   5  12         53.54         55.94         9.26 o                         
   0   5  12          0.92          0.95         2.30 o                         
  -9   6  12         26.54         13.64         4.59 o                         
  -8   6  12        136.28        149.04         8.31 o                         
  -7   6  12         42.34         37.27        15.45 o                         
  -6   6  12         12.73         11.40         3.75 o                         
  -5   6  12         21.42         15.64         4.70 o                         
  -4   6  12        273.47        299.47        16.89 o                         
  -3   6  12         82.75         79.65        12.48 o                         
  -2   6  12         39.72         35.31         6.28 o                         
  -1   6  12         88.23         74.38         5.13 o                         
  -9   1  13          0.01          1.36         3.24 o                         
  -8   1  13         80.66         66.41         4.21 o                         
  -7   1  13         22.55         12.37         2.71 o                         
  -6   1  13         29.75         18.47         3.35 o                         
  -5   1  13         29.29         25.91         4.78 o                         
  -4   1  13        194.50        217.52         6.11 o                         
  -3   1  13          1.54          0.94         1.94 o                         
  -2   1  13         22.91         17.15         2.58 o                         
  -1   1  13         33.25         28.34         2.06 o                         
   0   1  13         18.97         11.66         2.13 o                         
   1   1  13          0.05          0.43         1.80 o                         
 -11   2  13        604.51        723.54        15.40 o                         
 -10   2  13         29.25         10.89         4.18 o                         
  -9   2  13         20.57          7.87         4.74 o                         
  -8   2  13         20.27          6.87         4.94 o                         
  -7   2  13         99.96        103.90         7.47 o                         
  -6   2  13        308.04        314.21        10.00 o                         
  -5   2  13         31.30         26.33         4.52 o                         
  -4   2  13          5.73          3.35         3.07 o                         
  -3   2  13         71.77         86.72         3.94 o                         
  -2   2  13          2.10          2.50         2.02 o                         
  -1   2  13          7.17          3.92         2.12 o                         
   0   2  13          6.23          3.47         2.13 o                         
   1   2  13        125.29        128.95         3.63 o                         
 -10   3  13          1.98          0.66         5.37 o                         
  -8   3  13        457.95        548.85        11.65 o                         
  -7   3  13        186.45        173.27        18.90 o                         
  -6   3  13          3.90          2.61         2.69 o                         
  -5   3  13        335.46        411.16        25.91 o                         
  -4   3  13        446.11        476.72        16.20 o                         
  -3   3  13         49.60         50.61         5.08 o                         
  -2   3  13         42.11         40.40         3.17 o                         
  -1   3  13         23.48         19.82         3.22 o                         
   0   3  13         60.88         54.60         3.32 o                         
  -8   4  13          4.01          1.14         2.19 o                         
  -7   4  13         15.41          6.03         2.41 o                         
  -6   4  13        269.74        323.75         9.28 o                         
  -5   4  13          4.48          3.76         2.81 o                         
  -4   4  13         17.11         11.07         5.38 o                         
  -3   4  13        143.50        169.23         9.00 o                         
  -2   4  13         38.45         30.56         4.53 o                         
  -1   4  13          4.44          0.84         2.19 o                         
  -8   5  13         58.95         41.97         5.32 o                         
  -7   5  13        213.73        227.16        10.06 o                         
  -6   5  13          0.77         -0.02         3.05 o                         
  -5   5  13        267.38        275.23        22.00 o                         
  -4   5  13        108.77        104.00         5.37 o                         
  -3   5  13        111.37        106.17         8.31 o                         
 -10   0  14        162.36        140.33        10.43 o                         
  -9   0  14          1.73          1.99         5.26 o                         
  -8   0  14         32.16         11.55         3.15 o                         
  -7   0  14         40.90         30.98         5.35 o                         
  -6   0  14        183.63        199.06         8.83 o                         
  -5   0  14         16.25          7.63         4.62 o                         
  -4   0  14         37.21         25.10         9.76 o                         
  -3   0  14       1395.93       1402.63        22.78 o                         
  -2   0  14          8.19          3.37         2.10 o                         
  -9   1  14          2.60          1.13         5.73 o                         
  -8   1  14         24.19          6.74         5.80 o                         
  -7   1  14          4.97          0.60         8.92 o                         
  -6   1  14         55.54         31.62         6.20 o                         
  -5   1  14         12.78          5.52         3.37 o                         
  -4   1  14          1.20          0.84         1.96 o                         
  -3   1  14          1.63          1.73         1.24 o                         
  -2   1  14        265.38        257.61         4.50 o                         
  -9   2  14          0.81          1.61         6.93 o                         
  -7   2  14         14.21          1.30         5.66 o                         
  -6   2  14         27.17         21.37         8.99 o                         
  -5   2  14          0.52          0.39         5.48 o                         
  -4   2  14         57.79         47.83         5.21 o                         
  -3   2  14        329.62        309.36         6.97 o                         
  -2   2  14          4.05          1.21         1.65 o                         
  -8   3  14          2.97          0.34         4.52 o                         
  -7   3  14          0.13          1.14         2.57 o                         
  -6   3  14          0.12          1.05         2.79 o                         
  -5   3  14         59.88         58.62         4.82 o                         
  -4   3  14          0.75          1.81         2.58 o                         
  -3   3  14          2.24          1.76         2.96 o                         
                                                                                
